# Supplementary material for: Dissecting adult plant resistance to stem rust through multi-model GWAS in a diverse barley germplasm panel
Source: Front Plant Sci. 2025 Oct 8;16:1681398. doi: 10.3389/fpls.2025.1681398 (PMC12540453; doi:10.3389/fpls.2025.1681398)
Supplement: Supplementary file 3 [file Table1.xlsx]

## Sheet: Sheet1
Supplementary Table 1 - The list of barley accessions
ID	Cultivar or line name	Country (state or region)	Region
QB_001	04AB029-E	USA (Aberdeen)	USA
QB_002	MT050037	USA (Montana)	USA
QB_003	BARI 2B03-3560	USA (Anheuser-Busch)	USA
QB_004	04WA-113-B	USA (Washington)	USA
QB_005	03WA-195	USA (Washington)	USA
QB_006	MT050234	USA (Montana)	USA
QB_007	BARI 2B03-3859	USA (Anheuser-Busch)	USA
QB_009	04AB033-C	USA (Aberdeen)	USA
QB_010	04WA-104-A	USA (Washington)	USA
QB_011	04AB031-E	USA (Aberdeen)	USA
QB_012	BARI 2B03-3903	USA (Anheuser-Busch)	USA
QB_013	MT050087	USA (Montana)	USA
QB_014	MT050231	USA (Montana)	USA
QB_015	MT050081	USA (Montana)	USA
QB_016	03WA-129-B	USA (Washington)	USA
QB_017	MT050207	USA (Montana)	USA
QB_018	04AB074-C	USA (Aberdeen)	USA
QB_019	BARI 2B97-4299-8	USA (Anheuser-Busch)	USA
QB_020	03WA-109	USA (Washington)	USA
QB_021	04AB029	USA (Aberdeen)	USA
QB_022	04WA-111B	USA (Washington)	USA
QB_023	MT050197	USA (Montana)	USA
QB_024	BARI Z041P121Q	USA (Anheuser-Busch)	USA
QB_025	MT050166	USA (Montana)	USA
QB_026	MT050200	USA (Montana)	USA
QB_027	04AB093-B	USA (Aberdeen)	USA
QB_028	MT050150	USA (Montana)	USA
QB_029	MT050082	USA (Montana)	USA
QB_030	04WA-102-A	USA (Washington)	USA
QB_031	04AB002-A	USA (Aberdeen)	USA
QB_032	04AB028-C	USA (Aberdeen)	USA
QB_033	BARI 2B99-2316-4	USA (Anheuser-Busch)	USA
QB_034	MT050238	USA (Montana)	USA
QB_035	BARI Z024Q069R	USA (Anheuser-Busch)	USA
QB_036	BARI 2B03-3625	USA (Anheuser-Busch)	USA
QB_037	MT050088	USA (Montana)	USA
QB_038	04WA-127-A	USA (Washington)	USA
QB_039	04WA-108-A	USA (Washington)	USA
QB_040	BARI 6B03-4079	USA (Busch Ag Resources)	USA
QB_041	MT050182	USA (Montana)	USA
QB_042	04WNZ-71	USA (Washington)	USA
QB_043	04AB084-	USA (Aberdeen)	USA
QB_044	MT050163	USA (Montana)	USA
QB_045	04AB033-E	USA (Aberdeen)	USA
QB_046	04AB033-A	USA (Aberdeen)	USA
QB_047	04WA-111-A	USA (Washington)	USA
QB_048	UT1953-8	USA (Utah)	USA
QB_049	BARI Z005T040U	USA (Anheuser-Busch)	USA
QB_050	BARI 2B03-3604	USA (Anheuser-Busch)	USA
QB_051	MT050224	USA (Montana)	USA
QB_052	04AB002-B	USA (Aberdeen)	USA
QB_053	04AB073-C	USA (Aberdeen)	USA
QB_054	04WA-123-G	USA (Washington)	USA
QB_055	BARI 2B03-3882	USA (Anheuser-Busch)	USA
QB_056	BOWMAN	USA (Utah)	USA
QB_057	MT050153	USA (Montana)	USA
QB_058	BARI 2B99-2657	USA (Anheuser-Busch)	USA
QB_059	04WA-126	USA (Washington)	USA
QB_060	BARI 2B99-2766-10	USA (Anheuser-Busch)	USA
QB_061	04WA-118-B	USA (Washington)	USA
QB_062	MT050036	USA (Montana)	USA
QB_063	04WA-119	USA (Washington)	USA
QB_064	MT050104	USA (Montana)	USA
QB_065	04WA-109	USA (Washington)	USA
QB_066	04AB035-A	USA (Aberdeen)	USA
QB_067	BARI 2B03-3681	USA (Anheuser-Busch)	USA
QB_068	04AB055-	USA (Aberdeen)	USA
QB_069	04WA-113-C	USA (Washington)	USA
QB_070	BARI 2B99-2316	USA (Anheuser-Busch)	USA
QB_071	04WA-124	USA (Washington)	USA
QB_072	04WA-102-B	USA (Washington)	USA
QB_073	04AB029-F	USA (Aberdeen)	USA
QB_074	BARI Z039P110Q	USA (Anheuser-Busch)	USA
QB_075	04WA-113-A	USA (Washington)	USA
QB_076	MT050157	USA (Montana)	USA
QB_077	M03-08	USA (Minnesota)	USA
QB_078	04WA-113-C	USA (Washington)	USA
QB_079	BARI Z055R006S	USA (Anheuser-Busch)	USA
QB_080	03WA-123	USA (Washington)	USA
QB_081	04WA-104-B	USA (Washington)	USA
QB_082	MT050048	USA (Montana)	USA
QB_083	MT050042	USA (Montana)	USA
QB_084	BARI Z051R101S	USA (Anheuser-Busch)	USA
QB_085	GIZAL25	USA (Utah)	USA
QB_086	MT050206	USA (Montana)	USA
QB_087	03WA-187	USA (Washington)	USA
QB_088	04AB073-A	USA (Aberdeen)	USA
QB_089	BARI Z118O121O	USA (Anheuser-Busch)	USA
QB_090	BARI Z125O126O	USA (Anheuser-Busch)	USA
QB_091	MT050169	USA (Montana)	USA
QB_092	04AB098-C	USA (Aberdeen)	USA
QB_093	BARI Z042P046Q	USA (Anheuser-Busch)	USA
QB_094	04AB033-B	USA (Aberdeen)	USA
QB_095	MT050165	USA (Montana)	USA
QB_096	MT050151	USA (Montana)	USA
QB_097	MT050198	USA (Montana)	USA
QB_098	BARI Z051R077S	USA (Anheuser-Busch)	USA
QB_099	MT050121	USA (Montana)	USA
QB_100	BARI 2B03-3732	USA (Anheuser-Busch)	USA
QB_101	BARI 2B03-3669	USA (Anheuser-Busch)	USA
QB_102	04WA-114-B	USA (Washington)	USA
QB_103	03WA-137	USA (Washington)	USA
QB_104	B02-1 86-A	USA (Utah)	USA
QB_105	BARI Z127O125O	USA (Anheuser-Busch)	USA
QB_106	04WNZ-19	USA (Washington)	USA
QB_107	04AB013-A	USA (Aberdeen)	USA
QB_108	MT050050	USA (Montana)	USA
QB_109	MT050044	USA (Montana)	USA
QB_110	04WA-120	USA (Washington)	USA
QB_111	04AB093-A	USA (Aberdeen)	USA
QB_112	04AB016-A	USA (Aberdeen)	USA
QB_113	03WA-112	USA (Washington)	USA
QB_114	MT050191	USA (Montana)	USA
QB_115	04AB013-C	USA (Aberdeen)	USA
QB_116	BARI Z034P013Q	USA (Anheuser-Busch)	USA
QB_117	04AB029-A	USA (Aberdeen)	USA
QB_118	MT050120	USA (Montana)	USA
QB_119	BARI Z177U035V	USA (Anheuser-Busch)	USA
QB_120	03WA-158	USA (Washington)	USA
QB_121	BARI Z031P134Q	USA (Anheuser-Busch)	USA
QB_122	04AB083	USA (Aberdeen)	USA
QB_123	MT050051	USA (Montana)	USA
QB_124	04AB017-A	USA (Aberdeen)	USA
QB_125	BARI Z068R055S	USA (Anheuser-Busch)	USA
QB_126	MT050054	USA (Montana)	USA
QB_127	04AB088-B	USA (Aberdeen)	USA
QB_128	MT050221	USA (Montana)	USA
QB_129	MT050038	USA (Montana)	USA
QB_130	04WNA-12	USA (Washington)	USA
QB_131	MT050039	USA (Montana)	USA
QB_132	04AB075-	USA (Aberdeen)	USA
QB_133	BARI Z053N066N	USA (Anheuser-Busch)	USA
QB_134	04WA-108-B	USA (Washington)	USA
QB_135	03WA-208	USA (Washington)	USA
QB_136	04AB029-D	USA (Aberdeen)	USA
QB_137	ALBINO	USA (Utah)	USA
QB_138	04WA-125	USA (Washington)	USA
QB_139	04WA-110	USA (Washington)	USA
QB_140	04AB088-A	USA (Aberdeen)	USA
QB_141	MT050118	USA (Montana)	USA
QB_142	MT050062	USA (Montana)	USA
QB_143	Ulan	KAZ	Kazakhstan
QB_144	Medicum 1523	KAZ	Kazakhstan
QB_145	Medicum 1553	KAZ	Kazakhstan
QB_146	2-19-35	KAZ	Kazakhstan
QB_147	F4 2022 2115 х L 2-19-35	KAZ	Kazakhstan
QB_148	Karagandiinskiy 5	KAZ	Kazakhstan
QB_149	Karagandiinskiy 6	KAZ	Kazakhstan
QB_150	Medicum 8955	KAZ	Kazakhstan
QB_151	Karabalykskiy 150	KAZ	Kazakhstan
QB_152	6/98-20	KAZ	Kazakhstan
QB_153	26/98-8	KAZ	Kazakhstan
QB_154	3/95-12	KAZ	Kazakhstan
QB_155	99/99-9	KAZ	Kazakhstan
QB_156	ASHOS-176	KAZ	Kazakhstan
QB_157	ASHOS-193	KAZ	Kazakhstan
QB_158	Medicum 11	KAZ	Kazakhstan
QB_159	Karagandiinskiy 2	KAZ	Kazakhstan
QB_160	Medicum 142	KAZ	Kazakhstan
QB_161	Karagandiinskiy 7	KAZ	Kazakhstan
QB_162	Medicum 104	KAZ	Kazakhstan
QB_163	Medicum 176	KAZ	Kazakhstan
QB_164	Medicum 127	KAZ	Kazakhstan
QB_165	Medicum 156	KAZ	Kazakhstan
QB_166	Medicum 163	KAZ	Kazakhstan
QB_167	Medicum 101	KAZ	Kazakhstan
QB_168	Medicum 373	KAZ	Kazakhstan
QB_169	Medicum 349	KAZ	Kazakhstan
QB_170	Medicum 365	KAZ	Kazakhstan
QB_171	Ubagan	KAZ	Kazakhstan
QB_172	Granal	KAZ	Kazakhstan
QB_173	Karabalykskiy 110	KAZ	Kazakhstan
QB_174	Druzhnyi	KAZ	Kazakhstan
QB_175	Medicum 85	KAZ	Kazakhstan
QB_176	19-89-01	KAZ	Kazakhstan
QB_177	27-121-01	KAZ	Kazakhstan
QB_178	33-144-01	KAZ	Kazakhstan
QB_179	40-177-01	KAZ	Kazakhstan
QB_180	Tulpar	KAZ	Kazakhstan
QB_181	Rannyi	KAZ	Kazakhstan
QB_182	Granal 447	KAZ	Kazakhstan
QB_183	Baisheshek	KAZ	Kazakhstan
QB_184	L-2-98/0	KAZ	Kazakhstan
QB_185	L-6-97	KAZ	Kazakhstan
QB_186	L-11/Т-26	KAZ	Kazakhstan
QB_187	L-14/Т-26	KAZ	Kazakhstan
QB_188	L-28AG	KAZ	Kazakhstan
QB_189	Asem	KAZ	Kazakhstan
QB_190	Saule	KAZ	Kazakhstan
QB_191	3/24-01	KAZ	Kazakhstan
QB_192	3/95-14	KAZ	Kazakhstan
QB_193	11/80-1	KAZ	Kazakhstan
QB_194	44/87-14	KAZ	Kazakhstan
QB_195	49/86-1	KAZ	Kazakhstan
QB_196	76/86-241c	KAZ	Kazakhstan
QB_197	93/80-12	KAZ	Kazakhstan
QB_198	99/99-1	KAZ	Kazakhstan
QB_199	99/99-7	KAZ	Kazakhstan
QB_200	99/99-8	KAZ	Kazakhstan
QB_201	12/00-7	KAZ	Kazakhstan
QB_202	103/99-11	KAZ	Kazakhstan
QB_203	83/80-2	KAZ	Kazakhstan
QB_204	103/99-1	KAZ	Kazakhstan
QB_205	41/99-7	KAZ	Kazakhstan
QB_206	25/00-21	KAZ	Kazakhstan
QB_207	59/87-30	KAZ	Kazakhstan
QB_208	74/99-4	KAZ	Kazakhstan
QB_209	1/99-3	KAZ	Kazakhstan
QB_210	1/99-1	KAZ	Kazakhstan
QB_211	103/99-13	KAZ	Kazakhstan
QB_212	122/99-6	KAZ	Kazakhstan
QB_213	2/99-4	KAZ	Kazakhstan
QB_214	65/99-14	KAZ	Kazakhstan
QB_215	Arna	KAZ	Kazakhstan
QB_216	ASHOS-164	KAZ	Kazakhstan
QB_218	ASHOS-168	KAZ	Kazakhstan
QB_219	ASHOS-169	KAZ	Kazakhstan
QB_220	ASHOS-175	KAZ	Kazakhstan
QB_221	ASHOS-181	KAZ	Kazakhstan
QB_222	ASHOS-182	KAZ	Kazakhstan
QB_223	ASHOS-183	KAZ	Kazakhstan
QB_224	ASHOS-184	KAZ	Kazakhstan
QB_225	ASHOS-185	KAZ	Kazakhstan
QB_226	ASHOS-192	KAZ	Kazakhstan
QB_227	ASHOS-199	KAZ	Kazakhstan
QB_228	ASHOS-194	KAZ	Kazakhstan
QB_229	GB_083	KAZ	Kazakhstan
QB_230	Sanalta (CI 6087)	USA	USA
QB_231	Palmella Blue	North Africa	Africa
QB_232	Mota 1 (1-24-10)	Ethiopia	Africa
QB_233	Debre Zeit 29 (1-5-35)	Ethiopia	Africa
QB_234	Nazareth 1 (1-10-1a)	Ethiopia	Africa
QB_235	Quiha 1 (2-3-73)	Ethiopia	Africa
QB_236	Glyorgi 1 (1-24-21a)	Ethiopia	Africa
QB_237	Adi Abun 1 (1-28-2)	Ethiopia	Africa
QB_238	Zeggi 1 (137-1)	Ethiopia	Africa
QB_239	Quesi (471)	Ethiopia	Africa
QB_240	Ghazvin 1 (184)	Iran	Middle_East
QB_241	Sarab 1 (347 I)	Iran	Middle_East
QB_242	Amasya (1208)	Turkiye	Middle_East
QB_243	Ayas (1309)	Turkiye	Middle_East
QB_244	Turkey 111	Turkiye	Middle_East
QB_245	Rene	France	Europe
QB_246	Adliker	United Kingdom	Europe
QB_247	Jubilee	Russia	Europe
QB_249	Maja	Denmark	Europe
QB_250	Erevan 1 (Cauc.15)	Armenia	Europe
QB_251	Erevan 6 (Cauc.40)	Armenia	Europe
QB_252	CSR 82	Russia	Europe
QB_253	KUH 837	Romania	Europe
QB_254	Hungarian	Hungary	Europe
QB_255	France 1	France	Europe
QB_256	Cygne	France	Europe
QB_257	Saalegerste	Germany	Europe
QB_258	Plumage	United Kingdom	Europe
QB_259	Imperial	United Kingdom	Europe
QB_260	Opal	Denmark	Europe
QB_261	Drost	Denmark	Europe
QB_262	Caucasus	Switzerland	Europe
QB_263	Geghard 1 (Cauc.44)	Armenia	Europe
QB_264	PLD 5	Poland	Europe
QB_265	CSR 3	Russia	Europe
QB_266	Aurore	France	Europe
QB_267	Bavarian	Germany	Europe
QB_268	Bohemian	Czech Republic	Europe
QB_269	Tivannes	Switzerland	Europe
QB_270	Binder	Denmark	Europe
QB_271	Ymer	Sweden	Europe
QB_272	Vankhuri	Finland	Europe
QB_273	PLD 49	Poland	Europe
QB_274	PLD 83c	Poland	Europe
QB_275	PLD 139	Poland	Europe
QB_276	KUH 842	Romania	Europe
