# Supplementary material for: Dissecting adult plant resistance to stem rust through multi-model GWAS in a diverse barley germplasm panel
Source: Front Plant Sci. 2025 Oct 8;16:1681398. doi: 10.3389/fpls.2025.1681398 (PMC12540453; doi:10.3389/fpls.2025.1681398)
Supplement: Supplementary file 5 [file Table3.xlsx]

## Sheet: Sheet1
Month	KRIAPG_2025				RIBSP_2025
	Temperature_mean, C°	Precipitations, mm	Relative humidity, %	Sunshine hours / month	Temperature_mean, C°	Precipitations, mm	Relative humidity, %	Sunshine hours / month
April	15.7	57.2	59.3	194	9.9	41.7	43	328.5
May	20.8	80.4	43.4	241	15.2	36	44	422
June	25.6	17.1	27.8	280	22.5	21.9	21	438
July	27.7	9.9	25.5	306	23.5	19.1	25	445.5
August	27.9	7.5	25.1	294	23.9	7.4	22	359.5
