# Supplementary material for: Dissecting adult plant resistance to stem rust through multi-model GWAS in a diverse barley germplasm panel
Source: Front Plant Sci. 2025 Oct 8;16:1681398. doi: 10.3389/fpls.2025.1681398 (PMC12540453; doi:10.3389/fpls.2025.1681398)
Supplement: Supplementary file 6 [file Table4.xlsx]

## Sheet: Sheet1
Supplementary Table 2 - SR resistance in RIBSP and KRIAPG
Accession ID	SR severity (9-point scale) in RIBSP	SR severity (IT) in RIBSP	SR severity (9-point scale) in KRIAPG	SR severity (IT) in KRIAPG	Mean value (9-point scale)
QB001	1	R	4	70-90MR	2.5
QB002	5	10-30MS	7	70-90MS	6
QB003	4	70-90MR	4	70-90MR	4
QB004	5	10-30MS	2	10-30MR	3.5
QB005	7	70-90MS	4	70-90MR	5.5
QB006	6	40-60MS	3	40-60MR	4.5
QB007	1	R	2	10-30MR	1.5
QB009	4	70-90MR	1	R	2.5
QB010	2	10-30MR	1	R	1.5
QB011	2	10-30MR	1	R	1.5
QB012	4	70-90MR	5	10-30MS	4.5
QB013	2	10-30MR	1	R	1.5
QB014	3	40-60MR	2	10-30MR	2.5
QB015	6	40-60MS	4	70-90MR	5
QB016	6	40-60MS	2	10-30MR	4
QB017	6	40-60MS	3	40-60MR	4.5
QB018	8	10-40S	6	40-60MS	7
QB019	4	70-90MR	4	70-90MR	4
QB020	6	40-60MS	5	10-30MS	5.5
QB021	7	70-90MS	3	40-60MR	5
QB022	3	40-60MR	2	10-30MR	2.5
QB023	3	40-60MR	2	10-30MR	2.5
QB024	7	70-90MS	6	40-60MS	6.5
QB025	6	40-60MS	3	40-60MR	4.5
QB026	4	70-90MR	2	10-30MR	3
QB027	1	R	1	R	1
QB028	6	40-60MS	3	40-60MR	4.5
QB029	5	10-30MS	3	40-60MR	4
QB030	7	70-90MS	4	70-90MR	5.5
QB031	3	40-60MR	2	10-30MR	2.5
QB032	8	10-40S	6	40-60MS	7
QB033	4	70-90MR	1	R	2.5
QB034	3	40-60MR	2	10-30MR	2.5
QB035	6	40-60MS	7	70-90MS	6.5
QB036	4	70-90MR	4	70-90MR	4
QB037	5	10-30MS	3	40-60MR	4
QB038	7	70-90MS	3	40-60MR	5
QB039	4	70-90MR	3	40-60MR	3.5
QB040	3	40-60MR	1	R	2
QB041	4	70-90MR	2	10-30MR	3
QB042	6	40-60MS	3	40-60MR	4.5
QB043	4	70-90MR	3	40-60MR	3.5
QB044	5	10-30MS	3	40-60MR	4
QB045	7	70-90MS	4	70-90MR	5.5
QB046	6	40-60MS	3	40-60MR	4.5
QB047	8	10-40S	7	70-90MS	7.5
QB048	7	70-90MS	5	10-30MS	6
QB049	6	40-60MS	6	40-60MS	6
QB050	7	70-90MS	5	10-30MS	6
QB051	4	70-90MR	4	70-90MR	4
QB052	2	10-30MR	1	R	1.5
QB053	6	40-60MS	4	70-90MR	5
QB054	9	50-90S	6	40-60MS	7.5
QB055	3	40-60MR	4	70-90MR	3.5
QB056	1	R	2	10-30MR	1.5
QB057	5	10-30MS	3	40-60MR	4
QB058	3	40-60MR	8	10-40S	5.5
QB059	4	70-90MR	1	R	2.5
QB060	3	40-60MR	4	70-90MR	3.5
QB061	6	40-60MS	6	40-60MS	6
QB062	4	70-90MR	2	10-30MR	3
QB063	4	70-90MR	1	R	2.5
QB064	3	40-60MR	3	40-60MR	3
QB065	9	50-90S	6	40-60MS	7.5
QB066	7	70-90MS	5	10-30MS	6
QB067	9	50-90S	6	40-60MS	7.5
QB068	2	10-30MR	6	40-60MS	4
QB069	5	10-30MS	3	40-60MR	4
QB070	4	70-90MR	5	10-30MS	4.5
QB071	7	70-90MS	5	10-30MS	6
QB072	8	10-40S	6	40-60MS	7
QB073	2	10-30MR	3	40-60MR	2.5
QB074	6	40-60MS	7	70-90MS	6.5
QB075	7	70-90MS	2	10-30MR	4.5
QB076	3	40-60MR	5	10-30MS	4
QB077	4	70-90MR	3	3	3.5
QB078	5	10-30MS	4	70-90MR	4.5
QB079	6	40-60MS	6	40-60MS	6
QB080	6	40-60MS	4	70-90MR	5
QB081	7	70-90MS	6	40-60MS	6.5
QB082	5	10-30MS	2	10-30MR	3.5
QB083	5	10-30MS	8	10-40S	6.5
QB084	7	70-90MS	6	40-60MS	6.5
QB085	4	70-90MR	3	40-60MR	3.5
QB086	4	70-90MR	3	40-60MR	3.5
QB087	3	40-60MR	3	40-60MR	3
QB088	1	R	2	10-30MR	1.5
QB089	6	40-60MS	4	70-90MR	5
QB090	5	10-30MS	4	70-90MR	4.5
QB091	5	10-30MS	3	40-60MR	4
QB092	1	R	2	10-30MR	1.5
QB093	7	70-90MS	3	40-60MR	5
QB094	7	70-90MS	3	40-60MR	5
QB095	4	70-90MR	1	R	2.5
QB096	4	70-90MR	3	40-60MR	3.5
QB097	5	10-30MS	4	70-90MR	4.5
QB098	3	40-60MR	1	R	2
QB099	4	70-90MR	3	40-60MR	3.5
QB100	5	10-30MS	6	40-60MS	5.5
QB101	2	10-30MR	3	40-60MR	2.5
QB102	2	10-30MR	2	10-30MR	2
QB103	6	40-60MS	5	10-30MS	5.5
QB104	7	70-90MS	3	40-60MR	5
QB105	5	10-30MS	6	40-60MS	5.5
QB106	4	70-90MR	2	10-30MR	3
QB107	3	40-60MR	4	70-90MR	3.5
QB108	3	40-60MR	1	R	2
QB109	3	40-60MR	2	10-30MR	2.5
QB110	3	40-60MR	2	10-30MR	2.5
QB111	1	R	0	I	0.5
QB112	1	R	1	R	1
QB113	6	40-60MS	4	70-90MR	5
QB114	4	70-90MR	3	40-60MR	3.5
QB115	4	70-90MR	6	40-60MS	5
QB116	4	70-90MR	7	70-90MS	5.5
QB117	3	40-60MR	2	10-30MR	2.5
QB118	4	70-90MR	3	40-60MR	3.5
QB119	6	40-60MS	4	70-90MR	5
QB120	5	10-30MS	7	70-90MS	6
QB121	4	70-90MR	4	70-90MR	4
QB122	5	10-30MS	3	40-60MR	4
QB123	5	10-30MS	2	10-30MR	3.5
QB124	6	40-60MS	4	70-90MR	5
QB125	5	10-30MS	6	40-60MS	5.5
QB126	4	70-90MR	6	40-60MS	5
QB127	6	40-60MS	3	40-60MR	4.5
QB128	4	70-90MR	4	70-90MR	4
QB129	7	70-90MS	4	70-90MR	5.5
QB130	6	40-60MS	5	10-30MS	5.5
QB131	9	50-90S	6	40-60MS	7.5
QB132	6	40-60MS	3	40-60MR	4.5
QB133	6	40-60MS	5	10-30MS	5.5
QB134	3	40-60MR	2	10-30MR	2.5
QB135	4	70-90MR	3	40-60MR	3.5
QB136	1	R	3	40-60MR	2
QB137	2	10-30MR	3	40-60MR	2.5
QB138	7	70-90MS	3	40-60MR	5
QB139	5	10-30MS	4	70-90MR	4.5
QB140	6	40-60MS	3	40-60MR	4.5
QB141	4	70-90MR	3	40-60MR	3.5
QB142	5	10-30MS	3	40-60MR	4
QB143	6	40-60MS	5	10-30MS	5.5
QB144	6	40-60MS	5	10-30MS	5.5
QB145	2	10-30MR	4	70-90MR	3
QB146	1	R	4	70-90MR	2.5
QB147	1	R	3	40-60MR	2
QB148	1	R	5	10-30MS	3
QB149	2	10-30MR	4	70-90MR	3
QB150	2	10-30MR	7	70-90MS	4.5
QB151	6	40-60MS	5	10-30MS	5.5
QB152	1	R	8	10-40S	4.5
QB153	1	R	7	70-90MS	4
QB154	5	10-30MS	6	40-60MS	5.5
QB155	6	40-60MS	6	40-60MS	6
QB156	5	10-30MS	7	70-90MS	6
QB157	5	10-30MS	8	10-40S	6.5
QB158	2	10-30MR	4	70-90MR	3
QB159	1	R	5	10-30MS	3
QB160	5	10-30MS	7	70-90MS	6
QB161	5	10-30MS	7	70-90MS	6
QB162	4	70-90MR	8	10-40S	6
QB163	3	40-60MR	5	10-30MS	4
QB164	4	70-90MR	7	70-90MS	5.5
QB165	4	70-90MR	8	10-40S	6
QB166	3	40-60MR	7	70-90MS	5
QB167	4	70-90MR	7	70-90MS	5.5
QB168	1	R	5	10-30MS	3
QB169	1	R	5	10-30MS	3
QB170	4	70-90MR	7	70-90MS	5.5
QB171	3	40-60MR	7	70-90MS	5
QB172	4	70-90MR	8	10-40S	6
QB173	6	40-60MS	8	10-40S	7
QB174	6	40-60MS	8	10-40S	7
QB175	4	70-90MR	7	70-90MS	5.5
QB176	4	70-90MR	8	10-40S	6
QB177	6	40-60MS	8	10-40S	7
QB178	6	40-60MS	9	50-90S	7.5
QB179	7	70-90MS	8	10-40S	7.5
QB180	3	40-60MR	8	10-40S	5.5
QB181	5	10-30MS	8	10-40S	6.5
QB182	5	10-30MS	7	70-90MS	6
QB183	1	R	7	70-90MS	4
QB184	4	70-90MR	7	70-90MS	5.5
QB185	4	70-90MR	8	10-40S	6
QB186	4	70-90MR	4	70-90MR	4
QB187	2	10-30MR	8	10-40S	5
QB188	1	R	7	70-90MS	4
QB189	5	10-30MS	7	70-90MS	6
QB190	6	40-60MS	7	70-90MS	6.5
QB191	5	10-30MS	8	10-40S	6.5
QB192	6	40-60MS	7	70-90MS	6.5
QB193	5	10-30MS	8	10-40S	6.5
QB194	5	10-30MS	8	10-40S	6.5
QB195	5	10-30MS	7	70-90MS	6
QB196	5	10-30MS	7	70-90MS	6
QB197	5	10-30MS	7	70-90MS	6
QB198	6	40-60MS	7	70-90MS	6.5
QB199	6	40-60MS	7	70-90MS	6.5
QB200	5	10-30MS	7	70-90MS	6
QB201	5	10-30MS	8	10-40S	6.5
QB202	5	10-30MS	7	70-90MS	6
QB203	6	40-60MS	9	50-90S	7.5
QB204	6	40-60MS	8	10-40S	7
QB205	3	40-60MR	9	50-90S	6
QB206	6	40-60MS	7	70-90MS	6.5
QB207	6	40-60MS	7	70-90MS	6.5
QB208	6	40-60MS	7	70-90MS	6.5
QB209	6	40-60MS	7	70-90MS	6.5
QB210	5	10-30MS	8	10-40S	6.5
QB211	3	40-60MR	7	70-90MS	5
QB212	5	10-30MS	7	70-90MS	6
QB213	6	40-60MS	8	10-40S	7
QB214	5	10-30MS	8	10-40S	6.5
QB215	5	10-30MS	8	10-40S	6.5
QB216	5	10-30MS	7	70-90MS	6
QB218	0	0	5	10-30MS	2.5
QB219	3	40-60MR	7	70-90MS	5
QB220	6	40-60MS	6	40-60MS	6
QB221	3	40-60MR	4	70-90MR	3.5
QB222	4	70-90MR	7	70-90MS	5.5
QB223	3	40-60MR	7	70-90MS	5
QB224	2	10-30MR	7	70-90MS	4.5
QB225	2	10-30MR	7	70-90MS	4.5
QB226	4	70-90MR	8	10-40S	6
QB227	3	40-60MR	7	70-90MS	5
QB228	3	40-60MR	7	70-90MS	5
QB229	4	70-90MR	6	40-60MS	5
QB230	1	R	7	70-90MS	4
QB231	4	70-90MR	7	70-90MS	5.5
QB232	3	40-60MR	7	70-90MS	5
QB233	4	70-90MR	7	70-90MS	5.5
QB234	4	70-90MR	7	70-90MS	5.5
QB235	4	70-90MR	7	70-90MS	5.5
QB236	4	70-90MR	7	70-90MS	5.5
QB237	4	70-90MR	7	70-90MS	5.5
QB238	3	40-60MR	7	70-90MS	5
QB239	4	70-90MR	7	70-90MS	5.5
QB240	4	70-90MR	7	70-90MS	5.5
QB241	2	10-30MR	7	70-90MS	4.5
QB242	4	70-90MR	8	10-40S	6
QB243	2	10-30MR	7	70-90MS	4.5
QB244	5	10-30MS	9	50-90S	7
QB245	5	10-30MS	8	10-40S	6.5
QB246	4	70-90MR	7	70-90MS	5.5
QB247	4	70-90MR	8	10-40S	6
QB249	5	10-30MS	8	10-40S	6.5
QB250	4	70-90MR	6	40-60MS	5
QB251	2	10-30MR	6	40-60MS	4
QB252	6	40-60MS	7	70-90MS	6.5
QB253	4	70-90MR	6	40-60MS	5
QB254	4	70-90MR	7	70-90MS	5.5
QB255	4	70-90MR	8	10-40S	6
QB256	2	10-30MR	7	70-90MS	4.5
QB257	6	40-60MS	8	10-40S	7
QB258	3	40-60MR	7	70-90MS	5
QB259	5	10-30MS	7	70-90MS	6
QB260	6	40-60MS	8	10-40S	7
QB261	6	40-60MS	8	10-40S	7
QB262	4	70-90MR	7	70-90MS	5.5
QB263	2	10-30MR	6	40-60MS	4
QB264	5	10-30MS	9	50-90S	7
QB265	6	40-60MS	8	10-40S	7
QB266	5	10-30MS	8	10-40S	6.5
QB267	4	70-90MR	7	70-90MS	5.5
QB268	2	10-30MR	5	10-30MS	3.5
QB269	6	40-60MS	7	70-90MS	6.5
QB270	4	70-90MR	8	10-40S	6
QB271	5	10-30MS	8	10-40S	6.5
QB272	5	10-30MS	7	70-90MS	6
QB273	5	10-30MS	7	70-90MS	6
QB274	5	10-30MS	7	70-90MS	6
QB275	5	10-30MS	9	50-90S	7
QB276	4	70-90MR	8	10-40S	6
Mean	4.40293	-	5.2381	-	4.82051
Standard deviation	1.78811	-	2.26021	-	1.56854
Coefficient of variation (%)	40.6119	-	43.1494	-	32.5388
