# Supplementary material for: Dissecting adult plant resistance to stem rust through multi-model GWAS in a diverse barley germplasm panel
Source: Front Plant Sci. 2025 Oct 8;16:1681398. doi: 10.3389/fpls.2025.1681398 (PMC12540453; doi:10.3389/fpls.2025.1681398)
Supplement: Supplementary file 7 [file Table5.xlsx]

## Sheet: Лист3
Supplementary Table 3 - HapMap file
rs	alleles	chrom	pos	strand	assembly	center	protLSID	assayLSID	panelLSID	QCcode	QB001	QB002	QB003	QB004	QB005	QB006	QB007	QB009	QB010	QB011	QB012	QB013	QB014	QB015	QB016	QB017	QB018	QB019	QB020	QB021	QB022	QB023	QB024	QB025	QB026	QB027	QB028	QB029	QB030	QB031	QB032	QB033	QB034	QB035	QB036	QB037	QB038	QB039	QB040
JHI-Hv50k-2016-127	T/C	1H	49952	+	NA	NA	NA	NA	NA	NA	C	T	T	T	T	T	T	T	C	C	T	C	T	T	T	T	T	T	C	C	T	T	T	T	T	C	T	T	T	C	T	T	T	C	T	T	T	T	T
BOPA1_3107-422	G/A	1H	50328	+	NA	NA	NA	NA	NA	NA	A	G	G	G	G	G	G	G	A	A	G	A	G	G	G	G	G	G	A	A	G	G	G	G	G	A	G	G	G	A	G	G	G	G	G	G	G	G	G
JHI-Hv50k-2016-121	G/A	1H	50328	+	NA	NA	NA	NA	NA	NA	A	G	G	G	G	G	G	G	A	A	G	A	G	G	G	G	G	G	A	A	G	G	G	G	G	A	G	G	G	A	G	G	G	G	G	G	G	G	G
BOPA2_12_10420	C/A	1H	50467	+	NA	NA	NA	NA	NA	NA	A	C	C	C	C	C	C	C	A	A	C	A	C	C	C	C	C	C	A	A	C	C	C	C	C	A	C	C	C	A	C	C	C	A	C	C	C	C	C
JHI-Hv50k-2016-97	A/C	1H	77704	+	NA	NA	NA	NA	NA	NA	C	A	A	A	A	A	A	A	C	C	A	C	A	A	A	A	A	A	C	C	A	A	A	A	A	C	A	A	A	C	A	A	A	C	A	A	A	A	A
JHI-Hv50k-2016-64	A/G	1H	80510	+	NA	NA	NA	NA	NA	NA	A	A	A	A	A	A	A	A	A	A	A	A	A	A	A	A	A	A	G	A	A	A	A	A	A	A	A	A	A	A	A	A	A	A	A	A	A	A	A
JHI-Hv50k-2016-24	T/C	1H	84161	+	NA	NA	NA	NA	NA	NA	T	T	T	T	T	T	T	T	T	T	T	T	T	T	T	T	T	T	C	T	T	T	T	T	T	T	T	T	T	T	T	T	T	T	T	T	T	T	T
SCRI_RS_204276	C/T	1H	133058	+	NA	NA	NA	NA	NA	NA	C	C	C	C	C	C	C	C	C	C	C	C	C	C	C	C	C	C	C	C	C	C	C	C	C	C	C	C	C	C	C	C	C	T	C	C	C	C	C
JHI-Hv50k-2016-137	T/A	1H	133379	+	NA	NA	NA	NA	NA	NA	A	T	T	T	T	T	T	T	A	A	T	A	T	T	T	T	T	T	A	A	T	T	T	T	T	A	T	T	T	A	T	T	T	A	T	T	T	T	T
JHI-Hv50k-2016-141	A/G	1H	134338	+	NA	NA	NA	NA	NA	NA	A	A	A	A	A	A	A	A	A	A	A	A	A	A	A	A	A	A	A	A	A	A	A	A	A	A	A	A	A	A	A	A	A	G	A	A	A	A	A
JHI-Hv50k-2016-157	G/A	1H	138726	+	NA	NA	NA	NA	NA	NA	G	G	G	G	G	G	G	G	G	G	G	G	G	G	G	G	G	G	G	G	G	G	G	G	G	G	G	G	G	G	G	G	G	A	G	G	G	G	G
JHI-Hv50k-2016-170	G/C	1H	146617	+	NA	NA	NA	NA	NA	NA	G	G	G	G	G	G	G	G	G	G	N	G	G	G	G	G	G	G	G	G	G	G	G	G	G	G	G	G	G	G	G	G	G	C	G	G	G	G	G
BOPA1_2511-533	A/G	1H	148232	+	NA	NA	NA	NA	NA	NA	G	A	A	A	A	A	A	A	G	G	A	G	A	A	A	A	A	A	G	G	A	A	A	A	A	G	A	A	A	G	A	A	A	A	A	A	A	A	A
JHI-Hv50k-2016-180	A/G	1H	148232	+	NA	NA	NA	NA	NA	NA	G	A	A	A	A	A	A	A	G	G	A	G	A	A	A	A	A	A	G	G	A	A	A	A	A	G	A	A	A	G	A	A	A	A	A	A	A	A	A
JHI-Hv50k-2016-200	G/A	1H	153840	+	NA	NA	NA	NA	NA	NA	G	G	G	G	A	A	G	A	G	G	G	G	G	G	A	G	A	G	G	G	G	G	G	A	G	G	A	G	A	G	A	A	G	G	G	G	A	A	G
JHI-Hv50k-2016-211	T/C	1H	154484	+	NA	NA	NA	NA	NA	NA	T	T	T	T	T	T	T	T	T	T	T	T	T	T	T	T	T	T	T	T	T	T	T	T	T	T	T	T	T	T	T	T	T	C	T	T	T	T	T
BOPA2_12_30653	A/G	1H	157049	+	NA	NA	NA	NA	NA	NA	G	A	A	A	A	A	A	A	G	G	A	G	A	A	A	A	A	A	A	G	A	A	A	A	A	G	A	A	A	G	A	A	A	G	A	A	A	A	A
JHI-Hv50k-2016-237	A/C	1H	157342	+	NA	NA	NA	NA	NA	NA	C	A	A	A	A	A	A	A	C	C	A	C	A	A	A	A	A	A	A	C	A	A	A	A	A	C	A	A	A	C	A	A	A	C	A	A	A	A	A
JHI-Hv50k-2016-256	A/C	1H	158539	+	NA	NA	NA	NA	NA	NA	A	A	A	A	A	A	A	A	A	A	A	A	A	A	A	A	A	A	A	A	A	A	A	A	A	A	A	A	A	A	A	A	A	C	A	A	A	A	A
JHI-Hv50k-2016-270	G/T	1H	161582	+	NA	NA	NA	NA	NA	NA	G	G	G	G	T	T	G	T	G	G	G	G	G	G	T	G	T	G	G	G	G	G	G	T	G	G	T	G	T	G	T	T	G	G	G	G	T	T	G
JHI-Hv50k-2016-284	T/G	1H	162657	+	NA	NA	NA	NA	NA	NA	G	T	T	T	G	G	T	G	G	G	T	G	T	T	G	T	G	T	G	G	T	T	T	G	T	G	G	T	G	G	G	G	T	T	T	T	G	G	T
SCRI_RS_227491	G/A	1H	174024	+	NA	NA	NA	NA	NA	NA	G	G	G	G	A	A	G	A	G	G	G	G	G	G	A	G	A	G	G	G	G	G	G	A	G	G	A	G	A	G	A	A	G	G	G	G	A	A	G
SCRI_RS_149838	A/G	1H	175300	+	NA	NA	NA	NA	NA	NA	A	A	A	A	G	G	A	G	A	A	A	A	A	A	G	A	G	A	A	A	A	A	A	G	A	A	G	A	G	A	G	G	A	A	A	A	G	G	A
JHI-Hv50k-2016-342	C/T	1H	175363	+	NA	NA	NA	NA	NA	NA	C	C	C	C	C	C	C	C	C	C	C	C	C	C	C	C	C	C	C	C	C	C	C	C	C	C	C	C	C	C	C	C	C	T	C	C	C	C	C
JHI-Hv50k-2016-343	A/G	1H	175421	+	NA	NA	NA	NA	NA	NA	A	A	A	A	A	A	A	A	A	A	A	A	A	A	A	A	A	A	A	A	A	A	A	A	A	A	A	A	A	A	A	A	A	G	A	A	A	A	A
BOPA1_8670-388	C/G	1H	376848	+	NA	NA	NA	NA	NA	NA	C	C	C	C	C	C	C	C	C	C	C	C	C	C	C	C	C	C	G	C	C	C	C	C	C	C	C	C	C	C	C	C	C	C	C	C	C	C	C
JHI-Hv50k-2016-912	T/C	1H	377384	+	NA	NA	NA	NA	NA	NA	T	T	T	T	T	T	T	T	T	T	T	T	T	T	T	T	T	T	C	T	T	T	T	T	T	T	T	T	T	T	T	T	T	T	T	T	T	T	T
BOPA2_12_30969	A/G	1H	378368	+	NA	NA	NA	NA	NA	NA	G	A	A	A	G	G	A	G	G	G	A	G	A	A	G	A	A	A	G	G	A	A	A	G	A	G	G	A	A	G	A	G	A	A	A	A	G	G	A
JHI-Hv50k-2016-877	C/T	1H	382514	+	NA	NA	NA	NA	NA	NA	C	C	C	C	C	C	C	C	C	C	C	C	C	C	C	C	C	C	T	C	C	C	C	C	C	C	C	C	C	C	C	C	C	C	C	C	C	C	C
JHI-Hv50k-2016-847	G/A	1H	384660	+	NA	NA	NA	NA	NA	NA	G	G	G	G	G	G	G	G	G	G	G	G	G	G	G	G	G	G	A	G	G	G	G	G	G	G	G	G	G	G	G	G	G	G	G	G	G	G	G
JHI-Hv50k-2016-823	C/T	1H	386051	+	NA	NA	NA	NA	NA	NA	C	C	C	C	C	C	C	C	C	C	C	C	C	C	C	C	C	C	T	C	C	C	C	C	C	C	C	C	C	C	C	C	C	C	C	C	C	C	C
JHI-Hv50k-2016-13578	G/A	1H	409964	+	NA	NA	NA	NA	NA	NA	A	G	A	A	G	A	A	G	A	A	A	A	A	A	G	A	G	A	G	A	A	A	G	G	A	A	G	A	G	A	G	G	A	G	A	A	A	G	A
JHI-Hv50k-2016-752	C/T	1H	411108	+	NA	NA	NA	NA	NA	NA	T	C	C	C	C	C	C	C	T	T	C	T	C	C	C	C	C	C	T	T	C	C	C	C	C	T	C	C	C	T	C	C	C	C	C	C	C	C	C
JHI-Hv50k-2016-745	A/G	1H	411601	+	NA	NA	NA	NA	NA	NA	A	G	G	G	A	A	G	A	A	A	G	A	G	G	A	G	G	G	A	A	G	G	G	A	G	A	A	G	G	A	G	A	G	A	G	G	A	A	G
JHI-Hv50k-2016-392	C/T	1H	669182	+	NA	NA	NA	NA	NA	NA	C	C	C	C	T	T	C	T	C	C	C	C	C	C	T	C	C	C	C	C	C	C	C	T	C	C	T	C	C	C	C	T	C	T	C	C	T	T	C
JHI-Hv50k-2016-408	G/A	1H	669557	+	NA	NA	NA	NA	NA	NA	G	G	G	G	G	G	G	G	G	G	G	G	G	G	G	G	G	G	A	G	G	G	G	G	G	G	G	G	G	G	G	G	G	G	G	G	G	G	G
JHI-Hv50k-2016-449	A/G	1H	672747	+	NA	NA	NA	NA	NA	NA	A	A	A	A	A	A	A	A	A	A	A	A	A	A	A	A	A	A	G	A	A	A	A	A	A	A	A	A	A	A	A	A	A	A	A	A	A	A	A
BOPA1_7174-365	C/G	1H	673395	+	NA	NA	NA	NA	NA	NA	C	C	C	C	C	C	C	C	C	C	C	C	C	C	C	C	C	C	C	C	C	C	C	C	C	C	C	C	C	C	C	C	C	G	C	C	C	C	C
JHI-Hv50k-2016-468	G/A	1H	673917	+	NA	NA	NA	NA	NA	NA	A	G	G	G	G	G	G	G	A	A	G	A	G	G	G	G	G	G	G	A	G	G	G	G	G	A	G	G	G	A	G	G	G	A	G	G	G	G	G
JHI-Hv50k-2016-498	C/T	1H	715604	+	NA	NA	NA	NA	NA	NA	C	C	C	C	T	T	C	T	C	C	C	C	C	C	T	C	C	C	C	C	C	C	C	T	C	C	T	C	C	C	C	T	C	C	C	C	T	T	C
SCRI_RS_120059	C/T	1H	1155605	+	NA	NA	NA	NA	NA	NA	C	T	C	C	C	C	C	C	C	C	T	C	C	C	C	C	T	C	C	C	C	C	T	C	C	C	C	C	T	C	T	C	C	C	C	C	C	C	C
SCRI_RS_142714	A/G	1H	1512369	+	NA	NA	NA	NA	NA	NA	G	A	A	A	A	A	A	A	G	G	A	G	A	A	A	A	A	A	G	G	A	A	A	A	A	G	A	A	A	G	A	A	A	A	A	A	A	A	A
JHI-Hv50k-2016-1218	A/G	1H	1513440	+	NA	NA	NA	NA	NA	NA	A	A	A	A	A	A	A	A	A	A	A	A	A	A	A	A	A	A	G	A	A	A	A	A	A	A	A	A	A	A	A	A	A	A	A	A	A	A	A
JHI-Hv50k-2016-1198	G/A	1H	1515895	+	NA	NA	NA	NA	NA	NA	G	G	G	G	G	G	G	G	G	G	G	G	G	G	G	G	G	G	G	G	G	G	G	G	G	G	G	G	G	G	G	G	G	G	G	G	G	G	G
JHI-Hv50k-2016-1197	A/G	1H	1515965	+	NA	NA	NA	NA	NA	NA	A	A	A	A	A	A	A	A	A	A	A	A	A	A	A	A	A	A	G	A	A	A	A	A	A	A	A	A	A	A	A	A	A	A	A	A	A	A	A
SCRI_RS_113745	C/T	1H	1617524	+	NA	NA	NA	NA	NA	NA	C	T	C	C	C	C	C	C	C	C	T	C	C	C	C	C	T	C	C	C	C	C	T	C	C	C	C	C	T	C	T	C	C	C	C	C	C	C	C
JHI-Hv50k-2016-1432	G/A	1H	1620999	+	NA	NA	NA	NA	NA	NA	G	A	G	G	G	G	G	G	G	G	A	G	G	G	G	G	A	G	G	G	G	G	A	G	G	G	G	G	A	G	A	G	G	G	G	G	G	G	G
JHI-Hv50k-2016-1422	A/T	1H	1621807	+	NA	NA	NA	NA	NA	NA	T	A	T	T	A	A	T	A	T	T	A	T	T	T	A	T	A	T	A	T	T	T	A	A	T	T	A	T	A	T	A	T	T	A	T	T	A	A	T
JHI-Hv50k-2016-1377	T/C	1H	1633057	+	NA	NA	NA	NA	NA	NA	T	T	C	C	T	T	C	T	T	T	T	T	C	C	T	C	T	C	T	T	C	C	T	T	C	T	T	C	T	T	T	T	C	C	C	C	T	T	C
JHI-Hv50k-2016-1369	C/A	1H	1633828	+	NA	NA	NA	NA	NA	NA	C	A	C	C	C	C	C	C	C	C	A	C	C	C	C	C	A	C	C	C	C	C	A	C	C	C	C	C	A	C	A	C	C	C	C	C	C	C	C
JHI-Hv50k-2016-1755	A/G	1H	1710185	+	NA	NA	NA	NA	NA	NA	A	A	G	G	G	G	G	G	A	A	A	A	G	G	G	G	A	G	A	A	G	G	A	G	G	A	G	G	A	A	A	A	G	A	G	G	G	G	G
BOPA2_12_30715	C/A	1H	1712321	+	NA	NA	NA	NA	NA	NA	C	A	C	C	C	C	C	C	C	C	A	C	C	C	C	C	A	C	C	C	C	C	A	C	C	C	C	C	A	C	A	C	C	C	C	C	C	C	C
JHI-Hv50k-2016-1691	T/G	1H	1727115	+	NA	NA	NA	NA	NA	NA	T	T	T	T	G	G	T	G	T	T	T	T	T	T	G	T	T	T	T	T	T	T	T	G	T	T	G	T	T	T	T	T	T	T	T	T	G	G	T
JHI-Hv50k-2016-1679	T/C	1H	1727559	+	NA	NA	NA	NA	NA	NA	C	T	C	T	T	T	C	T	C	C	T	C	C	T	T	C	T	C	T	C	T	T	T	T	T	C	T	T	T	C	T	C	C	T	C	T	T	T	T
JHI-Hv50k-2016-1545	A/G	1H	1770542	+	NA	NA	NA	NA	NA	NA	A	A	A	A	A	A	A	A	A	A	A	A	A	A	A	A	A	A	G	A	A	A	A	A	A	A	A	A	A	A	A	A	A	A	A	A	A	A	A
JHI-Hv50k-2016-1863	A/G	1H	1918482	+	NA	NA	NA	NA	NA	NA	A	G	A	G	A	A	A	A	A	A	G	A	A	G	A	A	G	A	A	A	G	G	G	A	G	A	A	G	A	A	G	A	A	A	A	G	A	A	G
JHI-Hv50k-2016-1864	C/T	1H	1918533	+	NA	NA	NA	NA	NA	NA	C	T	C	T	C	C	C	C	C	C	T	C	C	T	C	C	T	C	C	C	T	T	T	C	T	C	C	T	C	C	T	C	C	C	C	T	C	C	T
JHI-Hv50k-2016-1895	G/A	1H	2061655	+	NA	NA	NA	NA	NA	NA	A	G	A	G	A	A	A	A	A	A	G	A	A	G	A	A	G	A	G	A	G	G	G	A	G	A	A	G	G	A	G	A	A	G	A	G	A	A	G
JHI-Hv50k-2016-1906	C/T	1H	2062257	+	NA	NA	NA	NA	NA	NA	C	C	C	C	C	C	C	C	C	C	C	C	C	C	C	C	C	C	C	C	C	C	C	C	C	C	C	C	C	C	C	C	C	C	C	C	C	C	C
JHI-Hv50k-2016-1951	C/T	1H	2085993	+	NA	NA	NA	NA	NA	NA	C	C	C	C	C	C	C	C	C	C	C	C	C	C	C	C	C	C	C	C	C	C	C	C	C	C	C	C	T	C	C	C	C	C	C	C	C	C	C
BOPA1_3220-723	A/C	1H	2086105	+	NA	NA	NA	NA	NA	NA	C	A	C	A	C	C	C	C	C	C	A	C	C	A	C	C	A	C	A	C	A	A	A	C	A	C	C	A	A	C	A	C	C	A	C	A	C	C	A
JHI-Hv50k-2016-1971	C/T	1H	2100202	+	NA	NA	NA	NA	NA	NA	T	C	T	C	C	C	T	C	T	T	C	T	T	C	C	T	C	T	C	T	C	C	C	C	C	T	C	C	C	T	C	T	T	C	T	C	C	C	C
SCRI_RS_124234	T/C	1H	2106384	+	NA	NA	NA	NA	NA	NA	T	C	T	C	T	T	T	T	T	T	C	T	T	C	T	T	C	T	T	T	C	C	C	T	C	T	T	C	T	T	C	T	T	T	T	C	T	T	C
JHI-Hv50k-2016-2092	G/T	1H	2175950	+	NA	NA	NA	NA	NA	NA	G	G	G	G	G	G	G	G	G	G	G	G	G	G	G	G	G	G	T	G	G	G	G	G	G	G	G	G	G	G	G	G	G	T	G	G	G	G	G
JHI-Hv50k-2016-2146	C/T	1H	2197644	+	NA	NA	NA	NA	NA	NA	C	C	C	C	T	T	C	T	C	C	C	C	C	C	T	C	C	C	T	C	C	C	C	T	C	C	T	C	C	C	C	C	C	T	C	C	T	T	C
JHI-Hv50k-2016-2322	A/G	1H	2262547	+	NA	NA	NA	NA	NA	NA	A	G	A	G	A	A	A	A	A	A	G	A	A	G	A	A	G	A	A	A	G	G	G	A	G	A	A	G	A	A	G	A	A	A	A	G	A	A	G
JHI-Hv50k-2016-2374	G/A	1H	2266370	+	NA	NA	NA	NA	NA	NA	G	G	G	G	G	G	G	G	G	G	G	G	G	G	G	G	G	G	G	G	G	G	G	G	G	G	G	G	G	G	G	G	G	G	G	G	G	G	G
JHI-Hv50k-2016-2693	T/C	1H	2392219	+	NA	NA	NA	NA	NA	NA	T	T	T	T	T	T	T	T	T	T	T	T	T	T	T	T	T	T	T	T	T	T	T	T	T	T	T	T	T	T	T	T	T	T	T	T	T	T	T
JHI-Hv50k-2016-2855	A/T	1H	2497673	+	NA	NA	NA	NA	NA	NA	A	T	A	T	A	A	A	A	A	A	T	A	A	T	A	A	T	A	A	A	T	T	T	A	T	A	A	T	A	A	T	A	A	A	A	T	A	A	T
JHI-Hv50k-2016-2914	T/C	1H	2578103	+	NA	NA	NA	NA	NA	NA	T	C	T	C	T	T	T	T	T	T	C	T	T	C	T	T	C	T	C	T	C	C	C	T	C	T	T	C	C	T	C	T	T	C	T	C	T	T	C
JHI-Hv50k-2016-280661	C/T	1H	2863819	+	NA	NA	NA	NA	NA	NA	C	T	C	T	C	C	T	T	T	C	C	C	C	C	C	T	T	C	T	T	C	C	C	T	C	C	T	C	T	C	T	T	T	C	C	C	C	T	C
JHI-Hv50k-2016-498715	C/G	1H	3128132	+	NA	NA	NA	NA	NA	NA	C	C	C	C	C	C	C	C	C	C	C	C	C	C	C	C	C	C	C	C	C	N	C	C	C	C	C	C	C	C	C	C	C	C	C	C	C	C	C
JHI-Hv50k-2016-3532	A/G	1H	3588822	+	NA	NA	NA	NA	NA	NA	A	A	A	A	G	G	A	G	A	A	A	A	A	A	G	A	A	A	N	A	A	A	A	G	A	A	G	A	A	A	A	A	A	A	A	A	G	G	A
JHI-Hv50k-2016-4046	A/G	1H	3833148	+	NA	NA	NA	NA	NA	NA	A	A	A	A	A	A	A	A	A	A	A	A	A	A	A	A	G	A	A	A	A	A	A	A	A	A	A	A	A	A	G	A	A	A	A	A	A	A	A
JHI-Hv50k-2016-6159	C/T	1H	3833811	+	NA	NA	NA	NA	NA	NA	C	C	C	C	C	C	C	C	C	C	C	C	C	C	C	C	T	C	C	C	C	C	N	C	C	C	C	C	C	C	T	C	C	C	C	C	C	C	C
JHI-Hv50k-2016-3902	C/T	1H	4383656	+	NA	NA	NA	NA	NA	NA	C	C	C	C	C	C	C	C	C	C	C	C	C	C	C	C	C	C	C	C	C	C	C	C	C	C	C	C	C	C	C	C	C	T	C	C	C	C	C
JHI-Hv50k-2016-3897	C/A	1H	4384037	+	NA	NA	NA	NA	NA	NA	C	A	C	C	C	A	C	A	C	C	C	C	C	C	A	C	C	C	A	C	C	C	C	A	C	C	A	C	C	C	C	A	C	A	C	C	A	A	C
JHI-Hv50k-2016-3891	G/A	1H	4384275	+	NA	NA	NA	NA	NA	NA	G	A	G	G	G	A	G	A	G	G	G	G	G	G	A	G	G	G	A	G	G	G	G	A	G	G	A	G	G	G	G	A	G	A	G	G	A	A	G
JHI-Hv50k-2016-3888	T/C	1H	4384409	+	NA	NA	NA	NA	NA	NA	T	C	T	T	T	C	T	C	T	T	T	T	T	T	C	T	T	T	C	T	T	T	T	C	T	T	C	T	T	T	T	C	T	C	T	T	C	C	T
JHI-Hv50k-2016-3887	C/T	1H	4384463	+	NA	NA	NA	NA	NA	NA	C	T	C	C	C	C	C	C	C	C	C	C	C	C	C	C	C	C	T	C	C	C	C	C	C	C	C	C	C	C	C	C	C	T	C	C	C	C	C
JHI-Hv50k-2016-480684	A/C	1H	4396985	+	NA	NA	NA	NA	NA	NA	C	A	A	C	A	A	C	A	C	C	A	C	C	A	A	A	A	A	A	A	C	C	N	A	C	C	A	C	A	C	A	A	C	A	A	A	A	C	C
SCRI_RS_232577	T/C	1H	4417659	+	NA	NA	NA	NA	NA	NA	T	T	T	T	T	C	T	C	T	T	T	T	T	T	C	T	T	T	C	T	T	T	T	C	T	T	C	T	C	T	T	C	T	C	T	T	C	C	T
JHI-Hv50k-2016-3779	G/A	1H	4417983	+	NA	NA	NA	NA	NA	NA	G	A	G	G	A	G	G	G	G	G	A	G	G	A	G	G	G	G	G	G	A	A	A	G	A	G	G	A	G	G	G	G	G	G	G	A	G	G	A
JHI-Hv50k-2016-4228	C/A	1H	4435797	+	NA	NA	NA	NA	NA	NA	C	C	C	C	C	C	C	C	C	C	C	C	C	C	C	C	C	C	A	C	C	C	C	C	C	C	C	C	C	C	C	C	C	C	C	C	C	C	C
JHI-Hv50k-2016-4156	A/C	1H	4485363	+	NA	NA	NA	NA	NA	NA	A	A	A	A	C	C	A	C	A	A	C	A	A	C	C	A	A	A	A	A	C	C	C	C	C	A	C	C	C	A	A	C	A	C	A	C	C	C	C
JHI-Hv50k-2016-4164	C/T	1H	4486673	+	NA	NA	NA	NA	NA	NA	C	C	C	C	C	T	C	T	C	C	C	C	C	C	T	C	C	C	C	C	C	C	T	T	C	C	T	C	C	C	C	T	C	C	C	C	T	T	C
JHI-Hv50k-2016-4166	T/C	1H	4486861	+	NA	NA	NA	NA	NA	NA	T	T	T	T	T	C	T	C	T	T	T	T	T	T	C	T	T	T	T	T	T	T	C	C	T	T	C	T	T	T	T	C	T	T	T	T	C	C	T
JHI-Hv50k-2016-4167	A/G	1H	4487070	+	NA	NA	NA	NA	NA	NA	A	A	A	A	A	G	A	G	A	A	A	A	A	A	G	A	A	A	A	A	A	A	G	G	A	A	G	A	A	A	A	G	A	A	A	A	G	G	A
JHI-Hv50k-2016-4173	T/C	1H	4487317	+	NA	NA	NA	NA	NA	NA	T	T	T	T	C	C	T	C	T	T	C	T	T	C	C	T	T	T	T	T	C	C	C	C	C	T	C	C	C	T	T	C	T	C	T	C	C	C	C
JHI-Hv50k-2016-406337	C/T	1H	4500509	+	NA	NA	NA	NA	NA	NA	C	C	C	C	C	C	T	C	C	C	T	C	T	C	C	C	C	C	C	C	C	C	C	C	C	C	C	C	C	C	C	C	C	C	C	C	C	C	C
JHI-Hv50k-2016-4203	A/G	1H	4510723	+	NA	NA	NA	NA	NA	NA	A	A	A	A	A	A	A	A	A	A	A	A	A	A	A	A	G	A	A	A	A	A	A	A	A	A	A	A	A	A	G	A	A	G	A	A	A	A	A
JHI-Hv50k-2016-4209	A/G	1H	4511444	+	NA	NA	NA	NA	NA	NA	A	G	A	A	G	G	A	G	A	A	G	A	A	G	G	A	A	A	A	A	G	G	G	G	G	A	G	G	A	A	A	G	A	A	A	G	G	G	G
JHI-Hv50k-2016-4216	G/C	1H	4512523	+	NA	NA	NA	NA	NA	NA	G	G	G	G	G	G	G	G	G	G	G	G	G	G	G	G	G	G	C	G	G	G	G	G	G	G	G	G	G	G	G	G	G	G	G	G	G	G	G
JHI-Hv50k-2016-4298	T/G	1H	4514693	+	NA	NA	NA	NA	NA	NA	T	G	T	T	G	G	T	G	T	T	G	T	T	G	G	T	T	T	T	T	G	G	G	G	G	T	G	G	T	T	T	G	T	G	T	G	G	G	G
JHI-Hv50k-2016-4622	G/A	1H	4890428	+	NA	NA	NA	NA	NA	NA	G	G	G	G	G	G	G	G	G	G	G	G	G	G	G	G	A	G	A	G	G	G	G	G	G	G	G	G	G	G	A	G	G	G	G	G	G	G	G
JHI-Hv50k-2016-4599	A/C	1H	4891878	+	NA	NA	NA	NA	NA	NA	A	A	A	A	A	A	A	A	A	A	A	A	A	A	A	A	A	A	A	A	A	A	A	A	A	A	A	A	A	A	A	A	A	A	A	A	A	A	A
SCRI_RS_82277	C/T	1H	4909384	+	NA	NA	NA	NA	NA	NA	C	T	C	C	T	T	C	T	C	C	T	C	C	T	T	C	C	C	C	C	T	T	C	T	T	C	T	T	C	C	C	C	C	C	C	T	T	T	T
JHI-Hv50k-2016-4532	A/G	1H	4910547	+	NA	NA	NA	NA	NA	NA	A	A	A	A	A	A	A	A	A	A	A	A	A	A	A	A	A	A	G	A	A	A	A	A	A	A	A	A	G	A	A	A	A	A	A	A	A	A	A
JHI-Hv50k-2016-4522	G/T	1H	4910986	+	NA	NA	NA	NA	NA	NA	G	G	G	G	G	G	G	G	G	G	G	G	G	G	G	G	G	G	T	G	G	G	G	G	G	G	G	G	G	G	G	G	G	T	G	G	G	G	G
JHI-Hv50k-2016-4520	G/A	1H	4911306	+	NA	NA	NA	NA	NA	NA	G	G	G	G	G	G	G	G	G	G	G	G	G	G	G	G	G	G	A	G	G	G	G	G	G	G	G	G	A	G	G	G	G	G	G	G	G	G	G
JHI-Hv50k-2016-4445	G/A	1H	4917777	+	NA	NA	NA	NA	NA	NA	G	G	G	G	G	G	G	G	G	G	G	G	G	G	G	G	N	G	G	G	G	G	G	G	G	G	G	G	G	G	A	G	G	N	G	G	G	G	G
JHI-Hv50k-2016-4426	C/A	1H	4919585	+	NA	NA	NA	NA	NA	NA	C	A	C	C	C	A	C	A	C	C	C	C	C	C	A	C	A	C	A	C	C	C	A	A	C	C	A	C	A	C	A	C	C	A	C	C	A	A	C
JHI-Hv50k-2016-4414	A/C	1H	4920296	+	NA	NA	NA	NA	NA	NA	A	C	A	A	A	C	A	C	A	A	A	A	A	A	C	A	A	A	A	A	A	A	A	C	A	A	C	A	A	A	A	A	A	A	A	A	C	C	A
BOPA1_3101-111	G/A	1H	4920833	+	NA	NA	NA	NA	NA	NA	G	A	G	G	G	A	G	A	G	G	G	G	G	G	A	G	A	G	A	G	G	G	A	A	G	G	A	G	A	G	A	G	G	A	G	G	A	A	G
SCRI_RS_60293	G/A	1H	4943343	+	NA	NA	NA	NA	NA	NA	G	G	G	G	A	G	G	G	G	G	A	G	G	A	G	G	G	G	G	G	A	A	G	G	A	G	G	A	G	G	G	G	G	G	G	A	G	G	A
SCRI_RS_204348	A/G	1H	4943449	+	NA	NA	NA	NA	NA	NA	A	A	A	A	A	A	A	A	A	A	A	A	A	A	A	A	G	A	A	A	A	A	A	A	A	A	A	A	A	A	G	A	A	G	A	A	A	A	A
JHI-Hv50k-2016-4712	C/T	1H	5011134	+	NA	NA	NA	NA	NA	NA	C	T	C	C	C	T	C	T	C	C	C	C	C	C	T	C	T	C	C	C	C	C	C	T	C	C	T	C	C	C	T	C	C	T	C	C	T	T	C
JHI-Hv50k-2016-4713	C/T	1H	5011149	+	NA	NA	NA	NA	NA	NA	C	T	C	C	C	T	C	T	C	C	C	C	C	C	T	C	C	C	C	C	C	C	C	T	C	C	T	C	C	C	C	C	C	C	C	C	T	T	C
JHI-Hv50k-2016-4790	G/A	1H	5060171	+	NA	NA	NA	NA	NA	NA	G	G	G	G	G	G	G	G	G	G	G	G	G	G	G	G	A	G	G	G	G	G	G	G	G	G	G	G	G	G	A	G	G	A	G	G	G	G	G
JHI-Hv50k-2016-4822	G/A	1H	5067808	+	NA	NA	NA	NA	NA	NA	G	G	G	G	G	G	G	G	G	G	G	G	G	G	G	G	G	G	G	G	G	G	G	G	G	G	G	G	A	G	G	G	G	G	G	G	G	G	G
BOPA2_12_10636	G/A	1H	5069113	+	NA	NA	NA	NA	NA	NA	G	G	G	G	G	G	G	G	G	G	G	G	G	G	G	G	G	G	G	G	G	G	G	G	G	G	G	G	A	G	G	G	G	G	G	G	G	G	G
JHI-Hv50k-2016-4897	C/G	1H	5081069	+	NA	NA	NA	NA	NA	NA	C	G	C	C	C	G	C	G	C	C	C	C	C	C	G	C	N	C	C	C	C	C	C	G	C	C	G	C	G	C	G	C	C	G	C	C	G	G	C
JHI-Hv50k-2016-4906	G/A	1H	5084730	+	NA	NA	NA	NA	NA	NA	A	A	A	A	G	A	A	A	A	A	G	A	A	G	A	A	G	A	G	A	G	G	G	A	G	A	A	G	G	A	G	A	A	G	A	G	A	A	G
JHI-Hv50k-2016-4918	T/C	1H	5085362	+	NA	NA	NA	NA	NA	NA	T	T	T	T	T	T	T	T	T	T	T	T	T	T	T	T	C	T	C	T	T	T	T	T	T	T	T	T	T	T	C	T	T	T	T	T	T	T	T
JHI-Hv50k-2016-4935	C/A	1H	5095648	+	NA	NA	NA	NA	NA	NA	C	C	C	C	A	A	C	A	C	C	C	C	C	C	A	C	C	C	C	C	C	C	A	A	C	C	A	C	C	C	C	C	C	C	C	C	A	A	C
JHI-Hv50k-2016-4957	A/T	1H	5099186	+	NA	NA	NA	NA	NA	NA	T	A	T	T	A	A	T	A	T	T	A	T	T	A	A	T	T	T	A	T	A	A	A	A	A	T	A	A	A	T	T	T	T	A	T	A	A	A	A
JHI-Hv50k-2016-4971	G/A	1H	5100885	+	NA	NA	NA	NA	NA	NA	G	G	G	G	A	A	G	A	G	G	G	G	G	G	A	G	G	G	G	G	G	G	A	A	G	G	A	G	G	G	G	G	G	A	G	G	A	A	G
JHI-Hv50k-2016-5029	T/C	1H	5111179	+	NA	NA	NA	NA	NA	NA	T	C	T	T	T	T	T	T	T	T	C	T	T	C	T	T	C	T	T	T	C	C	N	T	C	T	T	C	T	T	C	T	T	T	T	C	T	T	C
JHI-Hv50k-2016-5040	T/C	1H	5111610	+	NA	NA	NA	NA	NA	NA	T	T	T	T	T	T	T	T	T	T	T	T	T	T	T	T	T	T	C	T	T	T	T	T	T	T	T	T	C	T	T	T	T	T	T	T	T	T	T
JHI-Hv50k-2016-252709	G/C	1H	5133924	+	NA	NA	NA	NA	NA	NA	G	C	G	G	G	G	G	G	G	G	G	G	G	G	G	G	G	G	C	G	G	G	G	G	G	G	G	G	G	G	G	G	G	C	G	G	G	G	G
JHI-Hv50k-2016-5286	G/A	1H	5141313	+	NA	NA	NA	NA	NA	NA	G	G	G	G	G	G	G	G	G	G	G	G	G	G	G	G	G	G	G	G	G	G	G	G	G	G	G	G	A	G	G	G	G	G	G	G	G	G	G
JHI-Hv50k-2016-5246	C/A	1H	5152286	+	NA	NA	NA	NA	NA	NA	C	C	C	C	C	C	C	C	C	C	C	C	C	C	C	C	C	C	C	C	C	C	C	C	C	C	C	C	C	C	C	C	C	C	C	C	C	C	C
JHI-Hv50k-2016-5228	G/A	1H	5153201	+	NA	NA	NA	NA	NA	NA	G	A	G	G	G	G	G	G	G	G	A	G	G	A	G	G	A	G	G	G	A	A	G	G	A	G	G	A	G	G	A	G	G	G	G	A	G	G	A
SCRI_RS_194326	G/C	1H	5153515	+	NA	NA	NA	NA	NA	NA	G	C	G	G	G	G	G	G	G	G	C	G	G	C	G	G	C	G	G	G	C	C	G	G	C	G	G	C	G	G	C	G	G	G	G	C	G	G	C
JHI-Hv50k-2016-5180	G/A	1H	5158936	+	NA	NA	NA	NA	NA	NA	G	G	G	G	G	G	G	G	G	G	G	G	G	G	G	G	G	G	A	G	G	G	G	G	G	G	G	G	G	G	G	G	G	G	G	G	G	G	G
JHI-Hv50k-2016-5157	C/G	1H	5159873	+	NA	NA	NA	NA	NA	NA	C	G	C	C	C	C	C	C	C	C	G	C	C	G	C	C	G	C	C	C	G	G	C	C	G	C	C	G	C	C	G	C	C	C	C	G	C	C	G
JHI-Hv50k-2016-5493	T/G	1H	5345263	+	NA	NA	NA	NA	NA	NA	T	T	T	T	G	G	T	G	T	T	T	T	T	T	G	T	T	T	T	T	T	T	T	G	T	T	G	T	T	T	T	T	T	G	T	T	G	G	T
JHI-Hv50k-2016-5486	G/C	1H	5345678	+	NA	NA	NA	NA	NA	NA	G	G	G	G	G	G	G	G	G	G	G	G	G	G	G	G	G	G	C	G	G	G	G	G	G	G	G	G	G	G	G	G	G	G	G	G	G	G	G
JHI-Hv50k-2016-5448	C/T	1H	5348015	+	NA	NA	NA	NA	NA	NA	C	C	C	C	T	T	C	T	C	C	C	C	C	C	T	C	C	C	T	C	C	C	T	T	C	C	T	C	T	C	C	C	C	C	C	C	T	T	C
BOPA1_4456-443	A/G	1H	5365383	+	NA	NA	NA	NA	NA	NA	A	A	A	A	A	A	A	A	A	A	A	A	A	A	A	A	A	A	G	A	A	A	A	A	A	A	A	A	A	A	A	A	A	A	A	A	A	A	A
JHI-Hv50k-2016-5409	T/C	1H	5365383	+	NA	NA	NA	NA	NA	NA	T	T	T	T	T	T	T	T	T	T	T	T	T	T	T	T	T	T	C	T	T	T	T	T	T	T	T	T	T	T	T	T	T	T	T	T	T	T	T
JHI-Hv50k-2016-5369	T/C	1H	5368773	+	NA	NA	NA	NA	NA	NA	T	T	T	T	T	T	T	T	T	T	T	T	T	T	T	T	T	T	T	T	T	T	C	T	T	T	T	T	C	T	T	T	T	C	T	T	T	T	T
BOPA2_12_31144	G/A	1H	5368905	+	NA	NA	NA	NA	NA	NA	G	G	G	G	A	A	G	A	G	G	G	G	G	G	A	G	G	G	A	G	G	G	A	A	G	G	A	G	A	G	G	G	G	A	G	G	A	A	G
JHI-Hv50k-2016-5674	C/T	1H	5500296	+	NA	NA	NA	NA	NA	NA	C	C	C	C	T	T	C	T	C	C	C	C	C	C	T	C	C	C	C	C	C	C	C	T	C	C	T	C	C	C	C	C	C	C	C	C	T	T	C
JHI-Hv50k-2016-5663	G/A	1H	5501259	+	NA	NA	NA	NA	NA	NA	G	G	G	G	G	G	G	G	G	G	G	G	G	G	G	G	G	G	A	G	G	G	G	G	G	G	G	G	A	G	G	G	G	G	G	G	G	G	G
JHI-Hv50k-2016-5633	G/C	1H	5506318	+	NA	NA	NA	NA	NA	NA	G	G	G	G	C	C	G	C	G	G	G	G	G	G	C	G	G	G	G	G	G	G	G	C	G	G	C	G	G	G	G	G	G	G	G	G	C	C	G
JHI-Hv50k-2016-409381	C/T	1H	5516642	+	NA	NA	NA	NA	NA	NA	C	T	C	C	C	C	C	C	C	T	T	T	T	C	C	C	C	C	C	T	T	T	T	C	C	T	C	C	T	T	C	C	T	T	C	C	C	C	C
JHI-Hv50k-2016-5784	T/A	1H	5662837	+	NA	NA	NA	NA	NA	NA	T	T	T	T	A	A	T	A	T	T	T	T	T	T	A	T	T	T	T	T	T	T	T	A	T	T	A	T	T	T	T	T	T	T	T	T	A	A	T
JHI-Hv50k-2016-5929	G/C	1H	5708884	+	NA	NA	NA	NA	NA	NA	G	G	G	G	G	G	G	G	G	G	G	G	G	G	G	G	C	G	G	G	G	G	G	G	G	G	N	G	G	G	C	N	G	G	G	G	G	G	G
JHI-Hv50k-2016-5960	G/A	1H	5711953	+	NA	NA	NA	NA	NA	NA	G	A	G	G	G	G	G	G	G	G	G	G	G	G	G	G	A	G	A	G	G	G	G	G	G	G	G	G	A	G	A	G	G	A	G	G	G	G	G
JHI-Hv50k-2016-6041	A/C	1H	5722688	+	NA	NA	NA	NA	NA	NA	A	A	A	A	A	A	A	A	A	A	A	A	A	A	A	A	C	A	A	A	A	A	C	A	A	A	A	A	A	A	C	A	A	A	A	A	A	A	A
JHI-Hv50k-2016-6057	G/A	1H	5723858	+	NA	NA	NA	NA	NA	NA	G	A	G	G	G	G	G	G	G	G	G	G	G	G	G	G	G	G	G	G	G	G	G	G	G	G	G	G	G	G	G	G	G	G	G	G	G	G	G
JHI-Hv50k-2016-6497	C/G	1H	5894914	+	NA	NA	NA	NA	NA	NA	C	C	C	G	G	C	C	C	C	C	G	C	C	G	C	C	C	C	C	C	G	G	C	C	G	C	C	G	C	C	C	C	C	C	C	G	C	C	G
JHI-Hv50k-2016-6496	T/C	1H	5894981	+	NA	NA	NA	NA	NA	NA	T	T	T	C	C	T	T	T	T	T	C	T	T	C	T	T	T	T	T	T	C	C	T	T	C	T	T	C	T	T	T	T	T	T	T	C	T	T	C
JHI-Hv50k-2016-6448	A/G	1H	5897742	+	NA	NA	NA	NA	NA	NA	A	A	A	A	A	A	A	A	A	A	A	A	A	A	A	A	A	A	A	A	A	A	A	A	A	A	A	A	A	A	A	A	A	A	A	A	A	A	A
JHI-Hv50k-2016-6438	A/G	1H	5898099	+	NA	NA	NA	NA	NA	NA	A	G	A	A	A	A	A	A	A	A	A	A	A	A	A	A	A	A	A	A	A	A	A	A	A	A	A	A	A	A	A	A	A	A	A	A	A	A	A
JHI-Hv50k-2016-6437	T/C	1H	5898153	+	NA	NA	NA	NA	NA	NA	T	C	T	T	T	C	T	C	T	T	T	T	T	T	C	T	C	T	T	T	T	T	C	C	T	T	C	T	C	T	C	C	T	C	T	T	C	C	T
JHI-Hv50k-2016-6424	C/T	1H	5898700	+	NA	NA	NA	NA	NA	NA	C	C	C	C	C	C	C	C	C	C	C	C	C	C	C	C	T	C	C	C	C	C	T	C	C	C	C	C	C	C	T	C	C	T	C	C	C	C	C
JHI-Hv50k-2016-6421	C/G	1H	5898852	+	NA	NA	NA	NA	NA	NA	C	G	C	C	C	G	C	G	C	C	C	C	C	C	G	C	G	C	C	C	C	C	G	G	C	C	G	C	G	C	G	G	C	G	C	C	G	G	C
JHI-Hv50k-2016-6735	G/A	1H	5945359	+	NA	NA	NA	NA	NA	NA	G	G	G	G	G	G	G	G	G	G	G	G	G	G	G	G	A	G	G	G	G	G	A	G	G	G	G	G	G	G	A	G	G	A	G	G	G	G	G
JHI-Hv50k-2016-6373	C/A	1H	5945447	+	NA	NA	NA	NA	NA	NA	C	A	C	C	C	C	C	C	C	C	C	C	C	C	C	C	C	C	C	C	C	C	C	C	C	C	C	C	C	C	C	C	C	C	C	C	C	C	C
JHI-Hv50k-2016-6626	G/T	1H	5981706	+	NA	NA	NA	NA	NA	NA	T	G	G	G	G	G	G	G	G	T	G	T	G	G	G	G	G	G	G	G	G	G	G	G	G	G	G	G	G	T	G	G	G	G	G	G	G	G	G
JHI-Hv50k-2016-6607	A/G	1H	5982458	+	NA	NA	NA	NA	NA	NA	A	A	G	A	A	A	G	A	G	A	A	A	G	A	A	G	A	G	A	G	A	A	A	A	A	G	A	A	A	A	A	A	G	A	G	A	A	A	A
JHI-Hv50k-2016-6527	G/T	1H	6053803	+	NA	NA	NA	NA	NA	NA	G	G	G	G	G	G	G	G	G	G	G	G	G	G	G	G	G	G	G	G	G	G	G	G	G	G	G	G	G	G	G	G	G	G	G	G	G	G	G
JHI-Hv50k-2016-6532	A/G	1H	6054464	+	NA	NA	NA	NA	NA	NA	A	A	G	A	A	A	G	A	G	A	A	A	G	A	A	G	A	G	A	G	A	A	A	A	A	G	A	A	A	A	A	A	G	A	G	A	A	A	A
JHI-Hv50k-2016-6533	A/G	1H	6054522	+	NA	NA	NA	NA	NA	NA	A	A	G	A	A	A	G	A	G	A	A	A	G	A	A	G	A	G	A	G	A	A	A	A	A	G	A	A	A	A	A	A	G	A	G	A	A	A	A
JHI-Hv50k-2016-6534	G/A	1H	6054583	+	NA	NA	NA	NA	NA	NA	G	G	A	G	G	G	A	G	A	G	G	G	A	G	G	A	G	A	G	A	G	G	G	G	G	A	G	G	G	G	G	G	A	G	A	G	G	G	G
JHI-Hv50k-2016-6543	C/T	1H	6055191	+	NA	NA	NA	NA	NA	NA	C	T	C	T	T	C	C	C	C	C	T	C	C	T	C	C	C	C	C	C	T	T	C	C	T	C	C	T	C	C	C	C	C	C	C	T	C	C	T
JHI-Hv50k-2016-6556	G/A	1H	6057208	+	NA	NA	NA	NA	NA	NA	G	G	A	G	G	G	A	G	A	G	G	G	A	G	G	A	A	A	G	A	G	G	A	G	G	A	G	G	G	G	A	G	A	A	A	G	G	G	G
SCRI_RS_198544	G/A	1H	6057448	+	NA	NA	NA	NA	NA	NA	G	G	A	G	G	G	A	G	A	G	G	G	A	G	G	A	A	A	G	A	G	G	A	G	G	A	G	G	A	G	A	G	A	A	A	G	G	G	G
JHI-Hv50k-2016-7066	G/A	1H	6143584	+	NA	NA	NA	NA	NA	NA	G	G	G	A	A	A	G	A	G	G	A	G	G	A	A	G	G	G	G	G	A	A	G	A	A	G	A	A	A	G	G	A	G	G	G	A	A	A	A
BOPA2_12_30933	G/A	1H	6144213	+	NA	NA	NA	NA	NA	NA	A	G	G	G	G	G	G	G	G	A	G	A	G	G	G	G	A	G	A	G	G	G	A	G	G	G	G	G	A	A	A	G	G	A	G	G	G	G	G
BOPA2_12_11011	G/A	1H	6144483	+	NA	NA	NA	NA	NA	NA	G	G	G	G	G	G	G	G	G	G	G	G	G	G	G	G	G	G	G	G	G	G	G	G	G	G	G	G	A	G	G	G	G	G	G	G	G	G	G
SCRI_RS_179144	A/G	1H	6145512	+	NA	NA	NA	NA	NA	NA	A	G	G	A	A	A	G	A	G	A	A	A	G	A	A	G	A	G	A	G	A	A	A	A	A	G	A	A	A	A	A	A	G	A	G	A	A	A	A
JHI-Hv50k-2016-7035	C/T	1H	6146257	+	NA	NA	NA	NA	NA	NA	C	T	T	C	C	C	T	C	T	C	C	C	T	C	C	T	C	T	C	T	C	C	C	C	C	T	C	C	C	C	C	C	T	C	T	C	C	C	C
JHI-Hv50k-2016-7033	A/G	1H	6146317	+	NA	NA	NA	NA	NA	NA	A	G	G	A	A	A	G	A	G	A	A	A	G	A	A	G	A	G	A	G	A	A	A	A	A	G	A	A	G	A	A	A	G	A	G	A	A	A	A
JHI-Hv50k-2016-6845	A/G	1H	6157218	+	NA	NA	NA	NA	NA	NA	A	A	A	A	A	G	A	G	A	A	A	A	A	A	G	A	A	A	A	A	A	A	A	G	A	A	G	A	G	A	A	G	A	A	A	A	G	G	A
JHI-Hv50k-2016-7266	A/G	1H	6708670	+	NA	NA	NA	NA	NA	NA	A	G	A	A	A	G	A	G	A	A	A	A	A	A	G	A	A	A	A	A	A	A	A	G	A	A	G	A	G	A	A	G	A	A	A	A	G	G	A
JHI-Hv50k-2016-7265	A/G	1H	6708739	+	NA	NA	NA	NA	NA	NA	G	A	A	A	A	A	A	A	A	G	A	G	A	A	A	A	G	A	A	A	A	A	G	A	A	A	A	A	A	G	G	A	A	G	A	A	A	A	A
JHI-Hv50k-2016-7264	G/A	1H	6708820	+	NA	NA	NA	NA	NA	NA	G	A	G	G	G	A	G	A	G	G	G	G	G	G	A	G	G	G	G	G	G	G	G	A	G	G	A	G	A	G	G	A	G	G	G	G	A	A	G
JHI-Hv50k-2016-7618	T/C	1H	6747858	+	NA	NA	NA	NA	NA	NA	T	C	T	T	T	T	T	T	T	T	T	T	T	T	T	T	C	T	C	T	T	T	C	T	T	T	T	T	C	T	C	T	T	C	T	T	T	T	T
JHI-Hv50k-2016-7619	C/A	1H	6747959	+	NA	NA	NA	NA	NA	NA	C	A	C	C	C	C	C	C	C	C	C	C	C	C	C	C	C	C	C	C	C	C	C	C	C	C	C	C	C	C	C	C	C	C	C	C	C	C	C
JHI-Hv50k-2016-7238	A/T	1H	6748485	+	NA	NA	NA	NA	NA	NA	A	A	A	A	A	A	A	A	A	A	A	A	A	A	A	A	A	A	A	A	A	A	A	A	A	A	A	A	T	A	A	A	A	A	A	A	A	A	A
JHI-Hv50k-2016-7237	T/A	1H	6748664	+	NA	NA	NA	NA	NA	NA	T	A	T	T	T	A	T	A	T	T	T	T	T	T	A	T	A	T	A	T	T	T	A	A	T	T	A	T	A	T	A	A	T	A	T	T	A	A	T
JHI-Hv50k-2016-7228	G/A	1H	6750087	+	NA	NA	NA	NA	NA	NA	G	G	G	G	G	G	G	G	G	G	G	G	G	G	G	G	A	G	G	G	G	G	A	G	G	G	G	G	A	G	A	G	G	A	G	G	G	G	G
JHI-Hv50k-2016-7222	A/G	1H	6750871	+	NA	NA	NA	NA	NA	NA	A	A	A	A	A	A	A	A	A	A	A	A	A	A	A	A	A	A	A	A	A	A	A	A	A	A	A	A	G	A	A	A	A	A	A	A	A	A	A
JHI-Hv50k-2016-7219	T/A	1H	6751407	+	NA	NA	NA	NA	NA	NA	T	A	T	T	T	A	T	A	T	T	T	T	T	T	A	T	T	T	T	T	T	T	T	A	T	T	A	T	T	T	T	A	T	T	T	T	A	A	T
JHI-Hv50k-2016-7452	A/G	1H	6788018	+	NA	NA	NA	NA	NA	NA	A	G	A	A	A	A	A	A	A	A	A	A	A	A	A	A	G	A	G	A	A	A	G	A	A	A	A	A	G	A	G	A	A	G	A	A	A	A	A
JHI-Hv50k-2016-7449	A/C	1H	6788295	+	NA	NA	NA	NA	NA	NA	A	C	A	A	A	A	A	A	A	A	A	A	A	A	A	A	C	A	C	A	A	A	C	A	A	A	A	A	C	A	C	A	A	C	A	A	A	A	A
JHI-Hv50k-2016-7443	A/G	1H	6788790	+	NA	NA	NA	NA	NA	NA	A	G	A	A	A	A	A	A	A	A	A	A	A	A	A	A	G	A	G	A	A	A	G	A	A	A	A	A	A	A	G	A	A	G	A	A	A	A	A
JHI-Hv50k-2016-7405	G/C	1H	6809800	+	NA	NA	NA	NA	NA	NA	G	C	G	G	G	G	G	G	G	G	G	G	G	G	G	G	C	G	C	G	G	G	C	G	G	G	G	G	C	G	C	G	G	C	G	G	G	G	G
JHI-Hv50k-2016-7404	A/G	1H	6809858	+	NA	NA	NA	NA	NA	NA	A	G	A	A	A	A	A	A	A	A	A	A	A	A	A	A	G	A	G	A	A	A	G	A	A	A	A	A	G	A	G	A	A	G	A	A	A	A	A
JHI-Hv50k-2016-7394	A/G	1H	6810065	+	NA	NA	NA	NA	NA	NA	A	G	A	A	A	A	A	A	A	A	A	A	A	A	A	A	G	A	G	A	A	A	G	A	A	A	A	A	G	A	G	A	A	G	A	A	A	A	A
JHI-Hv50k-2016-7390	A/G	1H	6810151	+	NA	NA	NA	NA	NA	NA	A	G	A	A	A	A	A	A	A	A	A	A	A	A	A	A	G	A	G	A	A	A	G	A	A	A	A	A	G	A	G	A	A	G	A	A	A	A	A
JHI-Hv50k-2016-79583	C/T	1H	6908917	+	NA	NA	NA	NA	NA	NA	T	C	C	C	T	C	C	C	C	T	C	T	C	C	C	T	C	T	C	C	C	C	C	C	C	C	C	C	C	T	C	C	C	C	T	T	C	T	C
JHI-Hv50k-2016-47769	G/A	1H	6914084	+	NA	NA	NA	NA	NA	NA	G	A	G	G	G	G	G	G	G	G	G	G	G	G	G	G	G	G	G	G	G	G	G	G	G	G	G	G	G	G	G	G	G	G	G	G	G	G	G
JHI-Hv50k-2016-7695	T/C	1H	6981224	+	NA	NA	NA	NA	NA	NA	T	T	T	T	T	T	T	T	T	T	T	T	T	T	T	T	C	T	C	T	T	T	C	T	T	T	T	T	T	T	C	T	T	C	T	T	T	T	T
SCRI_RS_162524	A/G	1H	6981507	+	NA	NA	NA	NA	NA	NA	A	A	A	A	A	A	A	A	A	A	A	A	A	A	A	A	G	A	G	A	A	A	G	A	A	A	A	A	G	A	G	A	A	G	A	A	A	A	A
JHI-Hv50k-2016-7701	A/T	1H	6981990	+	NA	NA	NA	NA	NA	NA	A	A	A	A	A	A	A	A	A	A	A	A	A	A	A	A	T	A	T	A	A	A	T	A	A	A	A	A	A	A	T	A	A	T	A	A	A	A	A
BOPA1_6949-895	G/A	1H	7568121	+	NA	NA	NA	NA	NA	NA	A	G	G	G	G	G	G	G	G	A	G	A	G	G	G	G	G	G	G	G	G	G	G	G	G	G	G	G	G	A	G	G	G	G	G	G	G	G	G
JHI-Hv50k-2016-7793	C/T	1H	7582764	+	NA	NA	NA	NA	NA	NA	T	C	C	C	C	T	C	T	C	T	C	T	C	C	T	C	C	C	C	C	C	C	C	T	C	C	T	C	T	T	C	T	C	C	C	C	T	T	C
JHI-Hv50k-2016-7757	T/G	1H	7601283	+	NA	NA	NA	NA	NA	NA	G	G	T	T	T	G	T	G	T	G	T	G	T	T	G	T	G	T	G	T	T	T	G	G	T	T	G	T	T	G	G	G	T	T	T	T	G	G	T
JHI-Hv50k-2016-7753	T/C	1H	7601441	+	NA	NA	NA	NA	NA	NA	C	C	T	T	T	C	T	C	T	C	T	C	T	T	C	T	C	T	C	T	T	T	C	C	T	T	C	T	T	C	C	C	T	T	T	T	C	C	T
JHI-Hv50k-2016-7860	A/G	1H	7633880	+	NA	NA	NA	NA	NA	NA	G	G	A	A	A	G	A	G	A	G	A	G	A	A	G	A	G	A	G	A	A	A	G	G	A	A	G	A	A	G	G	G	A	A	A	A	G	G	A
JHI-Hv50k-2016-7866	A/G	1H	7639801	+	NA	NA	NA	NA	NA	NA	A	A	A	A	A	G	A	G	A	A	A	A	A	A	G	A	A	A	G	A	A	A	A	G	A	A	G	A	A	A	A	G	A	A	A	A	G	G	A
JHI-Hv50k-2016-7922	C/G	1H	7763279	+	NA	NA	NA	NA	NA	NA	G	C	C	C	C	C	C	C	C	G	C	G	C	C	C	C	G	C	C	C	C	C	G	C	C	C	C	C	C	G	G	C	C	C	C	C	C	C	C
JHI-Hv50k-2016-7965	G/C	1H	7772581	+	NA	NA	NA	NA	NA	NA	C	C	G	G	G	G	G	G	G	C	G	C	G	G	G	G	C	G	G	G	G	G	C	G	G	G	G	G	G	C	C	G	G	C	G	G	G	G	G
BOPA1_7372-1253	A/G	1H	7773311	+	NA	NA	NA	NA	NA	NA	A	G	A	A	A	A	A	A	A	A	A	A	A	A	A	A	A	A	G	A	A	A	A	A	A	A	A	A	A	A	A	A	A	A	A	A	A	A	A
SCRI_RS_184274	A/C	1H	7944100	+	NA	NA	NA	NA	NA	NA	A	C	A	A	A	C	A	C	A	A	A	A	A	A	C	A	A	A	A	A	A	A	A	C	A	A	C	A	A	A	A	C	A	A	A	A	C	C	A
JHI-Hv50k-2016-8060	T/C	1H	7944410	+	NA	NA	NA	NA	NA	NA	T	T	T	T	T	T	T	T	T	T	T	T	T	T	T	T	C	T	T	T	T	T	C	T	T	T	T	T	T	T	C	T	T	T	T	T	T	T	T
JHI-Hv50k-2016-8002	C/G	1H	8053741	+	NA	NA	NA	NA	NA	NA	C	G	G	C	G	C	G	C	G	C	G	C	G	G	C	G	C	G	C	G	G	G	C	C	G	G	C	G	C	C	C	C	G	C	G	G	C	C	G
JHI-Hv50k-2016-8208	G/A	1H	8217457	+	NA	NA	NA	NA	NA	NA	G	G	G	G	G	G	G	G	G	G	G	G	G	G	G	G	A	G	A	G	G	G	G	G	G	G	G	G	A	G	A	G	G	G	G	G	G	G	G
JHI-Hv50k-2016-165272	T/C	1H	8316855	+	NA	NA	NA	NA	NA	NA	T	T	C	T	C	C	T	T	T	T	C	T	C	C	T	T	C	C	T	C	C	C	C	T	C	T	T	C	C	C	C	T	T	T	T	C	C	T	T
JHI-Hv50k-2016-8128	A/G	1H	8317302	+	NA	NA	NA	NA	NA	NA	A	A	A	A	A	A	A	A	A	A	A	A	A	A	A	A	A	A	A	A	A	A	G	A	A	A	A	A	A	A	A	A	A	A	A	A	A	A	A
JHI-Hv50k-2016-8131	A/C	1H	8317568	+	NA	NA	NA	NA	NA	NA	A	A	A	A	A	A	A	A	A	A	A	A	A	A	A	A	A	A	A	A	A	A	C	A	A	A	A	A	A	A	A	A	A	A	A	A	A	A	A
SCRI_RS_1929	A/C	1H	8353349	+	NA	NA	NA	NA	NA	NA	A	A	A	A	A	C	A	C	A	A	A	A	A	A	A	A	A	A	A	A	A	A	A	C	A	A	C	A	C	A	A	C	A	C	A	A	C	C	A
JHI-Hv50k-2016-8341	C/T	1H	8356338	+	NA	NA	NA	NA	NA	NA	C	C	C	C	C	C	C	C	C	C	C	C	C	C	T	C	C	C	C	C	C	C	C	C	C	C	C	C	T	C	C	C	C	C	C	C	C	C	C
JHI-Hv50k-2016-8401	T/C	1H	8520543	+	NA	NA	NA	NA	NA	NA	T	T	T	T	T	T	T	T	T	T	T	T	T	T	T	T	T	T	T	T	T	T	C	T	T	T	T	T	C	T	T	T	T	T	T	T	T	T	T
JHI-Hv50k-2016-8493	A/G	1H	8531608	+	NA	NA	NA	NA	NA	NA	A	A	A	A	A	G	A	G	A	A	A	A	A	A	A	A	G	A	G	A	A	A	A	G	A	A	G	A	A	A	G	G	A	A	A	A	G	G	A
SCRI_RS_200512	G/T	1H	8607451	+	NA	NA	NA	NA	NA	NA	G	G	T	T	T	T	G	T	G	G	T	G	T	T	T	T	T	T	T	T	G	G	T	T	G	G	T	T	T	T	T	G	G	G	T	G	T	T	T
JHI-Hv50k-2016-8553	G/A	1H	8614434	+	NA	NA	NA	NA	NA	NA	G	G	G	G	G	G	G	G	G	G	G	G	G	G	G	G	A	G	A	G	G	G	G	G	G	G	G	G	G	G	A	G	G	G	G	G	G	G	G
JHI-Hv50k-2016-8609	A/T	1H	8647430	+	NA	NA	NA	NA	NA	NA	T	A	A	T	A	A	A	A	A	T	A	T	A	A	T	A	A	A	A	A	A	A	A	A	A	A	A	A	A	T	A	A	A	A	A	A	A	A	A
JHI-Hv50k-2016-8618	A/T	1H	8648651	+	NA	NA	NA	NA	NA	NA	T	A	A	T	A	A	A	A	A	T	A	T	A	A	T	A	A	A	A	A	A	A	A	A	A	A	A	A	A	T	A	A	A	T	A	A	A	A	A
JHI-Hv50k-2016-8842	G/T	1H	8865731	+	NA	NA	NA	NA	NA	NA	G	G	G	G	G	T	G	T	G	G	G	G	G	G	G	G	T	G	T	G	G	G	G	T	G	G	T	G	G	G	T	T	G	G	G	G	T	T	G
JHI-Hv50k-2016-8840	C/T	1H	8865992	+	NA	NA	NA	NA	NA	NA	C	C	C	C	C	C	C	C	C	C	C	C	C	C	C	C	C	C	C	C	C	C	C	C	C	C	C	C	C	C	C	C	C	C	C	C	C	C	C
SCRI_RS_222250	G/A	1H	8875315	+	NA	NA	NA	NA	NA	NA	A	G	G	A	G	G	G	G	G	A	G	A	G	G	A	G	A	G	A	G	G	G	G	G	G	G	G	G	G	A	A	G	G	G	G	G	G	G	G
JHI-Hv50k-2016-8809	T/C	1H	8875545	+	NA	NA	NA	NA	NA	NA	T	T	T	T	T	T	T	T	T	T	T	T	T	T	T	T	T	T	T	T	T	T	T	T	T	T	T	T	T	T	T	T	T	T	T	T	T	T	T
JHI-Hv50k-2016-8797	T/C	1H	8877054	+	NA	NA	NA	NA	NA	NA	C	T	T	C	T	T	T	T	T	C	T	C	T	T	C	T	T	T	T	T	T	T	T	T	T	T	T	T	T	C	T	T	T	T	T	T	T	T	T
JHI-Hv50k-2016-8793	C/A	1H	8877319	+	NA	NA	NA	NA	NA	NA	C	A	A	C	A	C	A	C	A	C	A	C	A	A	C	A	C	A	C	A	A	A	A	C	A	A	C	A	A	C	C	C	A	C	A	A	C	C	A
JHI-Hv50k-2016-8791	T/C	1H	8877764	+	NA	NA	NA	NA	NA	NA	T	T	T	T	T	T	T	T	T	T	T	T	T	T	T	T	T	T	T	T	T	T	T	T	T	T	T	T	T	T	T	T	T	T	T	T	T	T	T
JHI-Hv50k-2016-8710	G/C	1H	8892870	+	NA	NA	NA	NA	NA	NA	C	G	G	C	G	C	G	C	G	C	G	C	G	G	C	G	C	G	C	G	G	G	G	C	G	G	C	G	G	C	C	C	G	C	G	G	C	C	G
JHI-Hv50k-2016-8961	T/C	1H	8922316	+	NA	NA	NA	NA	NA	NA	T	T	T	T	T	C	T	C	T	T	T	T	T	T	C	T	T	T	T	T	T	T	T	C	T	T	C	T	T	T	T	C	T	T	T	T	C	C	T
JHI-Hv50k-2016-397616	C/T	1H	8924336	+	NA	NA	NA	NA	NA	NA	C	T	C	C	T	C	N	C	C	C	C	C	C	C	T	C	T	C	T	C	C	C	T	C	C	C	C	C	C	C	T	C	T	C	C	C	C	T	C
JHI-Hv50k-2016-273499	T/C	1H	8936282	+	NA	NA	NA	NA	NA	NA	T	T	T	T	T	T	T	T	T	T	T	T	T	T	T	T	T	T	T	T	T	T	T	T	T	T	T	T	T	T	T	T	T	T	T	T	T	T	T
JHI-Hv50k-2016-9237	G/C	1H	9049757	+	NA	NA	NA	NA	NA	NA	G	N	C	G	C	G	C	G	C	G	C	G	C	C	G	C	G	N	G	C	C	C	G	G	C	C	G	C	G	G	G	G	N	G	C	C	G	G	N
JHI-Hv50k-2016-9232	A/G	1H	9050382	+	NA	NA	NA	NA	NA	NA	A	A	A	A	A	A	A	A	A	A	A	A	A	A	A	A	A	A	A	A	A	A	A	A	A	A	A	A	A	A	A	A	A	A	A	A	A	A	A
JHI-Hv50k-2016-17043	G/C	1H	9207733	+	NA	NA	NA	NA	NA	NA	G	G	G	G	G	G	G	G	G	G	G	G	G	G	G	G	G	G	G	G	G	G	G	G	G	G	G	G	G	G	G	G	G	G	G	G	G	G	G
JHI-Hv50k-2016-9500	C/T	1H	9313607	+	NA	NA	NA	NA	NA	NA	C	C	C	C	C	T	C	T	C	C	C	C	C	C	C	C	C	C	C	C	C	C	C	T	C	C	T	C	C	C	C	T	C	C	C	C	T	T	C
JHI-Hv50k-2016-9518	G/A	1H	9315052	+	NA	NA	NA	NA	NA	NA	G	G	G	G	G	G	G	G	G	G	G	G	G	G	A	G	G	G	G	G	G	G	A	G	G	G	G	G	A	G	G	G	G	G	G	G	G	G	G
JHI-Hv50k-2016-9519	C/T	1H	9315125	+	NA	NA	NA	NA	NA	NA	C	C	C	C	C	C	C	C	C	C	C	C	C	C	C	C	C	C	C	C	C	C	C	C	C	C	C	C	C	C	C	C	C	C	C	C	C	C	C
JHI-Hv50k-2016-9524	C/A	1H	9315479	+	NA	NA	NA	NA	NA	NA	A	C	C	A	C	C	C	C	C	A	C	A	C	C	C	C	C	C	C	C	C	C	C	C	C	C	C	C	C	A	C	C	C	C	C	C	C	C	C
JHI-Hv50k-2016-9563	C/T	1H	9318163	+	NA	NA	NA	NA	NA	NA	T	C	C	T	C	C	C	C	C	T	C	T	C	C	C	C	C	C	C	C	C	C	C	C	C	C	C	C	C	T	C	C	C	C	C	C	C	C	C
JHI-Hv50k-2016-9567	G/T	1H	9318736	+	NA	NA	NA	NA	NA	NA	G	G	G	G	G	G	G	G	G	G	G	G	G	G	G	G	G	G	G	G	G	G	G	G	G	G	G	G	G	G	G	G	G	G	G	G	G	G	G
JHI-Hv50k-2016-9600	A/C	1H	9331706	+	NA	NA	NA	NA	NA	NA	A	A	A	A	A	C	A	C	A	A	A	A	A	A	A	A	A	A	A	A	A	A	A	C	A	A	C	A	A	A	A	C	A	A	A	A	C	C	A
JHI-Hv50k-2016-9615	T/C	1H	9334749	+	NA	NA	NA	NA	NA	NA	T	T	C	T	C	T	C	T	C	T	C	T	C	C	T	C	T	C	T	C	C	C	T	T	C	C	T	C	T	T	T	T	C	T	C	C	T	T	C
JHI-Hv50k-2016-9863	C/T	1H	9411455	+	NA	NA	NA	NA	NA	NA	C	C	C	C	C	C	C	C	C	C	C	C	C	C	C	C	C	C	C	C	C	C	T	C	C	C	C	C	C	C	C	C	C	C	C	C	C	C	C
JHI-Hv50k-2016-9857	C/A	1H	9413826	+	NA	NA	NA	NA	NA	NA	A	C	C	A	C	C	C	C	C	A	C	A	C	C	C	C	C	C	C	C	C	C	A	C	C	C	C	C	C	A	C	C	C	C	C	C	C	C	C
BOPA2_12_30952	A/T	1H	9415079	+	NA	NA	NA	NA	NA	NA	A	A	A	A	A	A	A	A	A	A	A	A	A	A	A	A	T	A	T	A	A	A	A	A	A	A	A	A	A	A	T	A	A	T	A	A	A	A	A
JHI-Hv50k-2016-9842	C/T	1H	9415120	+	NA	NA	NA	NA	NA	NA	C	T	T	C	T	C	T	C	T	C	T	C	T	T	C	T	C	T	C	T	T	T	C	C	T	T	C	T	C	C	C	C	T	C	T	T	C	C	T
BOPA2_12_30275	C/G	1H	9428863	+	NA	NA	NA	NA	NA	NA	C	C	C	C	C	C	C	C	C	C	C	C	C	C	C	C	C	C	C	C	C	C	C	C	C	C	C	C	C	C	C	C	C	C	C	C	C	C	C
JHI-Hv50k-2016-9731	G/A	1H	9491094	+	NA	NA	NA	NA	NA	NA	G	G	G	G	G	G	G	G	G	G	G	G	G	G	G	G	A	G	A	G	G	G	G	G	G	G	G	G	G	G	A	G	G	G	G	G	G	G	G
JHI-Hv50k-2016-9703	G/C	1H	9501073	+	NA	NA	NA	NA	NA	NA	G	C	G	G	G	G	G	G	G	G	G	G	G	G	C	G	G	G	G	G	G	G	G	G	G	G	G	G	C	G	G	G	G	C	G	G	G	G	G
JHI-Hv50k-2016-9680	G/A	1H	9505779	+	NA	NA	NA	NA	NA	NA	G	A	G	G	G	G	G	G	G	G	G	G	G	G	A	G	G	G	G	G	G	G	G	G	G	G	G	G	A	G	G	G	G	A	G	G	G	G	G
JHI-Hv50k-2016-10019	G/A	1H	9609944	+	NA	NA	NA	NA	NA	NA	G	G	G	G	G	G	G	G	G	G	G	G	G	G	G	G	A	G	A	G	G	G	G	G	G	G	G	G	G	G	A	G	G	G	G	G	G	G	G
JHI-Hv50k-2016-9983	C/A	1H	9611752	+	NA	NA	NA	NA	NA	NA	A	C	A	A	A	C	A	C	A	A	A	A	A	A	C	A	C	A	C	A	A	A	A	C	A	A	C	A	C	A	C	C	A	C	A	A	C	C	A
JHI-Hv50k-2016-9963	T/C	1H	9612582	+	NA	NA	NA	NA	NA	NA	C	C	T	C	T	T	T	T	T	C	T	C	T	T	C	T	C	T	C	T	T	T	T	T	T	T	T	T	C	C	C	T	T	C	T	T	T	T	T
JHI-Hv50k-2016-9956	C/T	1H	9612850	+	NA	NA	NA	NA	NA	NA	C	C	C	C	C	C	C	C	C	C	C	C	C	C	C	C	T	C	T	C	C	C	C	C	C	C	C	C	C	C	T	C	C	C	C	C	C	C	C
SCRI_RS_129789	C/T	1H	9612850	+	NA	NA	NA	NA	NA	NA	C	C	C	C	C	C	C	C	C	C	C	C	C	C	C	C	T	C	T	C	C	C	C	C	C	C	C	C	C	C	T	C	C	C	C	C	C	C	C
JHI-Hv50k-2016-9903	A/G	1H	9621809	+	NA	NA	NA	NA	NA	NA	A	A	G	A	G	G	G	A	G	A	G	A	G	G	A	G	A	G	A	G	G	G	A	A	G	G	A	G	A	A	A	A	G	A	G	G	G	A	G
SCRI_RS_148560	G/T	1H	9754574	+	NA	NA	NA	NA	NA	NA	G	T	G	G	G	G	G	T	G	G	G	G	G	G	T	G	T	G	T	G	G	G	G	T	G	G	T	G	T	G	T	T	G	T	G	G	G	T	G
JHI-Hv50k-2016-10222	A/G	1H	10098295	+	NA	NA	NA	NA	NA	NA	G	A	A	G	A	A	A	G	A	G	A	G	A	A	A	A	A	A	A	A	A	A	A	G	A	A	G	A	A	G	A	G	A	A	A	A	A	G	A
JHI-Hv50k-2016-10223	C/G	1H	10098311	+	NA	NA	NA	NA	NA	NA	G	C	C	G	C	C	C	G	C	G	C	G	C	C	C	C	C	C	C	C	C	C	C	G	C	C	G	C	C	G	C	G	C	C	C	C	C	G	C
JHI-Hv50k-2016-10262	C/A	1H	10192605	+	NA	NA	NA	NA	NA	NA	C	C	C	C	C	C	C	C	C	C	C	C	C	C	C	C	A	C	A	C	C	C	C	C	C	C	C	C	C	C	A	C	C	C	C	C	C	C	C
JHI-Hv50k-2016-10260	C/T	1H	10194565	+	NA	NA	NA	NA	NA	NA	T	C	C	T	C	C	C	T	C	T	C	T	C	C	T	C	C	C	C	C	C	C	C	T	C	C	T	C	C	T	C	T	C	C	C	C	C	T	C
JHI-Hv50k-2016-10283	C/T	1H	10222515	+	NA	NA	NA	NA	NA	NA	T	C	C	T	C	C	C	T	C	T	C	T	C	C	T	C	C	C	C	C	C	C	C	T	C	C	T	C	C	T	C	T	C	C	C	C	C	T	C
JHI-Hv50k-2016-10286	A/G	1H	10222779	+	NA	NA	NA	NA	NA	NA	A	A	G	A	G	G	G	A	G	A	G	A	G	G	A	G	A	G	A	G	G	G	A	A	G	G	A	G	A	A	A	A	G	A	G	G	G	A	G
JHI-Hv50k-2016-10366	C/T	1H	10548817	+	NA	NA	NA	NA	NA	NA	C	T	C	C	C	C	C	C	C	C	C	C	C	C	C	C	C	C	C	C	C	C	C	C	C	C	C	C	C	C	C	C	C	T	C	C	C	C	C
JHI-Hv50k-2016-10365	C/T	1H	10549003	+	NA	NA	NA	NA	NA	NA	T	T	C	C	C	C	C	C	C	T	C	T	C	C	T	C	C	C	C	C	C	C	C	C	C	C	C	C	T	T	C	C	C	T	C	C	C	C	C
JHI-Hv50k-2016-10363	G/A	1H	10549220	+	NA	NA	NA	NA	NA	NA	A	A	G	G	G	G	G	G	G	A	G	A	G	G	A	G	A	G	A	G	G	G	G	G	G	G	G	G	A	A	A	G	G	A	G	G	G	G	G
JHI-Hv50k-2016-10336	A/G	1H	10556470	+	NA	NA	NA	NA	NA	NA	A	G	A	A	A	A	A	A	A	A	A	A	A	A	A	A	G	A	G	A	A	A	A	A	A	A	A	A	G	A	G	A	A	G	A	A	A	A	A
SCRI_RS_148733	A/G	1H	10558966	+	NA	NA	NA	NA	NA	NA	A	G	A	A	A	A	A	A	A	A	A	A	A	A	A	A	G	A	G	A	A	A	A	A	A	A	A	A	G	A	G	A	A	G	A	A	A	A	A
SCRI_RS_137023	G/A	1H	10824488	+	NA	NA	NA	NA	NA	NA	G	G	G	G	G	G	G	G	G	G	G	G	G	G	G	G	A	G	A	G	G	G	G	G	G	G	G	G	G	G	A	G	G	G	G	G	G	G	G
SCRI_RS_164150	C/T	1H	10825891	+	NA	NA	NA	NA	NA	NA	T	C	C	C	C	C	C	C	C	T	C	T	C	C	T	C	C	C	C	C	C	C	C	C	C	C	C	C	T	T	C	C	C	C	C	C	C	C	C
JHI-Hv50k-2016-10491	C/G	1H	10827619	+	NA	NA	NA	NA	NA	NA	C	C	C	C	C	C	C	C	C	C	C	C	C	C	C	C	G	C	G	C	C	C	C	C	C	C	C	C	C	C	G	C	C	C	C	C	C	C	C
JHI-Hv50k-2016-10391	A/G	1H	10909355	+	NA	NA	NA	NA	NA	NA	A	A	G	G	G	G	G	A	G	A	G	A	G	G	A	G	A	G	A	G	G	G	G	A	G	G	A	G	A	A	A	A	G	A	G	G	G	A	G
JHI-Hv50k-2016-10570	C/T	1H	11245886	+	NA	NA	NA	NA	NA	NA	C	T	C	C	C	C	C	C	C	C	C	C	C	C	C	C	T	C	T	C	C	C	C	C	C	C	C	C	C	C	T	C	C	T	C	C	C	C	C
JHI-Hv50k-2016-10692	C/T	1H	11470953	+	NA	NA	NA	NA	NA	NA	C	C	C	C	C	C	C	C	C	C	C	C	C	C	C	C	T	C	T	C	C	C	C	C	C	C	C	C	C	C	T	C	C	C	C	C	C	C	C
JHI-Hv50k-2016-10645	T/C	1H	11495730	+	NA	NA	NA	NA	NA	NA	T	C	T	T	T	T	T	T	T	T	T	T	T	T	T	T	T	T	T	T	T	T	T	T	T	T	T	T	T	T	T	T	T	C	T	T	T	T	T
JHI-Hv50k-2016-10642	G/T	1H	11495956	+	NA	NA	NA	NA	NA	NA	G	G	T	T	T	T	T	G	G	G	T	G	T	T	G	T	G	T	G	T	T	T	G	G	T	T	G	T	G	G	G	G	T	G	T	T	T	G	T
JHI-Hv50k-2016-10609	T/C	1H	11521596	+	NA	NA	NA	NA	NA	NA	T	T	T	T	T	T	T	T	T	T	T	T	T	T	T	T	C	T	C	T	T	T	T	T	T	T	T	T	T	T	C	T	T	T	T	T	T	T	T
JHI-Hv50k-2016-10800	G/T	1H	11545250	+	NA	NA	NA	NA	NA	NA	G	G	T	T	T	T	T	G	G	G	T	G	T	T	T	T	T	T	T	T	T	T	T	G	T	T	G	T	G	G	T	G	T	G	T	T	T	G	T
JHI-Hv50k-2016-10782	G/A	1H	11546609	+	NA	NA	NA	NA	NA	NA	G	G	A	A	A	A	A	G	G	G	A	G	A	A	A	A	G	A	G	A	A	A	A	G	A	A	G	A	G	G	G	G	A	G	A	A	A	G	A
JHI-Hv50k-2016-10780	A/G	1H	11546707	+	NA	NA	NA	NA	NA	NA	A	A	G	G	G	G	G	A	A	A	G	A	G	G	G	G	A	G	A	G	G	G	G	A	G	G	A	G	A	A	A	A	G	A	G	G	G	A	G
JHI-Hv50k-2016-10779	C/T	1H	11546863	+	NA	NA	NA	NA	NA	NA	C	C	T	T	T	T	T	C	C	C	T	C	T	T	T	T	C	T	C	T	T	T	T	C	T	T	C	T	C	C	C	C	T	C	T	T	T	C	T
JHI-Hv50k-2016-167080	C/G	1H	11584397	+	NA	NA	NA	NA	NA	NA	N	N	C	C	C	C	N	N	C	C	C	N	C	C	C	N	C	C	C	C	C	C	C	C	C	C	C	C	C	C	C	C	C	N	C	C	C	N	C
JHI-Hv50k-2016-10875	T/G	1H	11626745	+	NA	NA	NA	NA	NA	NA	T	T	G	G	G	G	G	T	T	T	G	T	G	G	G	G	T	G	T	G	G	G	G	T	G	G	T	G	T	T	T	T	G	T	G	G	G	T	G
JHI-Hv50k-2016-10989	C/G	1H	11796298	+	NA	NA	NA	NA	NA	NA	C	C	C	C	C	C	C	C	C	C	C	C	C	C	C	C	G	C	G	C	C	C	C	C	C	C	C	C	C	C	G	C	C	C	C	C	C	C	C
JHI-Hv50k-2016-10993	A/C	1H	11796475	+	NA	NA	NA	NA	NA	NA	N	C	A	A	A	A	A	A	A	N	A	N	A	A	A	A	A	A	A	A	A	A	A	A	A	A	A	A	C	N	A	A	A	C	A	A	A	A	A
JHI-Hv50k-2016-10994	T/C	1H	11796532	+	NA	NA	NA	NA	NA	NA	N	C	T	T	T	T	T	T	T	N	T	N	T	T	T	T	T	T	T	T	T	T	T	T	T	T	T	T	C	N	T	T	T	C	T	T	T	T	T
SCRI_RS_182656	G/A	1H	11796904	+	NA	NA	NA	NA	NA	NA	A	G	G	G	G	G	G	A	A	A	G	A	G	G	G	G	A	G	A	G	G	G	A	A	G	G	A	G	G	A	A	A	G	G	G	G	G	A	G
SCRI_RS_130600	A/G	1H	11796909	+	NA	NA	NA	NA	NA	NA	A	A	A	A	A	A	A	G	G	A	A	A	A	A	A	A	A	A	A	A	A	A	G	G	A	A	G	A	A	A	A	G	A	A	A	A	A	G	A
SCRI_RS_130592	A/G	1H	11797211	+	NA	NA	NA	NA	NA	NA	A	G	A	A	A	A	A	A	A	A	A	A	A	A	A	A	G	A	G	A	A	A	A	A	A	A	A	A	G	A	G	A	A	G	A	A	A	A	A
JHI-Hv50k-2016-11028	C/T	1H	11802511	+	NA	NA	NA	NA	NA	NA	C	C	C	C	C	C	C	T	T	C	C	C	C	C	C	C	C	C	C	C	C	C	T	T	C	C	T	C	C	C	C	T	C	T	C	C	C	T	C
SCRI_RS_169942	G/A	1H	11809668	+	NA	NA	NA	NA	NA	NA	G	G	G	G	G	G	G	G	G	G	G	G	G	G	G	G	A	G	A	G	G	G	G	G	G	G	G	G	G	G	A	G	G	G	G	G	G	G	G
JHI-Hv50k-2016-11098	T/G	1H	11835775	+	NA	NA	NA	NA	NA	NA	T	T	T	T	T	T	T	G	G	T	T	T	T	T	T	T	T	T	T	T	T	T	G	G	T	T	G	T	T	T	T	G	T	G	T	T	T	G	T
JHI-Hv50k-2016-11134	A/G	1H	11857416	+	NA	NA	NA	NA	NA	NA	G	A	A	A	A	A	A	A	A	G	A	G	A	A	A	A	A	A	A	A	A	A	A	A	A	A	A	A	G	G	A	A	A	A	A	A	A	A	A
JHI-Hv50k-2016-11135	G/A	1H	11857520	+	NA	NA	NA	NA	NA	NA	G	A	G	G	G	G	G	G	G	G	G	G	G	G	G	G	A	G	A	G	G	G	G	G	G	G	G	G	G	G	A	G	G	G	G	G	G	G	G
JHI-Hv50k-2016-11139	G/C	1H	11857620	+	NA	NA	NA	NA	NA	NA	G	C	G	G	G	G	G	G	G	G	G	G	G	G	G	G	C	G	C	G	G	G	G	G	G	G	G	G	G	G	C	G	G	G	G	G	G	G	G
JHI-Hv50k-2016-11188	A/G	1H	11882172	+	NA	NA	NA	NA	NA	NA	A	A	A	A	A	A	A	A	A	A	A	A	A	A	A	A	G	A	G	A	A	A	A	A	A	A	A	A	A	A	G	A	A	A	A	A	A	A	A
JHI-Hv50k-2016-406413	A/G	1H	11891910	+	NA	NA	NA	NA	NA	NA	A	A	A	A	A	A	G	A	A	A	G	A	G	A	A	A	A	A	A	A	A	A	A	A	A	A	A	A	A	A	A	A	A	A	A	A	A	A	A
JHI-Hv50k-2016-11249	C/T	1H	12066685	+	NA	NA	NA	NA	NA	NA	T	C	C	C	C	C	C	C	C	T	C	T	C	C	C	C	C	C	C	C	C	C	C	C	C	C	C	C	T	T	C	C	C	C	C	C	C	C	C
JHI-Hv50k-2016-11234	G/A	1H	12107088	+	NA	NA	NA	NA	NA	NA	G	G	G	G	G	G	G	G	G	G	G	G	G	G	G	G	G	G	G	G	G	G	G	G	G	G	G	G	A	G	G	G	G	G	G	G	G	G	G
JHI-Hv50k-2016-11229	A/T	1H	12107377	+	NA	NA	NA	NA	NA	NA	A	T	A	A	A	A	A	A	A	A	A	A	A	A	T	A	T	A	T	A	A	A	A	A	A	A	A	A	T	A	T	A	A	A	A	A	A	A	A
JHI-Hv50k-2016-11221	T/C	1H	12107704	+	NA	NA	NA	NA	NA	NA	T	T	T	T	T	T	T	T	T	T	T	T	T	T	T	T	T	T	T	T	T	T	C	T	T	T	T	T	T	T	T	T	T	C	T	T	T	T	T
JHI-Hv50k-2016-11528	T/C	1H	12803897	+	NA	NA	NA	NA	NA	NA	T	T	T	T	T	T	T	T	T	T	T	T	T	T	T	T	C	T	C	T	T	T	T	T	T	T	T	T	T	T	C	T	T	T	T	T	T	T	T
SCRI_RS_189465	C/T	1H	13187033	+	NA	NA	NA	NA	NA	NA	T	T	C	C	C	C	C	C	C	T	C	T	C	C	T	C	C	C	C	C	C	C	T	C	C	C	C	C	C	T	C	C	C	T	C	C	C	C	C
JHI-Hv50k-2016-11646	A/G	1H	13209817	+	NA	NA	NA	NA	NA	NA	G	G	A	A	A	A	A	A	A	G	A	G	A	A	G	A	G	A	G	A	A	A	G	A	A	A	A	A	A	G	G	A	A	G	A	A	A	A	A
JHI-Hv50k-2016-11651	T/G	1H	13210522	+	NA	NA	NA	NA	NA	NA	G	G	T	T	T	T	T	T	T	G	T	G	T	T	G	T	T	T	T	T	T	T	G	T	T	T	T	T	T	G	T	T	T	G	T	T	T	T	T
JHI-Hv50k-2016-11687	C/G	1H	13342446	+	NA	NA	NA	NA	NA	NA	C	C	C	C	C	C	C	C	C	C	C	C	C	C	C	C	C	C	C	C	C	C	G	C	C	C	C	C	C	C	C	C	C	G	C	C	C	C	C
JHI-Hv50k-2016-11704	T/C	1H	13343738	+	NA	NA	NA	NA	NA	NA	T	C	T	T	T	T	T	T	T	T	T	T	T	T	C	T	C	T	C	T	T	T	C	T	T	T	T	T	T	T	C	T	T	C	T	T	T	T	T
JHI-Hv50k-2016-11714	G/A	1H	13344354	+	NA	NA	NA	NA	NA	NA	G	G	G	G	G	G	G	G	G	G	G	G	G	G	G	G	G	G	G	G	G	G	A	G	G	G	G	G	G	G	G	G	G	A	G	G	G	G	G
JHI-Hv50k-2016-252385	A/T	1H	13354477	+	NA	NA	NA	NA	NA	NA	A	A	A	A	A	A	A	A	A	A	A	A	A	A	A	A	A	A	T	A	A	A	A	A	A	A	A	A	A	A	A	A	A	T	A	A	A	A	A
JHI-Hv50k-2016-11753	T/A	1H	13379830	+	NA	NA	NA	NA	NA	NA	T	A	T	T	T	T	T	T	T	T	T	T	T	T	T	T	T	T	T	T	T	T	T	T	T	T	T	T	T	T	T	T	T	T	T	T	T	T	T
JHI-Hv50k-2016-11776	G/A	1H	13381861	+	NA	NA	NA	NA	NA	NA	G	G	G	G	G	G	G	G	G	G	G	G	G	G	G	G	A	G	A	G	G	G	G	G	G	G	G	G	A	G	A	G	G	G	G	G	G	G	G
JHI-Hv50k-2016-11778	C/T	1H	13381960	+	NA	NA	NA	NA	NA	NA	C	C	C	C	C	C	C	C	C	C	C	C	C	C	C	C	C	C	C	C	C	C	T	C	C	C	C	C	C	C	C	C	C	T	C	C	C	C	C
JHI-Hv50k-2016-360433	A/G	1H	13387382	+	NA	NA	NA	NA	NA	NA	A	A	A	A	N	A	A	A	A	A	A	A	A	A	A	A	A	A	A	A	A	A	G	A	A	A	A	A	A	A	N	A	A	G	A	A	A	A	A
JHI-Hv50k-2016-11876	A/T	1H	13399581	+	NA	NA	NA	NA	NA	NA	T	A	T	T	T	T	T	A	T	T	T	T	T	T	A	T	A	T	A	T	T	T	T	A	T	T	A	T	A	T	A	A	T	T	T	T	T	A	T
JHI-Hv50k-2016-11877	A/G	1H	13399620	+	NA	NA	NA	NA	NA	NA	A	A	A	A	A	A	A	A	A	A	A	A	A	A	G	A	G	A	G	A	A	A	A	A	A	A	A	A	A	A	G	A	A	A	A	A	A	A	A
JHI-Hv50k-2016-11910	G/A	1H	13433309	+	NA	NA	NA	NA	NA	NA	G	G	G	G	G	G	G	G	G	G	G	G	G	G	G	G	G	G	G	G	G	G	A	G	G	G	G	G	G	G	G	G	G	G	G	G	G	G	G
JHI-Hv50k-2016-11911	G/T	1H	13433366	+	NA	NA	NA	NA	NA	NA	G	G	G	G	G	G	G	G	G	G	G	G	G	G	G	G	G	G	G	G	G	G	T	G	G	G	G	G	G	G	G	G	G	G	G	G	G	G	G
BOPA2_12_30948	C/A	1H	13470348	+	NA	NA	NA	NA	NA	NA	C	A	C	C	C	C	C	C	C	C	C	C	C	C	C	C	C	C	C	C	C	C	C	C	C	C	C	C	C	C	C	C	C	C	C	C	C	C	C
SCRI_RS_139220	G/A	1H	13863417	+	NA	NA	NA	NA	NA	NA	G	G	G	G	G	G	G	G	G	G	G	G	G	G	G	G	G	G	G	G	G	G	G	G	G	G	G	G	G	G	G	G	G	G	G	G	G	G	G
JHI-Hv50k-2016-121422	A/T	1H	13963382	+	NA	NA	NA	NA	NA	NA	A	T	A	T	T	A	A	T	T	A	T	A	T	T	A	A	T	A	A	A	T	T	A	T	T	A	T	T	T	A	T	A	A	A	T	A	A	T	T
JHI-Hv50k-2016-142044	C/T	1H	13965636	+	NA	NA	NA	NA	NA	NA	C	C	C	C	C	C	C	C	C	C	C	C	C	C	C	C	C	C	T	C	C	C	C	C	C	C	C	C	C	C	C	C	C	C	C	C	C	C	C
JHI-Hv50k-2016-187013	G/A	1H	13965658	+	NA	NA	NA	NA	NA	NA	A	G	G	G	A	G	A	A	A	A	G	A	G	G	G	A	G	G	A	A	G	G	G	G	G	A	G	G	G	G	G	A	G	G	G	G	G	A	A
JHI-Hv50k-2016-142048	C/G	1H	13965917	+	NA	NA	NA	NA	NA	NA	C	G	C	G	C	C	N	C	C	C	N	C	N	C	C	N	C	C	G	C	C	C	G	C	C	C	C	C	C	C	C	C	C	C	C	C	C	C	C
JHI-Hv50k-2016-11980	T/G	1H	14101771	+	NA	NA	NA	NA	NA	NA	T	T	T	T	T	T	T	T	T	T	T	T	T	T	T	T	T	T	T	T	T	T	G	T	T	T	T	T	T	T	T	T	T	T	T	T	T	T	T
JHI-Hv50k-2016-12122	G/A	1H	14148593	+	NA	NA	NA	NA	NA	NA	G	A	G	G	G	G	G	G	G	G	G	G	G	G	G	G	G	G	G	G	G	G	G	G	G	G	G	G	G	G	G	G	G	G	G	G	G	G	G
JHI-Hv50k-2016-12117	T/C	1H	14149277	+	NA	NA	NA	NA	NA	NA	T	C	T	T	T	T	T	T	T	T	T	T	T	T	T	T	T	T	T	T	T	T	T	T	T	T	T	T	T	T	T	T	T	T	T	T	T	T	T
JHI-Hv50k-2016-12110	G/A	1H	14149587	+	NA	NA	NA	NA	NA	NA	G	G	G	G	G	G	G	G	G	G	G	G	G	G	G	G	A	G	A	G	G	G	G	G	G	G	G	G	G	G	A	G	G	G	G	G	G	G	G
JHI-Hv50k-2016-12094	A/G	1H	14153191	+	NA	NA	NA	NA	NA	NA	A	A	A	A	A	A	A	A	A	A	A	A	A	A	A	A	G	A	G	A	A	A	A	A	A	A	A	A	A	A	G	A	A	A	A	A	A	A	A
JHI-Hv50k-2016-12217	C/A	1H	14255554	+	NA	NA	NA	NA	NA	NA	C	A	C	C	C	C	C	C	C	C	C	C	C	C	C	C	C	C	C	C	C	C	C	C	C	C	C	C	C	C	C	C	C	C	C	C	C	C	C
JHI-Hv50k-2016-12202	T/G	1H	14260708	+	NA	NA	NA	NA	NA	NA	T	T	T	T	G	T	T	G	T	T	T	T	T	T	T	T	G	T	G	T	T	T	T	G	T	T	G	T	T	T	G	G	T	T	T	T	T	G	T
JHI-Hv50k-2016-12372	C/A	1H	14318845	+	NA	NA	NA	NA	NA	NA	C	A	C	C	C	C	C	C	C	C	C	C	C	C	C	C	C	C	C	C	C	C	C	C	C	C	C	C	C	C	C	C	C	C	C	C	C	C	C
JHI-Hv50k-2016-12344	A/C	1H	14392584	+	NA	NA	NA	NA	NA	NA	C	N	C	C	C	C	C	C	C	C	C	C	C	C	C	C	A	C	A	C	C	C	A	C	C	C	C	C	A	C	A	C	C	C	C	C	C	C	C
JHI-Hv50k-2016-12336	A/G	1H	14393060	+	NA	NA	NA	NA	NA	NA	G	N	G	G	G	G	G	G	G	G	G	G	G	G	G	G	A	G	A	G	G	G	A	G	G	G	G	G	A	G	A	G	G	G	G	G	G	G	G
JHI-Hv50k-2016-12514	T/C	1H	14646684	+	NA	NA	NA	NA	NA	NA	T	C	T	T	T	T	T	T	T	T	T	T	T	T	T	T	T	T	T	T	T	T	T	T	T	T	T	T	T	T	T	T	T	T	T	T	T	T	T
JHI-Hv50k-2016-12517	A/C	1H	14646974	+	NA	NA	NA	NA	NA	NA	A	C	A	A	A	A	A	A	A	A	A	A	A	A	A	A	A	A	A	A	A	A	A	A	A	A	A	A	A	A	A	A	A	A	A	A	A	A	A
JHI-Hv50k-2016-12523	A/G	1H	14648544	+	NA	NA	NA	NA	NA	NA	A	A	A	A	G	A	A	G	A	A	A	A	A	A	G	A	A	A	A	A	A	A	A	G	A	A	G	A	A	A	A	G	A	G	A	A	A	G	A
JHI-Hv50k-2016-12547	T/A	1H	14657271	+	NA	NA	NA	NA	NA	NA	T	A	T	T	T	T	T	T	T	T	T	T	T	T	T	T	T	T	T	T	T	T	T	T	T	T	T	T	T	T	T	T	T	T	T	T	T	T	T
JHI-Hv50k-2016-384979	A/C	1H	14665443	+	NA	NA	NA	NA	NA	NA	A	A	A	A	A	A	A	A	A	C	A	C	A	A	A	C	A	A	A	C	A	A	A	A	A	A	A	A	A	A	A	A	A	A	A	A	A	A	A
JHI-Hv50k-2016-12666	A/T	1H	14667554	+	NA	NA	NA	NA	NA	NA	A	A	A	A	T	A	A	T	A	A	A	A	A	A	T	A	A	A	A	A	A	A	A	T	A	A	T	A	A	A	A	T	A	T	A	A	A	T	A
JHI-Hv50k-2016-12669	C/G	1H	14667678	+	NA	NA	NA	NA	NA	NA	G	C	G	G	C	G	G	C	G	G	G	G	G	G	C	G	C	G	C	G	G	G	G	C	G	G	C	G	C	G	C	C	G	C	G	G	G	C	G
JHI-Hv50k-2016-12670	C/T	1H	14667926	+	NA	NA	NA	NA	NA	NA	C	C	C	C	C	C	C	C	C	C	C	C	C	C	C	C	T	C	T	C	C	C	C	C	C	C	C	C	T	C	T	C	C	C	C	C	C	C	C
JHI-Hv50k-2016-12802	A/C	1H	14725701	+	NA	NA	NA	NA	NA	NA	A	C	A	A	C	A	A	C	A	A	A	A	A	A	A	A	C	A	C	A	A	A	A	C	A	A	C	A	C	A	C	C	A	A	A	A	A	C	A
BOPA1_10922-503	A/G	1H	14726416	+	NA	NA	NA	NA	NA	NA	A	G	A	A	G	A	A	G	A	A	A	A	A	A	A	A	G	A	G	A	A	A	A	G	A	A	G	A	G	A	G	G	A	A	A	A	A	G	A
JHI-Hv50k-2016-12829	A/T	1H	14732614	+	NA	NA	NA	NA	NA	NA	A	T	A	A	T	A	A	T	A	A	A	A	A	A	A	A	T	A	T	A	A	A	A	T	A	A	T	A	T	A	T	T	A	A	A	A	A	T	A
BOPA2_12_30876	A/G	1H	14738219	+	NA	NA	NA	NA	NA	NA	A	A	A	A	A	A	A	A	A	A	A	A	A	A	A	A	G	A	G	A	A	A	A	A	A	A	A	A	A	A	G	A	A	A	A	A	A	A	A
BOPA2_12_30877	G/C	1H	14738391	+	NA	NA	NA	NA	NA	NA	C	G	C	C	G	C	C	G	C	C	C	C	C	C	G	C	G	C	G	C	C	C	G	G	C	C	G	C	G	C	G	G	C	G	C	C	C	G	C
JHI-Hv50k-2016-12862	C/A	1H	14840767	+	NA	NA	NA	NA	NA	NA	C	C	C	C	C	C	C	C	C	C	C	C	C	C	C	C	A	C	A	C	C	C	C	C	C	C	C	C	C	C	A	C	C	C	C	C	C	C	C
JHI-Hv50k-2016-12926	A/G	1H	14848408	+	NA	NA	NA	NA	NA	NA	A	A	A	A	A	A	A	A	A	A	A	A	A	A	A	A	A	A	A	A	A	A	A	A	A	A	A	A	A	A	A	A	A	A	A	A	A	A	A
JHI-Hv50k-2016-12930	A/G	1H	14848642	+	NA	NA	NA	NA	NA	NA	G	A	G	G	A	G	G	A	G	G	G	G	G	G	A	G	G	G	G	G	G	G	A	A	G	G	A	G	A	G	G	A	G	A	G	G	G	A	G
JHI-Hv50k-2016-12956	T/C	1H	15080237	+	NA	NA	NA	NA	NA	NA	C	C	C	C	T	C	C	T	C	C	C	C	C	C	T	C	T	C	T	C	C	C	T	T	C	C	T	C	T	C	T	T	T	T	C	C	C	T	C
JHI-Hv50k-2016-12965	C/A	1H	15080881	+	NA	NA	NA	NA	NA	NA	A	C	A	A	C	A	A	C	A	A	A	A	A	A	C	A	C	A	C	A	A	A	C	C	A	A	C	A	C	A	C	C	C	C	A	A	A	C	A
JHI-Hv50k-2016-12986	A/G	1H	15084935	+	NA	NA	NA	NA	NA	NA	A	A	A	A	A	A	A	A	A	A	A	A	A	A	A	A	A	A	A	A	A	A	A	A	A	A	A	A	A	A	A	A	A	A	A	A	A	A	A
JHI-Hv50k-2016-13004	G/T	1H	15093474	+	NA	NA	NA	NA	NA	NA	T	G	T	T	G	T	T	G	T	T	T	T	T	T	G	T	T	T	T	T	T	T	G	G	T	T	G	T	G	T	T	G	G	G	T	T	T	G	T
JHI-Hv50k-2016-13011	T/C	1H	15094237	+	NA	NA	NA	NA	NA	NA	C	T	C	C	T	C	C	T	C	C	C	C	C	C	T	C	C	C	C	C	C	C	T	T	C	C	T	C	T	C	C	T	T	T	C	C	C	T	C
JHI-Hv50k-2016-13033	C/T	1H	15094982	+	NA	NA	NA	NA	NA	NA	C	C	C	C	C	C	C	C	C	C	C	C	C	C	C	C	C	C	C	C	C	C	T	C	C	C	C	C	C	C	C	C	C	C	C	C	C	C	C
JHI-Hv50k-2016-495926	A/T	1H	15374855	+	NA	NA	NA	NA	NA	NA	A	T	A	A	A	A	A	A	A	A	A	A	A	A	A	A	T	A	A	A	A	A	T	A	A	A	A	A	T	A	T	A	A	T	A	A	A	A	A
JHI-Hv50k-2016-13067	A/G	1H	15387179	+	NA	NA	NA	NA	NA	NA	A	G	A	A	A	A	A	A	A	A	A	A	A	A	A	A	G	A	G	A	A	A	A	A	A	A	A	A	A	A	G	A	A	A	A	A	A	A	A
JHI-Hv50k-2016-13068	G/A	1H	15387382	+	NA	NA	NA	NA	NA	NA	G	G	G	G	G	G	G	G	G	G	G	G	G	G	G	G	G	G	G	G	G	G	G	G	G	G	G	G	G	G	G	G	G	G	G	G	G	G	G
JHI-Hv50k-2016-114619	A/G	1H	15399293	+	NA	NA	NA	NA	NA	NA	A	A	A	A	A	A	A	A	A	A	A	A	A	A	A	A	A	A	A	G	A	A	A	A	A	A	A	A	A	A	A	A	A	A	A	A	A	A	A
JHI-Hv50k-2016-13113	C/T	1H	15402597	+	NA	NA	NA	NA	NA	NA	C	C	C	C	C	C	C	C	C	C	C	C	C	C	C	C	T	C	T	C	C	C	C	C	C	C	C	C	C	C	T	C	C	C	C	C	C	C	C
JHI-Hv50k-2016-13154	T/G	1H	15437643	+	NA	NA	NA	NA	NA	NA	T	T	T	T	T	T	T	T	T	T	T	T	T	T	T	T	G	T	G	T	T	T	T	T	T	T	T	T	T	T	G	T	T	T	T	T	T	T	T
JHI-Hv50k-2016-13200	A/T	1H	15525480	+	NA	NA	NA	NA	NA	NA	A	A	A	A	A	A	A	A	A	A	A	A	A	A	A	A	A	A	A	A	A	A	A	A	A	A	A	A	A	A	A	A	T	A	A	A	A	A	A
SCRI_RS_124926	T/C	1H	15530669	+	NA	NA	NA	NA	NA	NA	T	T	T	T	T	T	T	T	T	T	T	T	T	T	T	T	C	T	C	T	T	T	T	T	T	T	T	T	T	T	C	T	T	T	T	T	T	T	T
JHI-Hv50k-2016-13227	C/G	1H	15530956	+	NA	NA	NA	NA	NA	NA	C	G	C	C	C	C	C	C	C	C	C	C	C	C	C	C	C	C	C	C	C	C	C	C	C	C	C	C	C	C	C	C	G	C	C	C	C	C	C
JHI-Hv50k-2016-13229	G/A	1H	15531305	+	NA	NA	NA	NA	NA	NA	G	A	G	G	G	G	G	G	G	G	G	G	G	G	G	G	G	G	G	G	G	G	G	G	G	G	G	G	G	G	G	G	A	G	G	G	G	G	G
JHI-Hv50k-2016-13232	T/C	1H	15532242	+	NA	NA	NA	NA	NA	NA	T	C	T	T	T	T	T	T	T	T	T	T	T	T	T	T	T	T	T	T	T	T	T	T	T	T	T	T	T	T	T	T	C	T	T	T	T	T	T
JHI-Hv50k-2016-13237	A/T	1H	15532852	+	NA	NA	NA	NA	NA	NA	A	T	A	A	A	A	A	A	A	A	A	A	A	A	A	A	A	A	A	A	A	A	A	A	A	A	A	A	A	A	A	A	T	A	A	A	A	A	A
JHI-Hv50k-2016-13238	C/T	1H	15533217	+	NA	NA	NA	NA	NA	NA	C	T	C	C	C	C	C	C	C	C	C	C	C	C	C	C	C	C	C	C	C	C	C	C	C	C	C	C	C	C	C	C	T	C	C	C	C	C	C
BOPA1_6792-1945	A/G	1H	15534038	+	NA	NA	NA	NA	NA	NA	A	G	A	A	A	A	A	A	A	A	A	A	A	A	A	A	G	A	G	A	A	A	A	A	A	A	A	A	A	A	G	A	G	A	A	A	A	A	A
JHI-Hv50k-2016-13258	T/C	1H	15753757	+	NA	NA	NA	NA	NA	NA	T	T	T	T	T	T	T	T	T	T	T	T	T	T	T	T	C	T	C	T	T	T	T	T	T	T	T	T	T	T	C	T	T	T	T	T	T	T	T
JHI-Hv50k-2016-13264	A/G	1H	15755085	+	NA	NA	NA	NA	NA	NA	A	A	A	A	A	A	A	A	A	A	A	A	A	A	A	A	A	A	A	A	A	A	A	A	A	A	A	A	A	A	A	A	A	A	A	A	A	A	A
JHI-Hv50k-2016-13282	G/A	1H	15760126	+	NA	NA	NA	NA	NA	NA	G	G	G	G	G	G	G	G	G	G	G	G	G	G	G	G	A	G	A	G	G	G	G	G	G	G	G	G	G	G	A	G	G	G	G	G	G	G	G
JHI-Hv50k-2016-13325	T/C	1H	15875738	+	NA	NA	NA	NA	NA	NA	T	T	T	T	T	T	T	T	T	T	T	T	T	T	T	T	T	T	T	T	T	T	T	T	T	T	T	T	T	T	T	T	T	T	T	T	T	T	T
JHI-Hv50k-2016-13324	C/T	1H	15875797	+	NA	NA	NA	NA	NA	NA	C	C	C	C	C	C	C	C	C	C	C	C	C	C	C	C	C	C	C	C	C	C	C	C	C	C	C	C	C	C	C	C	C	C	C	C	C	C	C
SCRI_RS_182603	C/A	1H	16128693	+	NA	NA	NA	NA	NA	NA	C	C	C	C	C	C	C	C	C	C	C	C	C	C	C	C	N	C	N	C	C	C	C	C	C	C	C	C	C	C	N	C	C	C	C	C	C	C	C
JHI-Hv50k-2016-13374	C/G	1H	16287935	+	NA	NA	NA	NA	NA	NA	C	C	C	C	C	C	C	C	C	C	C	C	C	C	C	C	G	C	C	C	C	C	C	C	C	C	C	C	C	C	G	C	C	C	C	C	C	C	C
JHI-Hv50k-2016-13372	G/T	1H	16288029	+	NA	NA	NA	NA	NA	NA	G	G	G	G	G	G	G	G	G	G	G	G	G	G	G	G	T	G	G	G	G	G	G	G	G	G	G	G	G	G	T	G	G	G	G	G	G	G	G
SCRI_RS_3287	T/C	1H	16346568	+	NA	NA	NA	NA	NA	NA	T	N	C	C	C	C	T	C	C	C	T	C	T	T	C	T	C	T	C	C	T	T	C	C	T	C	C	T	C	T	C	C	T	T	T	T	C	C	T
SCRI_RS_138043	T/C	1H	16439813	+	NA	NA	NA	NA	NA	NA	T	T	T	T	T	T	T	T	T	T	T	T	T	T	T	T	C	T	T	T	T	T	T	T	T	T	T	T	T	T	C	T	T	T	T	T	T	T	T
BOPA1_4233-63	C/G	1H	16448156	+	NA	NA	NA	NA	NA	NA	C	C	C	C	C	C	C	C	C	C	C	C	C	C	C	C	C	C	C	C	C	C	C	C	C	C	C	C	C	C	C	C	C	C	C	C	C	C	C
JHI-Hv50k-2016-13427	G/C	1H	16451143	+	NA	NA	NA	NA	NA	NA	G	G	G	G	G	G	G	G	G	G	G	G	G	G	G	G	G	G	G	G	G	G	G	G	G	G	G	G	G	G	G	G	G	G	G	G	G	G	G
JHI-Hv50k-2016-13419	G/A	1H	16453037	+	NA	NA	NA	NA	NA	NA	G	G	G	G	A	G	G	A	G	G	G	G	G	G	A	G	G	G	A	G	G	G	A	A	G	G	A	G	A	G	G	A	G	A	G	G	G	A	G
JHI-Hv50k-2016-13415	A/G	1H	16454510	+	NA	NA	NA	NA	NA	NA	A	A	A	A	A	A	A	A	A	A	A	A	A	A	A	A	A	A	A	A	A	A	A	A	A	A	A	A	A	A	A	A	A	A	A	A	A	A	A
JHI-Hv50k-2016-13500	A/G	1H	16533420	+	NA	NA	NA	NA	NA	NA	A	A	A	A	G	A	A	G	A	A	A	A	A	A	G	A	A	A	G	A	A	A	G	G	A	A	G	A	G	A	A	G	A	G	A	A	A	G	A
SCRI_RS_14227	C/T	1H	16533642	+	NA	NA	NA	NA	NA	NA	C	T	C	C	C	C	C	C	C	C	C	C	C	C	C	C	C	C	C	C	C	C	C	C	C	C	C	C	C	C	C	C	C	C	C	C	C	C	C
JHI-Hv50k-2016-13509	T/C	1H	16534485	+	NA	NA	NA	NA	NA	NA	T	T	T	T	T	T	T	T	T	T	T	T	T	T	T	T	T	T	T	T	T	T	T	T	T	T	T	T	T	T	T	T	T	T	T	T	T	T	T
JHI-Hv50k-2016-13520	G/A	1H	16536602	+	NA	NA	NA	NA	NA	NA	G	G	G	G	G	G	G	G	G	G	G	G	G	G	G	G	A	G	G	G	G	G	G	G	G	G	G	G	G	G	A	G	G	G	G	G	G	G	G
JHI-Hv50k-2016-13583	G/A	1H	16851154	+	NA	NA	NA	NA	NA	NA	G	G	G	G	A	G	G	A	G	G	G	G	G	G	G	G	N	G	G	G	G	G	G	A	G	G	A	G	A	G	N	A	G	G	G	G	G	A	G
JHI-Hv50k-2016-13582	A/G	1H	16851354	+	NA	NA	NA	NA	NA	NA	A	G	A	A	A	A	A	A	A	A	A	A	A	A	A	A	A	A	A	A	A	A	A	A	A	A	A	A	A	A	A	A	A	A	A	A	A	A	A
JHI-Hv50k-2016-13566	C/T	1H	16855359	+	NA	NA	NA	NA	NA	NA	C	T	C	C	T	C	C	T	C	C	C	C	C	C	T	C	N	C	T	C	C	C	T	T	C	C	T	C	T	C	N	T	C	T	C	C	C	T	C
JHI-Hv50k-2016-13562	A/T	1H	16856957	+	NA	NA	NA	NA	NA	NA	A	A	A	A	A	A	A	A	A	A	A	A	A	A	A	A	N	A	A	A	A	A	A	A	A	A	A	A	A	A	N	A	A	A	A	A	A	A	A
JHI-Hv50k-2016-13621	C/T	1H	17311517	+	NA	NA	NA	NA	NA	NA	C	C	C	C	T	C	C	T	C	C	C	C	C	C	C	C	N	C	C	C	C	C	C	T	C	C	T	C	T	C	N	T	C	C	C	C	C	T	C
SCRI_RS_122490	G/A	1H	17320304	+	NA	NA	NA	NA	NA	NA	G	G	G	G	G	G	G	G	G	G	G	G	G	G	A	G	N	G	A	G	G	G	A	G	G	G	G	G	G	G	N	G	G	A	G	G	G	G	G
JHI-Hv50k-2016-13699	T/A	1H	17320361	+	NA	NA	NA	NA	NA	NA	T	T	T	T	T	T	T	T	T	T	T	T	T	T	A	T	N	T	A	T	T	T	A	T	T	T	T	T	T	T	N	T	T	A	T	T	T	T	T
SCRI_RS_88375	G/A	1H	17321221	+	NA	NA	NA	NA	NA	NA	A	G	A	A	G	A	A	G	A	A	A	A	A	A	G	A	N	A	G	A	A	A	G	G	A	A	G	A	G	A	N	G	A	G	A	A	A	G	A
JHI-Hv50k-2016-13740	C/A	1H	17322846	+	NA	NA	NA	NA	NA	NA	C	C	C	C	C	C	C	C	C	C	C	C	C	C	C	C	N	C	C	C	C	C	C	C	C	C	C	C	C	C	N	C	C	C	C	C	C	C	C
JHI-Hv50k-2016-13743	C/T	1H	17323124	+	NA	NA	NA	NA	NA	NA	C	C	C	C	C	C	C	C	C	C	C	C	C	C	C	C	N	C	C	C	C	C	C	C	C	C	C	C	C	C	N	C	C	C	C	C	C	C	C
JHI-Hv50k-2016-13744	C/G	1H	17323178	+	NA	NA	NA	NA	NA	NA	C	C	C	C	C	C	C	C	C	C	C	C	C	C	C	C	N	C	C	C	C	C	C	C	C	C	C	C	C	C	N	C	C	C	C	C	C	C	C
JHI-Hv50k-2016-13780	A/G	1H	17506376	+	NA	NA	NA	NA	NA	NA	A	A	A	A	G	A	A	G	A	A	A	A	A	A	A	A	N	A	A	A	A	A	A	G	A	A	G	A	G	A	N	G	A	A	A	A	A	G	A
JHI-Hv50k-2016-13782	G/A	1H	17506624	+	NA	NA	NA	NA	NA	NA	G	G	G	G	G	G	G	G	G	G	G	G	G	G	G	G	N	G	G	G	G	G	G	G	G	G	G	G	G	G	N	G	G	G	G	G	G	G	G
JHI-Hv50k-2016-13798	T/C	1H	17508140	+	NA	NA	NA	NA	NA	NA	T	T	T	T	T	T	T	T	T	T	T	T	T	T	T	T	N	T	T	T	T	T	T	T	T	T	T	T	T	T	N	T	T	T	T	T	T	T	T
JHI-Hv50k-2016-13804	A/G	1H	17509434	+	NA	NA	NA	NA	NA	NA	A	A	A	A	A	A	A	A	A	A	A	A	A	A	A	A	N	A	A	A	A	A	A	A	A	A	A	A	A	A	N	A	A	A	A	A	A	A	A
JHI-Hv50k-2016-13805	G/T	1H	17509460	+	NA	NA	NA	NA	NA	NA	G	G	G	G	G	G	G	G	G	G	G	G	G	G	G	G	N	G	G	G	G	G	G	G	G	G	G	G	G	G	N	G	G	G	G	G	G	G	G
SCRI_RS_150226	C/A	1H	17534189	+	NA	NA	NA	NA	NA	NA	A	C	A	A	C	A	A	C	A	A	A	A	A	A	C	A	N	A	C	A	A	A	C	C	A	A	C	A	C	A	N	C	A	C	A	A	A	C	A
JHI-Hv50k-2016-13961	A/G	1H	17861916	+	NA	NA	NA	NA	NA	NA	A	A	A	A	A	A	A	A	A	A	A	A	A	A	G	A	N	A	G	A	A	A	G	A	A	A	A	A	A	A	N	A	A	G	A	A	A	A	A
JHI-Hv50k-2016-14002	G/A	1H	19430820	+	NA	NA	NA	NA	NA	NA	G	G	G	G	G	G	G	G	G	G	G	G	G	G	A	G	G	G	A	G	G	G	A	G	G	G	G	G	G	G	G	G	G	A	G	G	G	G	G
JHI-Hv50k-2016-14076	C/T	1H	19436963	+	NA	NA	NA	NA	NA	NA	C	C	C	C	C	C	C	C	C	C	C	C	C	C	C	C	C	C	C	C	C	C	C	C	C	C	C	C	C	C	C	C	C	C	C	C	C	C	C
SCRI_RS_217160	A/G	1H	19437062	+	NA	NA	NA	NA	NA	NA	A	A	A	A	A	A	A	A	A	A	A	A	A	A	G	A	A	A	G	A	A	A	G	A	A	A	A	A	A	A	A	A	A	G	A	A	A	A	A
JHI-Hv50k-2016-14255	C/G	1H	19595126	+	NA	NA	NA	NA	NA	NA	C	G	C	C	C	C	C	C	C	C	C	C	C	C	G	C	C	C	G	C	C	C	G	C	C	C	C	C	C	C	C	C	C	G	C	C	C	C	C
JHI-Hv50k-2016-14258	A/G	1H	19595379	+	NA	NA	NA	NA	NA	NA	A	G	A	A	A	A	A	A	A	A	A	A	A	A	G	A	A	A	G	A	A	A	G	A	A	A	A	A	A	A	A	A	A	G	A	A	A	A	A
JHI-Hv50k-2016-14263	C/G	1H	19596149	+	NA	NA	NA	NA	NA	NA	C	G	C	C	G	C	C	G	C	C	C	C	C	C	C	C	C	C	C	C	C	C	C	G	C	C	G	C	G	C	C	G	C	C	C	C	C	G	C
SCRI_RS_171221	T/G	1H	19597480	+	NA	NA	NA	NA	NA	NA	T	T	T	T	T	T	T	T	T	T	T	T	T	T	T	T	T	T	T	T	T	T	T	T	T	T	T	T	T	T	T	T	T	T	T	T	T	T	T
JHI-Hv50k-2016-14306	C/T	1H	19603356	+	NA	NA	NA	NA	NA	NA	C	C	C	C	C	C	C	C	C	C	C	C	C	C	C	C	C	C	C	C	C	C	C	C	C	C	C	C	C	C	C	C	C	C	C	C	C	C	C
SCRI_RS_151047	C/T	1H	19606331	+	NA	NA	NA	NA	NA	NA	C	C	C	C	C	C	C	C	C	C	C	C	C	C	T	C	C	C	T	C	C	C	T	C	C	C	C	C	C	C	C	C	C	T	C	C	C	C	C
SCRI_RS_235243	G/T	1H	19819048	+	NA	NA	NA	NA	NA	NA	G	G	G	G	T	G	G	T	G	G	G	G	G	G	G	G	G	G	G	G	G	G	G	T	G	G	T	G	T	G	G	T	G	G	G	G	G	T	G
JHI-Hv50k-2016-14323	G/A	1H	19819667	+	NA	NA	NA	NA	NA	NA	G	A	G	G	G	G	G	G	G	G	G	G	G	G	G	G	A	G	G	G	G	G	G	G	G	G	G	G	G	G	A	G	G	G	G	G	G	G	G
JHI-Hv50k-2016-14331	C/T	1H	19820601	+	NA	NA	NA	NA	NA	NA	C	C	C	C	C	C	C	C	C	C	C	C	C	C	C	C	C	C	C	C	C	C	C	C	C	C	C	C	C	C	C	C	C	C	C	C	C	C	C
JHI-Hv50k-2016-14332	G/A	1H	19820773	+	NA	NA	NA	NA	NA	NA	G	G	G	G	G	G	G	G	G	G	G	G	G	G	G	G	G	G	G	G	G	G	G	G	G	G	G	G	G	G	G	G	G	G	G	G	G	G	G
JHI-Hv50k-2016-14342	C/G	1H	19822260	+	NA	NA	NA	NA	NA	NA	C	G	C	C	C	C	C	C	C	C	C	C	C	C	G	C	C	C	G	C	C	C	G	C	C	C	C	C	C	C	C	C	C	G	C	C	C	C	C
BOPA1_1906-429	A/G	1H	19822693	+	NA	NA	NA	NA	NA	NA	G	A	G	G	G	G	G	G	G	G	G	G	G	G	A	G	A	G	A	G	G	G	A	G	G	G	G	G	G	G	A	G	G	A	G	G	G	G	G
JHI-Hv50k-2016-14349	A/T	1H	19822789	+	NA	NA	NA	NA	NA	NA	A	A	A	A	A	A	A	A	A	A	A	A	A	A	A	A	A	A	A	A	A	A	A	A	A	A	A	A	A	A	A	A	A	A	A	A	A	A	A
BOPA1_2901-1137	G/A	1H	19835559	+	NA	NA	NA	NA	NA	NA	G	G	G	G	G	G	G	G	G	G	G	G	G	G	A	G	G	G	A	G	G	G	A	G	G	G	G	G	G	G	G	G	G	A	G	G	G	G	G
JHI-Hv50k-2016-14418	C/T	1H	19835559	+	NA	NA	NA	NA	NA	NA	C	C	C	C	C	C	C	C	C	C	C	C	C	C	N	C	C	C	N	C	C	C	T	C	C	C	C	C	C	C	C	C	C	T	C	C	C	C	C
JHI-Hv50k-2016-14570	C/T	1H	20124134	+	NA	NA	NA	NA	NA	NA	C	C	C	C	C	C	C	C	C	C	C	C	C	C	T	C	C	C	T	C	C	C	T	C	C	C	C	C	C	C	C	C	C	T	C	C	C	C	C
JHI-Hv50k-2016-14553	C/T	1H	20125145	+	NA	NA	NA	NA	NA	NA	C	T	C	C	C	C	C	C	C	C	C	C	C	C	C	C	T	C	C	C	C	C	C	C	C	C	C	C	C	C	T	C	C	C	C	C	C	C	C
JHI-Hv50k-2016-14551	A/G	1H	20125271	+	NA	NA	NA	NA	NA	NA	A	G	A	A	A	A	A	A	A	A	A	A	A	A	A	A	G	A	A	A	A	A	A	A	A	A	A	A	A	A	G	A	A	A	A	A	A	A	A
SCRI_RS_117492	A/G	1H	20127294	+	NA	NA	NA	NA	NA	NA	A	A	A	A	A	A	A	A	A	A	A	A	A	A	G	A	A	A	G	A	A	A	G	A	A	A	A	A	A	A	A	A	A	G	A	A	A	A	A
JHI-Hv50k-2016-14498	G/A	1H	20128953	+	NA	NA	NA	NA	NA	NA	A	A	A	A	G	A	A	G	A	A	A	A	A	A	G	A	A	A	G	A	A	A	G	G	A	A	G	A	G	A	A	G	A	G	A	A	A	G	A
JHI-Hv50k-2016-14491	G/A	1H	20129094	+	NA	NA	NA	NA	NA	NA	A	A	A	A	G	A	A	G	A	A	A	A	A	A	G	A	A	A	G	A	A	A	G	G	A	A	G	A	G	A	A	G	A	G	A	A	A	G	A
JHI-Hv50k-2016-14482	T/C	1H	20133289	+	NA	NA	NA	NA	NA	NA	T	T	T	T	T	T	T	T	T	T	T	T	T	T	T	T	C	T	T	T	T	T	T	T	T	T	T	T	T	T	C	T	T	T	T	T	T	T	T
JHI-Hv50k-2016-14477	C/T	1H	20134144	+	NA	NA	NA	NA	NA	NA	C	C	C	C	C	C	C	C	C	C	C	C	C	C	C	C	T	C	C	C	C	C	C	C	C	C	C	C	C	C	T	C	C	C	C	C	C	C	C
JHI-Hv50k-2016-14476	G/A	1H	20134235	+	NA	NA	NA	NA	NA	NA	G	G	G	G	G	G	G	G	G	G	G	G	G	G	A	G	G	G	A	G	G	G	A	G	G	G	G	G	G	G	G	G	G	A	G	G	G	G	G
JHI-Hv50k-2016-14473	G/A	1H	20134412	+	NA	NA	NA	NA	NA	NA	G	G	G	G	G	G	G	G	G	G	G	G	G	G	G	G	A	G	G	G	G	G	G	G	G	G	G	G	G	G	A	G	G	G	G	G	G	G	G
JHI-Hv50k-2016-14629	C/G	1H	20382570	+	NA	NA	NA	NA	NA	NA	C	C	C	C	C	C	C	C	C	C	C	C	C	C	C	C	G	C	C	C	C	C	C	C	C	C	C	C	C	C	G	C	C	C	C	C	C	C	C
JHI-Hv50k-2016-14622	T/G	1H	20384591	+	NA	NA	NA	NA	NA	NA	T	T	T	T	T	T	T	T	T	T	T	T	T	T	T	T	G	T	T	T	T	T	T	T	T	T	T	T	T	T	G	T	T	T	T	T	T	T	T
JHI-Hv50k-2016-14617	G/C	1H	20386933	+	NA	NA	NA	NA	NA	NA	G	G	G	G	G	G	G	G	G	G	G	G	G	G	G	G	C	G	G	G	G	G	G	G	G	G	G	G	G	G	C	G	G	G	G	G	G	G	G
JHI-Hv50k-2016-14614	G/A	1H	20387256	+	NA	NA	NA	NA	NA	NA	G	G	G	G	A	G	G	A	G	G	G	G	G	G	G	G	G	G	G	G	G	G	G	A	G	G	A	G	A	G	G	A	G	G	G	G	G	A	G
JHI-Hv50k-2016-14603	A/T	1H	20454366	+	NA	NA	NA	NA	NA	NA	A	A	A	A	T	A	A	T	A	A	A	A	A	A	A	A	A	A	A	A	A	A	A	T	A	A	T	A	T	A	A	T	A	A	A	A	A	T	A
JHI-Hv50k-2016-14602	A/G	1H	20454632	+	NA	NA	NA	NA	NA	NA	A	A	A	A	G	A	A	G	A	A	A	A	A	A	A	A	A	A	A	A	A	A	A	G	A	A	G	A	G	A	A	G	A	A	A	A	A	G	A
JHI-Hv50k-2016-14601	G/A	1H	20454694	+	NA	NA	NA	NA	NA	NA	G	G	G	G	A	G	G	A	G	G	G	G	G	G	G	G	G	G	G	G	G	G	G	A	G	G	A	G	A	G	G	A	G	G	G	G	G	A	G
JHI-Hv50k-2016-14597	G/A	1H	20454885	+	NA	NA	NA	NA	NA	NA	G	G	G	G	A	G	G	A	G	G	G	G	G	G	G	G	G	G	G	G	G	G	G	A	G	G	A	G	A	G	G	A	G	G	G	G	G	A	G
JHI-Hv50k-2016-14718	A/G	1H	20541269	+	NA	NA	NA	NA	NA	NA	A	A	A	A	A	A	A	A	A	A	A	A	A	A	A	A	G	A	A	A	A	A	A	A	A	A	A	A	A	A	G	A	A	A	A	A	A	A	A
JHI-Hv50k-2016-14717	A/G	1H	20541413	+	NA	NA	NA	NA	NA	NA	A	A	A	A	G	A	A	G	A	A	A	A	A	A	A	A	A	A	A	A	A	A	A	G	A	A	G	A	G	A	A	G	A	A	A	A	A	G	A
BOPA1_5318-436	A/C	1H	20591395	+	NA	NA	NA	NA	NA	NA	A	A	A	A	C	A	A	C	A	A	A	A	A	A	A	A	C	A	A	A	A	A	A	C	A	A	C	A	C	A	C	C	A	A	A	A	A	C	A
JHI-Hv50k-2016-14683	G/T	1H	20592889	+	NA	NA	NA	NA	NA	NA	G	G	G	G	T	G	G	T	G	G	G	G	G	G	G	G	G	G	G	G	G	G	G	T	G	G	T	G	T	G	G	T	G	G	G	G	G	T	G
SCRI_RS_155382	T/C	1H	20593018	+	NA	NA	NA	NA	NA	NA	T	T	T	T	C	T	T	C	T	T	T	T	T	T	T	T	C	T	T	T	T	T	T	C	T	T	C	T	C	T	C	C	T	T	T	T	T	C	T
JHI-Hv50k-2016-14681	A/G	1H	20593217	+	NA	NA	NA	NA	NA	NA	A	A	A	A	G	A	A	G	A	A	A	A	A	A	A	A	A	A	A	A	A	A	A	G	A	A	G	A	G	A	A	G	A	A	A	A	A	G	A
JHI-Hv50k-2016-14899	A/C	1H	20662233	+	NA	NA	NA	NA	NA	NA	A	A	A	A	A	A	A	A	A	A	A	A	A	A	A	A	C	A	A	A	A	A	A	A	A	A	A	A	A	A	C	A	A	A	A	A	A	A	A
JHI-Hv50k-2016-14904	C/T	1H	20664480	+	NA	NA	NA	NA	NA	NA	C	C	C	C	T	C	C	T	C	C	C	C	C	C	C	C	T	C	C	C	C	C	C	T	C	C	T	C	T	C	T	T	C	C	C	C	C	T	C
JHI-Hv50k-2016-14906	T/G	1H	20665606	+	NA	NA	NA	NA	NA	NA	T	T	T	T	T	T	T	T	T	T	T	T	T	T	T	T	G	T	T	T	T	T	T	T	T	T	T	T	T	T	G	T	T	T	T	T	T	T	T
JHI-Hv50k-2016-14907	C/T	1H	20666438	+	NA	NA	NA	NA	NA	NA	C	C	C	C	C	C	C	C	C	C	C	C	C	C	C	C	T	C	C	C	C	C	C	C	C	C	C	C	C	C	T	C	C	C	C	C	C	C	C
JHI-Hv50k-2016-24407	T/C	1H	20681302	+	NA	NA	NA	NA	NA	NA	T	T	T	T	T	T	T	T	T	T	T	T	T	T	T	T	T	T	T	T	T	T	T	T	T	T	T	T	T	T	T	T	T	T	T	T	T	T	T
JHI-Hv50k-2016-14788	G/C	1H	20739250	+	NA	NA	NA	NA	NA	NA	G	G	G	G	G	G	G	G	G	G	G	G	G	G	G	G	G	G	G	G	G	G	G	G	G	G	G	G	G	G	G	G	G	G	G	G	G	G	G
JHI-Hv50k-2016-14929	T/A	1H	20781588	+	NA	NA	NA	NA	NA	NA	T	T	T	T	A	T	T	A	T	T	T	T	T	T	T	T	T	T	T	T	T	T	T	A	T	T	A	T	A	T	T	A	T	T	T	T	T	A	T
JHI-Hv50k-2016-14930	G/C	1H	20781640	+	NA	NA	NA	NA	NA	NA	G	G	G	G	C	G	G	C	G	G	G	G	G	G	G	G	G	G	G	G	G	G	G	C	G	G	C	G	C	G	G	C	G	G	G	G	G	C	G
JHI-Hv50k-2016-14932	T/C	1H	20781755	+	NA	NA	NA	NA	NA	NA	T	T	T	T	C	T	T	C	T	T	T	T	T	T	T	T	C	T	T	T	T	T	T	C	T	T	C	T	C	T	C	C	T	T	T	T	T	C	T
JHI-Hv50k-2016-14933	T/G	1H	20781869	+	NA	NA	NA	NA	NA	NA	T	T	T	T	T	T	T	T	T	T	T	T	T	T	T	T	G	T	T	T	T	T	T	T	T	T	T	T	T	T	G	T	T	T	T	T	T	T	T
JHI-Hv50k-2016-15016	G/A	1H	20811761	+	NA	NA	NA	NA	NA	NA	G	G	G	G	G	G	G	G	G	G	G	G	G	G	G	G	A	G	G	G	G	G	G	G	G	G	G	G	G	G	A	G	G	G	G	G	G	G	G
JHI-Hv50k-2016-15013	C/T	1H	20811887	+	NA	NA	NA	NA	NA	NA	C	C	C	C	C	C	C	C	C	C	C	C	C	C	C	C	T	C	C	C	C	C	C	C	C	C	C	C	C	C	T	C	C	C	C	C	C	C	C
JHI-Hv50k-2016-15012	C/T	1H	20811940	+	NA	NA	NA	NA	NA	NA	C	C	C	C	C	C	C	C	C	C	C	C	C	C	C	C	C	C	C	C	C	C	C	C	C	C	C	C	C	C	C	C	C	C	C	C	C	C	C
JHI-Hv50k-2016-15008	G/A	1H	20812327	+	NA	NA	NA	NA	NA	NA	G	G	G	G	G	G	G	G	G	G	G	G	G	G	G	G	A	G	G	G	G	G	G	G	G	G	G	G	G	G	A	G	G	G	G	G	G	G	G
JHI-Hv50k-2016-14950	C/T	1H	20818473	+	NA	NA	NA	NA	NA	NA	C	C	C	C	C	C	C	C	C	C	C	C	C	C	C	C	C	C	C	C	C	C	C	C	C	C	C	C	C	C	C	C	C	C	C	C	C	C	C
JHI-Hv50k-2016-167001	C/T	1H	20818618	+	NA	NA	NA	NA	NA	NA	C	T	C	T	C	C	T	T	C	C	C	C	C	C	T	T	C	C	T	T	C	C	C	T	C	C	T	C	C	C	C	T	T	T	T	C	C	T	T
SCRI_RS_123187	C/T	1H	20818919	+	NA	NA	NA	NA	NA	NA	C	C	C	C	C	C	C	C	C	C	C	C	C	C	C	C	T	C	C	C	C	C	C	C	C	C	C	C	C	C	T	C	C	C	C	C	C	C	C
JHI-Hv50k-2016-15025	C/A	1H	20913708	+	NA	NA	NA	NA	NA	NA	C	C	C	C	A	C	C	A	C	C	C	C	C	C	C	C	C	C	C	C	C	C	C	A	C	C	A	C	A	C	C	A	C	C	C	C	C	A	C
JHI-Hv50k-2016-15026	C/T	1H	20914226	+	NA	NA	NA	NA	NA	NA	C	C	C	C	C	C	C	C	C	C	C	C	C	C	C	C	C	C	C	C	C	C	C	C	C	C	C	C	C	C	C	C	C	C	C	C	C	C	C
JHI-Hv50k-2016-15027	C/T	1H	20914506	+	NA	NA	NA	NA	NA	NA	C	C	C	C	T	C	C	T	C	C	C	C	C	C	C	C	T	C	C	C	C	C	C	T	C	C	T	C	T	C	T	T	C	C	C	C	C	T	C
JHI-Hv50k-2016-15028	T/A	1H	20914552	+	NA	NA	NA	NA	NA	NA	T	T	T	T	T	T	T	T	T	T	T	T	T	T	T	T	A	T	T	T	T	T	T	T	T	T	T	T	T	T	A	T	T	T	T	T	T	T	T
JHI-Hv50k-2016-15029	G/C	1H	20914631	+	NA	NA	NA	NA	NA	NA	G	G	G	G	G	G	G	G	G	G	G	G	G	G	G	G	C	G	G	G	G	G	G	G	G	G	G	G	G	G	C	G	G	G	G	G	G	G	G
JHI-Hv50k-2016-15033	A/G	1H	20915151	+	NA	NA	NA	NA	NA	NA	A	A	A	A	G	A	A	G	A	A	A	A	A	A	A	A	G	A	A	A	A	A	A	G	A	A	G	A	G	A	G	G	A	A	A	A	A	G	A
JHI-Hv50k-2016-15043	C/G	1H	20915868	+	NA	NA	NA	NA	NA	NA	C	C	C	C	G	C	C	G	C	C	C	C	C	C	C	C	G	C	C	C	C	C	C	G	C	C	G	C	G	C	G	G	C	C	C	C	C	G	C
JHI-Hv50k-2016-15048	C/T	1H	20915975	+	NA	NA	NA	NA	NA	NA	C	C	C	C	T	C	C	T	C	C	C	C	C	C	C	C	T	C	C	C	C	C	C	T	C	C	T	C	T	C	T	T	C	C	C	C	C	T	C
JHI-Hv50k-2016-15050	C/A	1H	20916076	+	NA	NA	NA	NA	NA	NA	C	C	C	C	A	C	C	A	C	C	C	C	C	C	C	C	A	C	C	C	C	C	C	A	C	C	A	C	A	C	A	A	C	C	C	C	C	A	C
JHI-Hv50k-2016-15051	G/A	1H	20916131	+	NA	NA	NA	NA	NA	NA	G	G	G	G	A	G	G	A	G	G	G	G	G	G	G	G	A	G	G	G	G	G	G	A	G	G	A	G	A	G	A	A	G	G	G	G	G	A	G
JHI-Hv50k-2016-15062	G/A	1H	20916728	+	NA	NA	NA	NA	NA	NA	G	G	G	G	G	G	G	G	G	G	G	G	G	G	G	G	A	G	G	G	G	G	G	G	G	G	G	G	G	G	A	G	G	G	G	G	G	G	G
JHI-Hv50k-2016-15065	G/A	1H	20917011	+	NA	NA	NA	NA	NA	NA	G	G	G	G	G	G	G	G	G	G	G	G	G	G	G	G	G	G	G	G	G	G	G	G	G	G	G	G	G	G	G	G	G	G	G	G	G	G	G
JHI-Hv50k-2016-15066	G/A	1H	20917155	+	NA	NA	NA	NA	NA	NA	G	G	G	G	G	G	G	G	G	G	G	G	G	G	G	G	G	G	G	G	G	G	G	G	G	G	G	G	G	G	G	G	G	G	G	G	G	G	G
JHI-Hv50k-2016-15067	G/C	1H	20917267	+	NA	NA	NA	NA	NA	NA	G	G	G	G	G	G	G	G	G	G	G	G	G	G	G	G	C	G	G	G	G	G	G	G	G	G	G	G	G	G	C	G	G	G	G	G	G	G	G
JHI-Hv50k-2016-15075	T/C	1H	20917652	+	NA	NA	NA	NA	NA	NA	T	T	T	T	C	T	T	C	T	T	T	T	T	T	T	T	C	T	T	T	T	T	T	C	T	T	C	T	C	T	C	C	T	T	T	T	T	C	T
JHI-Hv50k-2016-15082	C/G	1H	20917858	+	NA	NA	NA	NA	NA	NA	C	C	C	C	G	C	C	G	C	C	C	C	C	C	C	C	G	C	C	C	C	C	C	G	C	C	G	C	G	C	G	G	C	C	C	C	C	G	C
JHI-Hv50k-2016-15099	T/G	1H	20918589	+	NA	NA	NA	NA	NA	NA	T	T	T	T	G	T	T	G	T	T	T	T	T	T	T	T	G	T	T	T	T	T	T	G	T	T	G	T	G	T	G	G	T	T	T	T	T	G	T
JHI-Hv50k-2016-15113	C/T	1H	20931089	+	NA	NA	NA	NA	NA	NA	C	C	C	C	T	C	C	T	C	C	C	C	C	C	C	C	C	C	C	C	C	C	C	T	C	C	T	C	T	C	C	T	C	C	C	C	C	T	C
JHI-Hv50k-2016-15116	A/T	1H	20931333	+	NA	NA	NA	NA	NA	NA	A	T	A	A	T	A	A	T	A	A	A	A	A	A	A	A	A	A	A	A	A	A	A	T	A	A	T	A	T	A	A	T	A	A	A	A	A	T	A
JHI-Hv50k-2016-15118	T/C	1H	20931651	+	NA	NA	NA	NA	NA	NA	T	T	T	T	T	T	T	T	T	T	T	T	T	T	T	T	T	T	T	T	T	T	T	T	T	T	T	T	T	T	T	T	T	T	T	T	T	T	T
JHI-Hv50k-2016-15129	C/T	1H	20934121	+	NA	NA	NA	NA	NA	NA	C	C	C	C	C	C	C	C	C	C	C	C	C	C	C	C	C	C	C	C	C	C	C	C	C	C	C	C	C	C	C	C	C	C	C	C	C	C	C
JHI-Hv50k-2016-15134	C/G	1H	20940733	+	NA	NA	NA	NA	NA	NA	C	C	C	C	C	C	C	C	C	C	C	C	C	C	C	C	C	C	C	C	C	C	C	C	C	C	C	C	C	C	C	C	C	C	C	C	C	C	C
JHI-Hv50k-2016-15135	A/G	1H	20940997	+	NA	NA	NA	NA	NA	NA	A	G	A	A	G	A	A	G	A	A	A	A	A	A	A	A	G	A	A	A	A	A	A	G	A	A	G	A	G	A	G	G	A	A	A	A	A	G	A
JHI-Hv50k-2016-15136	T/C	1H	20941210	+	NA	NA	NA	NA	NA	NA	T	T	T	T	T	T	T	T	T	T	T	T	T	T	T	T	T	T	T	T	T	T	T	T	T	T	T	T	T	T	T	T	T	T	T	T	T	T	T
JHI-Hv50k-2016-15143	C/G	1H	20941644	+	NA	NA	NA	NA	NA	NA	C	C	C	C	C	C	C	C	C	C	C	C	C	C	C	C	C	C	C	C	C	C	C	C	C	C	C	C	C	C	C	C	C	C	C	C	C	C	C
JHI-Hv50k-2016-15145	T/C	1H	20941725	+	NA	NA	NA	NA	NA	NA	T	C	T	T	C	T	T	C	T	T	T	T	T	T	T	T	T	T	T	T	T	T	T	C	T	T	C	T	C	T	T	C	T	T	T	T	T	C	T
JHI-Hv50k-2016-15149	T/C	1H	20944886	+	NA	NA	NA	NA	NA	NA	T	C	T	T	C	T	T	C	T	T	T	T	T	T	T	T	C	T	T	T	T	T	T	C	T	T	C	T	C	T	C	C	T	T	T	T	T	C	T
JHI-Hv50k-2016-15151	G/A	1H	20945137	+	NA	NA	NA	NA	NA	NA	G	G	G	G	G	G	G	G	G	G	G	G	G	G	G	G	G	G	G	G	G	G	G	G	G	G	G	G	G	G	G	G	G	G	G	G	G	G	G
JHI-Hv50k-2016-15152	C/T	1H	20945275	+	NA	NA	NA	NA	NA	NA	C	C	C	C	C	C	C	C	C	C	C	C	C	C	C	C	C	C	C	C	C	C	C	C	C	C	C	C	C	C	C	C	C	C	C	C	C	C	C
BOPA1_5194-1118	G/C	1H	20945401	+	NA	NA	NA	NA	NA	NA	G	C	G	G	C	G	G	C	G	G	G	G	G	G	G	G	G	G	G	G	G	G	G	C	G	G	C	G	C	G	G	C	G	G	G	G	G	C	G
JHI-Hv50k-2016-15164	A/C	1H	20945905	+	NA	NA	NA	NA	NA	NA	A	A	A	A	A	A	A	A	A	A	A	A	A	A	A	A	C	A	A	A	A	A	A	A	A	A	A	A	A	A	C	A	A	A	A	A	A	A	A
JHI-Hv50k-2016-15183	C/G	1H	20984707	+	NA	NA	NA	NA	NA	NA	C	C	C	C	C	C	C	C	C	C	C	C	C	C	C	C	C	C	C	C	C	C	C	C	C	C	C	C	C	C	C	C	C	C	C	C	C	C	C
JHI-Hv50k-2016-15195	G/A	1H	20985157	+	NA	NA	NA	NA	NA	NA	G	G	G	G	G	G	G	G	G	G	G	G	G	G	G	G	G	G	G	G	G	G	G	G	G	G	G	G	G	G	G	G	G	G	G	G	G	G	G
JHI-Hv50k-2016-15198	A/G	1H	20985544	+	NA	NA	NA	NA	NA	NA	A	G	A	A	G	A	A	G	A	A	A	A	A	A	A	A	A	A	A	A	A	A	A	G	A	A	G	A	G	A	A	G	A	A	A	A	A	G	A
JHI-Hv50k-2016-15222	A/C	1H	21035306	+	NA	NA	NA	NA	NA	NA	A	A	A	A	A	A	A	A	A	A	A	A	A	A	A	A	A	A	A	A	A	A	A	A	A	A	A	A	A	A	A	A	A	A	A	A	A	A	A
JHI-Hv50k-2016-15232	C/T	1H	21035524	+	NA	NA	NA	NA	NA	NA	C	C	C	C	C	C	C	C	C	C	C	C	C	C	C	C	T	C	C	C	C	C	C	C	C	C	C	C	C	C	T	C	C	C	C	C	C	C	C
JHI-Hv50k-2016-15252	A/G	1H	21038945	+	NA	NA	NA	NA	NA	NA	A	A	A	A	A	A	A	A	A	A	A	A	A	A	A	A	G	A	A	A	A	A	A	A	A	A	A	A	A	A	G	A	A	A	A	A	A	A	A
JHI-Hv50k-2016-15254	T/C	1H	21039038	+	NA	NA	NA	NA	NA	NA	T	T	T	T	T	T	T	T	T	T	T	T	T	T	T	T	C	T	T	T	T	T	T	T	T	T	T	T	T	T	C	T	T	T	T	T	T	T	T
JHI-Hv50k-2016-15255	T/C	1H	21039091	+	NA	NA	NA	NA	NA	NA	T	T	T	T	T	T	T	T	T	T	T	T	T	T	T	T	C	T	T	T	T	T	T	T	T	T	T	T	T	T	C	T	T	T	T	T	T	T	T
JHI-Hv50k-2016-15256	C/T	1H	21039145	+	NA	NA	NA	NA	NA	NA	C	C	C	C	C	C	C	C	C	C	C	C	C	C	C	C	C	C	C	C	C	C	C	C	C	C	C	C	C	C	C	C	C	C	C	C	C	C	C
SCRI_RS_176084	G/C	1H	21243481	+	NA	NA	NA	NA	NA	NA	G	G	G	G	G	G	G	G	G	G	G	G	G	G	G	G	C	G	G	G	G	G	G	G	G	G	G	G	G	G	C	G	G	G	G	G	G	G	G
JHI-Hv50k-2016-15283	A/G	1H	21243730	+	NA	NA	NA	NA	NA	NA	A	A	A	A	A	A	A	A	A	A	A	A	A	A	A	A	G	A	A	A	A	A	A	A	A	A	A	A	A	A	G	A	A	A	A	A	A	A	A
JHI-Hv50k-2016-15302	T/C	1H	21387126	+	NA	NA	NA	NA	NA	NA	T	T	T	T	T	T	T	T	T	T	T	T	T	T	T	T	C	T	T	T	T	T	T	T	T	T	T	T	T	T	C	T	T	T	T	T	T	T	T
JHI-Hv50k-2016-15319	G/C	1H	21488477	+	NA	NA	NA	NA	NA	NA	G	G	G	G	G	G	G	G	G	G	G	G	G	G	G	G	C	G	G	G	G	G	G	G	G	G	G	G	G	G	C	G	G	G	G	G	G	G	G
JHI-Hv50k-2016-15317	T/G	1H	21488689	+	NA	NA	NA	NA	NA	NA	T	T	T	T	T	T	T	T	T	T	T	T	T	T	T	T	G	T	T	T	T	T	T	T	T	T	T	T	T	T	G	T	T	T	T	T	T	T	T
BOPA1_6081-850	A/C	1H	21488936	+	NA	NA	NA	NA	NA	NA	A	A	A	A	A	A	A	A	A	A	A	A	A	A	A	A	C	A	A	A	A	A	A	A	A	A	A	A	A	A	C	A	A	A	A	A	A	A	A
JHI-Hv50k-2016-15341	A/T	1H	21600712	+	NA	NA	NA	NA	NA	NA	A	A	A	A	A	A	A	A	A	A	A	A	A	A	A	A	A	A	A	A	A	A	A	A	A	A	A	A	A	A	A	A	A	A	A	A	A	A	A
JHI-Hv50k-2016-497293	T/G	1H	21611218	+	NA	NA	NA	NA	NA	NA	G	G	T	T	T	T	T	T	T	G	T	G	T	G	T	T	T	T	T	T	T	T	G	T	T	T	T	G	G	G	T	N	T	G	T	T	T	T	T
JHI-Hv50k-2016-15328	T/C	1H	21626940	+	NA	NA	NA	NA	NA	NA	T	T	T	T	T	T	T	T	T	T	T	T	T	T	T	T	C	T	T	T	T	T	T	T	T	T	T	T	T	T	C	T	T	T	T	T	T	T	T
JHI-Hv50k-2016-15327	G/A	1H	21627326	+	NA	NA	NA	NA	NA	NA	G	G	G	G	G	G	G	G	G	G	G	G	G	G	G	G	A	G	G	G	G	G	G	G	G	G	G	G	G	G	A	G	G	G	G	G	G	G	G
JHI-Hv50k-2016-15324	A/G	1H	21629161	+	NA	NA	NA	NA	NA	NA	A	A	A	A	A	A	A	A	A	A	A	A	A	A	A	A	G	A	A	A	A	A	A	A	A	A	A	A	A	A	G	A	A	A	A	A	A	A	A
JHI-Hv50k-2016-15323	C/T	1H	21631506	+	NA	NA	NA	NA	NA	NA	C	C	C	C	C	C	C	C	C	C	C	C	C	C	C	C	T	C	C	C	C	C	C	C	C	C	C	C	C	C	T	C	C	C	C	C	C	C	C
JHI-Hv50k-2016-15322	T/A	1H	21632138	+	NA	NA	NA	NA	NA	NA	T	T	T	T	T	T	T	T	T	T	T	T	T	T	T	T	A	T	T	T	T	T	T	T	T	T	T	T	T	T	A	T	T	T	T	T	T	T	T
JHI-Hv50k-2016-15348	T/C	1H	21749654	+	NA	NA	NA	NA	NA	NA	T	T	T	T	T	T	T	T	T	T	T	T	T	T	T	T	C	T	T	T	T	T	T	T	T	T	T	T	T	T	C	T	T	T	T	T	T	T	T
JHI-Hv50k-2016-15349	A/G	1H	21749891	+	NA	NA	NA	NA	NA	NA	A	A	A	A	A	A	A	A	A	A	A	A	A	A	A	A	G	A	A	A	A	A	A	A	A	A	A	A	A	A	G	A	A	A	A	A	A	A	A
JHI-Hv50k-2016-15350	G/A	1H	21749958	+	NA	NA	NA	NA	NA	NA	G	G	G	G	G	G	G	G	G	G	G	G	G	G	G	G	A	G	G	G	G	G	G	G	G	G	G	G	G	G	A	G	G	G	G	G	G	G	G
JHI-Hv50k-2016-15419	G/A	1H	22081586	+	NA	NA	NA	NA	NA	NA	G	G	G	G	A	G	G	A	G	G	G	G	G	G	G	G	A	G	G	G	G	G	G	A	G	G	A	G	A	G	A	A	G	G	G	G	G	A	G
JHI-Hv50k-2016-15414	C/T	1H	22083080	+	NA	NA	NA	NA	NA	NA	C	C	C	C	T	C	C	T	C	C	C	C	C	C	C	C	T	C	C	C	C	C	C	T	C	C	T	C	T	C	T	T	C	C	C	C	C	T	C
JHI-Hv50k-2016-15410	G/A	1H	22085730	+	NA	NA	NA	NA	NA	NA	G	G	G	G	A	G	G	A	G	G	G	G	G	G	G	G	A	G	G	G	G	G	G	A	G	G	A	G	A	G	A	A	G	G	G	G	G	A	G
JHI-Hv50k-2016-15408	G/A	1H	22087541	+	NA	NA	NA	NA	NA	NA	G	G	G	G	A	G	G	A	G	G	G	G	G	G	G	G	A	G	G	G	G	G	G	A	G	G	A	G	A	G	A	A	G	G	G	G	G	A	G
JHI-Hv50k-2016-15407	A/C	1H	22087681	+	NA	NA	NA	NA	NA	NA	A	A	A	A	C	A	A	C	A	A	A	A	A	A	A	A	C	A	A	A	A	A	A	C	A	A	C	A	C	A	C	C	A	A	A	A	A	C	A
SCRI_RS_239784	A/G	1H	22087813	+	NA	NA	NA	NA	NA	NA	A	A	A	A	A	A	A	A	A	A	A	A	A	A	A	A	A	A	A	A	A	A	A	A	A	A	A	A	A	A	A	A	A	A	A	A	A	A	A
JHI-Hv50k-2016-15452	T/G	1H	22137955	+	NA	NA	NA	NA	NA	NA	G	G	G	G	T	G	G	T	G	G	G	G	G	G	N	N	T	G	G	G	G	N	G	T	G	G	T	G	T	G	T	T	G	N	G	G	G	T	G
JHI-Hv50k-2016-299669	T/C	1H	22253688	+	NA	NA	NA	NA	NA	NA	T	C	T	C	C	C	T	C	C	T	C	T	T	T	C	T	T	C	T	C	T	T	T	C	T	T	C	T	C	T	T	C	T	C	T	T	C	C	C
SCRI_RS_150500	C/T	1H	22300586	+	NA	NA	NA	NA	NA	NA	C	C	C	C	C	C	C	C	C	C	C	C	C	C	C	C	C	C	C	C	C	C	C	C	C	C	C	C	C	C	C	C	C	C	C	C	C	C	C
JHI-Hv50k-2016-15510	G/C	1H	22382132	+	NA	NA	NA	NA	NA	NA	G	G	G	G	G	G	G	G	G	G	G	G	G	G	G	G	G	G	G	G	G	G	G	G	G	G	G	G	G	G	G	G	G	G	G	G	G	G	G
JHI-Hv50k-2016-15515	G/C	1H	22382619	+	NA	NA	NA	NA	NA	NA	G	C	G	G	G	G	G	G	G	G	G	G	G	G	G	G	G	G	G	G	G	G	G	G	G	G	G	G	G	G	G	G	G	G	G	G	G	G	G
JHI-Hv50k-2016-15523	C/G	1H	22383271	+	NA	NA	NA	NA	NA	NA	C	C	C	C	C	C	C	C	C	C	C	C	C	C	C	C	C	C	C	C	C	C	C	C	C	C	C	C	C	C	C	C	C	C	C	C	C	C	C
JHI-Hv50k-2016-15529	C/T	1H	22383522	+	NA	NA	NA	NA	NA	NA	C	T	C	C	C	C	C	C	C	C	C	C	C	C	C	C	C	C	C	C	C	C	C	C	C	C	C	C	C	C	C	C	C	C	C	C	C	C	C
JHI-Hv50k-2016-15574	T/C	1H	22385907	+	NA	NA	NA	NA	NA	NA	T	C	T	T	T	T	T	T	T	T	T	T	T	T	T	T	T	T	T	T	T	T	T	T	T	T	T	T	T	T	T	T	T	T	T	T	T	T	T
JHI-Hv50k-2016-15633	T/C	1H	22428566	+	NA	NA	NA	NA	NA	NA	T	C	T	T	C	T	T	C	T	T	T	T	T	T	T	T	C	T	T	T	T	T	T	C	T	T	C	T	C	T	C	C	T	C	T	T	T	C	T
JHI-Hv50k-2016-15630	T/G	1H	22428740	+	NA	NA	NA	NA	NA	NA	T	T	T	T	T	T	T	T	T	T	T	T	T	T	T	T	T	T	T	T	T	T	T	T	T	T	T	T	T	T	T	T	T	T	T	T	T	T	T
BOPA2_12_31276	A/C	1H	22443966	+	NA	NA	NA	NA	NA	NA	A	A	A	A	A	A	A	A	A	A	A	A	A	A	A	A	A	A	A	A	A	A	A	A	A	A	A	A	A	A	A	A	A	A	A	A	A	A	A
JHI-Hv50k-2016-15609	T/G	1H	22461856	+	NA	NA	NA	NA	NA	NA	T	T	T	T	T	T	T	T	T	T	T	T	T	T	T	T	T	T	T	T	T	T	T	T	T	T	T	T	T	T	T	T	T	T	T	T	T	T	T
JHI-Hv50k-2016-15608	T/C	1H	22461928	+	NA	NA	NA	NA	NA	NA	T	T	T	T	T	T	T	T	T	T	T	T	T	T	T	T	T	T	T	T	T	T	T	T	T	T	T	T	T	T	T	T	T	T	T	T	T	T	T
JHI-Hv50k-2016-15607	A/G	1H	22462101	+	NA	NA	NA	NA	NA	NA	A	G	G	A	G	A	A	G	A	A	A	A	A	A	A	A	G	A	A	A	A	A	A	G	A	A	G	A	G	A	G	G	A	A	A	A	A	G	A
JHI-Hv50k-2016-15722	C/T	1H	22508124	+	NA	NA	NA	NA	NA	NA	C	T	C	C	C	C	C	C	C	C	C	C	C	C	C	C	T	C	C	C	C	C	C	C	C	C	C	C	C	C	T	C	C	C	C	C	C	C	C
JHI-Hv50k-2016-15719	G/A	1H	22508562	+	NA	NA	NA	NA	NA	NA	G	G	A	G	A	G	G	A	G	G	G	G	G	G	G	G	G	G	G	G	G	G	G	A	G	G	A	G	A	G	G	A	G	G	G	G	G	A	G
JHI-Hv50k-2016-15718	A/G	1H	22508706	+	NA	NA	NA	NA	NA	NA	A	G	A	A	A	A	A	A	A	A	A	A	A	A	A	A	G	A	A	A	A	A	A	A	A	A	A	A	A	A	G	A	A	A	A	A	A	A	A
JHI-Hv50k-2016-15715	A/G	1H	22509787	+	NA	NA	NA	NA	NA	NA	A	A	G	A	G	A	A	G	A	A	A	A	A	A	A	A	A	A	A	A	A	A	A	G	A	A	G	A	G	A	A	G	A	A	A	A	A	G	A
JHI-Hv50k-2016-15710	G/A	1H	22510396	+	NA	NA	NA	NA	NA	NA	G	G	A	G	A	G	G	A	G	G	G	G	G	G	G	G	G	G	G	G	G	G	G	A	G	G	A	G	A	G	G	A	G	G	G	G	G	A	G
JHI-Hv50k-2016-15707	G/A	1H	22511282	+	NA	NA	NA	NA	NA	NA	G	A	A	G	A	G	G	A	G	G	G	G	G	G	G	G	A	G	G	G	G	G	G	A	G	G	A	G	A	G	A	A	G	G	G	G	G	A	G
JHI-Hv50k-2016-15705	A/G	1H	22511628	+	NA	NA	NA	NA	NA	NA	A	G	A	A	A	A	A	A	A	A	A	A	A	A	A	A	G	A	A	A	A	A	A	A	A	A	A	A	A	A	G	A	A	A	A	A	A	A	A
JHI-Hv50k-2016-15732	C/T	1H	22764324	+	NA	NA	NA	NA	NA	NA	C	C	T	C	T	C	C	T	C	C	C	C	C	C	C	C	C	C	C	C	C	C	C	T	C	C	T	C	T	C	C	T	C	C	C	C	C	T	C
JHI-Hv50k-2016-15731	T/C	1H	22764729	+	NA	NA	NA	NA	NA	NA	T	T	C	T	C	T	T	C	T	T	T	T	T	T	T	T	T	T	T	T	T	T	T	C	T	T	C	T	C	T	T	C	T	T	T	T	T	C	T
JHI-Hv50k-2016-15730	C/T	1H	22764869	+	NA	NA	NA	NA	NA	NA	C	C	T	C	T	C	C	T	C	C	C	C	C	C	C	C	C	C	C	C	C	C	C	T	C	C	T	C	T	C	C	T	C	C	C	C	C	T	C
JHI-Hv50k-2016-15789	G/A	1H	22998198	+	NA	NA	NA	NA	NA	NA	G	G	G	G	G	G	G	G	G	G	G	G	G	G	G	G	G	G	G	G	G	G	G	G	G	G	G	G	G	G	G	G	G	G	G	G	G	G	G
JHI-Hv50k-2016-15868	G/C	1H	23462371	+	NA	NA	NA	NA	NA	NA	G	G	C	G	C	G	G	C	G	G	G	G	G	G	G	G	G	G	G	G	G	G	G	C	G	G	C	G	C	G	G	C	G	G	G	G	G	C	G
JHI-Hv50k-2016-15869	C/T	1H	23462390	+	NA	NA	NA	NA	NA	NA	C	C	C	C	C	C	C	C	C	C	C	C	C	C	C	C	C	C	C	C	C	C	C	C	C	C	C	C	C	C	C	C	C	C	C	C	C	C	C
JHI-Hv50k-2016-15870	C/T	1H	23462517	+	NA	NA	NA	NA	NA	NA	C	C	T	C	T	C	C	T	C	C	C	C	C	C	C	C	C	C	C	C	C	C	C	T	C	C	T	C	T	C	C	T	C	C	C	C	C	T	C
JHI-Hv50k-2016-15952	C/T	1H	23788373	+	NA	NA	NA	NA	NA	NA	C	C	T	C	T	C	C	T	C	C	C	C	C	C	C	C	C	C	C	C	C	C	C	T	C	C	T	C	T	C	C	T	C	C	C	C	C	T	C
JHI-Hv50k-2016-15964	C/G	1H	23812311	+	NA	NA	NA	NA	NA	NA	C	C	G	C	G	C	C	G	C	C	C	C	C	C	C	C	C	C	C	C	C	C	C	G	C	C	G	C	G	C	C	G	C	C	C	C	C	G	C
JHI-Hv50k-2016-375893	A/G	1H	23951290	+	NA	NA	NA	NA	NA	NA	G	A	G	G	A	G	A	A	G	G	G	G	G	G	A	G	A	G	A	A	G	G	A	A	G	G	A	G	A	G	A	A	A	G	G	G	G	A	A
JHI-Hv50k-2016-375891	G/A	1H	23951466	+	NA	NA	NA	NA	NA	NA	A	G	A	A	G	A	G	G	A	A	A	A	A	A	G	A	G	A	G	G	A	A	G	G	A	A	G	A	G	A	G	G	G	A	A	A	A	G	G
JHI-Hv50k-2016-16019	G/A	1H	23997939	+	NA	NA	NA	NA	NA	NA	G	A	G	G	G	G	G	G	G	G	G	G	G	G	G	G	G	G	G	G	G	G	G	G	G	G	G	G	G	G	G	G	G	G	G	G	G	G	G
JHI-Hv50k-2016-16025	A/T	1H	24027403	+	NA	NA	NA	NA	NA	NA	A	T	A	A	A	A	A	A	A	A	A	A	A	A	A	A	A	A	A	A	A	A	A	A	A	A	A	A	A	A	A	A	A	A	A	A	A	A	A
JHI-Hv50k-2016-16035	G/A	1H	24140668	+	NA	NA	NA	NA	NA	NA	G	A	G	G	G	G	G	G	G	G	G	G	G	G	G	G	G	G	G	G	G	G	G	G	G	G	G	G	G	G	G	G	G	A	G	G	G	G	G
JHI-Hv50k-2016-16067	G/A	1H	24193269	+	NA	NA	NA	NA	NA	NA	G	A	G	G	G	G	G	G	G	G	G	G	G	G	G	G	G	G	G	G	G	G	G	G	G	G	G	G	G	G	G	G	G	A	G	G	G	G	G
JHI-Hv50k-2016-16066	G/C	1H	24193306	+	NA	NA	NA	NA	NA	NA	G	G	G	G	G	G	G	G	G	G	G	G	G	G	G	G	G	G	G	G	G	G	G	G	G	G	G	G	G	G	G	G	G	C	G	G	G	G	G
JHI-Hv50k-2016-16065	T/C	1H	24193368	+	NA	NA	NA	NA	NA	NA	T	C	T	T	T	T	T	T	T	T	T	T	T	T	T	T	T	T	T	T	T	T	T	T	T	T	T	T	T	T	T	T	T	T	T	T	T	T	T
JHI-Hv50k-2016-16064	C/T	1H	24193377	+	NA	NA	NA	NA	NA	NA	C	T	C	C	C	C	C	C	C	C	C	C	C	C	C	C	C	C	C	C	C	C	C	C	C	C	C	C	C	C	C	C	C	T	C	C	C	C	C
SCRI_RS_128285	T/C	1H	24251358	+	NA	NA	NA	NA	NA	NA	T	C	T	T	T	T	T	T	T	T	T	T	T	T	T	T	T	T	T	T	T	T	T	T	T	T	T	T	T	T	T	T	T	C	T	T	T	T	T
JHI-Hv50k-2016-16093	T/C	1H	24255821	+	NA	NA	NA	NA	NA	NA	T	C	T	T	T	T	T	T	T	T	T	T	T	T	T	T	T	T	T	T	T	T	T	T	T	T	T	T	T	T	T	T	T	C	T	T	T	T	T
JHI-Hv50k-2016-28367	G/T	1H	24287880	+	NA	NA	NA	NA	NA	NA	G	G	G	G	G	G	G	G	G	G	G	G	G	G	G	G	G	G	G	G	G	G	G	G	G	G	G	G	G	G	G	G	G	G	G	G	G	G	G
JHI-Hv50k-2016-16125	T/A	1H	24633836	+	NA	NA	NA	NA	NA	NA	T	T	T	T	T	T	T	T	T	T	T	T	T	T	T	T	T	T	T	T	T	T	T	T	T	T	T	T	T	T	T	T	T	T	T	T	T	T	T
JHI-Hv50k-2016-16128	C/T	1H	24634829	+	NA	NA	NA	NA	NA	NA	C	C	C	C	C	C	C	C	C	C	C	C	C	C	C	C	T	C	C	C	C	C	C	C	C	C	C	C	C	C	T	C	C	C	C	C	C	C	C
JHI-Hv50k-2016-16129	T/C	1H	24635190	+	NA	NA	NA	NA	NA	NA	T	T	T	T	T	T	T	T	T	T	T	T	T	T	T	T	T	T	T	T	T	T	T	T	T	T	T	T	T	T	T	T	T	C	T	T	T	T	T
BOPA1_3751-1136	G/C	1H	24636462	+	NA	NA	NA	NA	NA	NA	G	G	G	G	G	G	G	G	G	G	G	G	G	G	G	G	G	G	G	G	G	G	G	G	G	G	G	G	G	G	G	G	G	C	G	G	G	G	G
SCRI_RS_126734	T/C	1H	24677100	+	NA	NA	NA	NA	NA	NA	T	T	T	T	T	T	T	T	T	T	T	T	T	T	T	T	T	T	T	T	T	T	T	T	T	T	T	T	T	T	T	T	T	C	T	T	T	T	T
JHI-Hv50k-2016-16143	G/A	1H	24678116	+	NA	NA	NA	NA	NA	NA	G	G	G	G	G	G	G	G	G	G	G	G	G	G	G	G	G	G	G	G	G	G	G	G	G	G	G	G	G	G	G	G	G	G	G	G	G	G	G
JHI-Hv50k-2016-16150	C/T	1H	24678602	+	NA	NA	NA	NA	NA	NA	C	C	C	C	C	C	C	C	C	C	C	C	C	C	C	C	C	C	C	C	C	C	C	C	C	C	C	C	C	C	C	C	C	T	C	C	C	C	C
JHI-Hv50k-2016-16158	T/C	1H	24680138	+	NA	NA	NA	NA	NA	NA	T	T	T	T	T	T	T	T	T	T	T	T	T	T	T	T	T	T	T	T	T	T	T	T	T	T	T	T	T	T	T	T	T	C	T	T	T	T	T
JHI-Hv50k-2016-16159	G/A	1H	24680224	+	NA	NA	NA	NA	NA	NA	G	G	G	G	G	G	G	G	G	G	G	G	G	G	G	G	G	G	G	G	G	G	G	G	G	G	G	G	G	G	G	G	G	A	G	G	G	G	G
JHI-Hv50k-2016-16218	A/G	1H	24804278	+	NA	NA	NA	NA	NA	NA	A	A	A	A	A	A	A	A	A	A	A	A	A	A	A	A	A	A	A	A	A	A	A	A	A	A	A	A	A	A	A	A	A	G	A	A	A	A	A
JHI-Hv50k-2016-16219	A/T	1H	24804411	+	NA	NA	NA	NA	NA	NA	A	A	A	A	A	A	A	A	A	A	A	A	A	A	A	A	A	A	A	A	A	A	A	A	A	A	A	A	A	A	A	A	A	T	A	A	A	A	A
JHI-Hv50k-2016-16224	G/C	1H	24805037	+	NA	NA	NA	NA	NA	NA	G	G	G	G	G	G	G	G	G	G	G	G	G	G	G	G	G	G	G	G	G	G	G	G	G	G	G	G	G	G	G	G	G	C	G	G	G	G	G
JHI-Hv50k-2016-16232	A/C	1H	24807012	+	NA	NA	NA	NA	NA	NA	A	A	A	A	A	A	A	A	A	A	A	A	A	A	A	A	A	A	A	A	A	A	A	A	A	A	A	A	A	A	A	A	A	C	A	A	A	A	A
JHI-Hv50k-2016-16233	T/C	1H	24807100	+	NA	NA	NA	NA	NA	NA	T	T	T	T	T	T	T	T	T	T	T	T	T	T	T	T	T	T	T	T	T	T	T	T	T	T	T	T	T	T	T	T	T	C	T	T	T	T	T
JHI-Hv50k-2016-16174	T/C	1H	24807826	+	NA	NA	NA	NA	NA	NA	T	T	T	T	T	T	T	T	T	T	T	T	T	T	T	T	T	T	T	T	T	T	T	T	T	T	T	T	T	T	T	T	T	C	T	T	T	T	T
JHI-Hv50k-2016-16177	T/C	1H	24895048	+	NA	NA	NA	NA	NA	NA	T	T	T	T	T	T	T	T	T	T	T	T	T	T	T	T	T	T	T	T	T	T	T	T	T	T	T	T	T	T	T	T	T	C	T	T	T	T	T
JHI-Hv50k-2016-16178	A/C	1H	24895140	+	NA	NA	NA	NA	NA	NA	A	A	A	A	A	A	A	A	A	A	A	A	A	A	A	A	A	A	A	A	A	A	A	A	A	A	A	A	A	A	A	A	A	C	A	A	A	A	A
JHI-Hv50k-2016-16180	G/A	1H	24895764	+	NA	NA	NA	NA	NA	NA	G	G	G	G	G	G	G	G	G	G	G	G	G	G	G	G	G	G	G	G	G	G	G	G	G	G	G	G	G	G	G	G	G	A	G	G	G	G	G
JHI-Hv50k-2016-101758	A/C	1H	24895793	+	NA	NA	NA	NA	NA	NA	C	C	A	A	A	A	A	A	A	A	A	A	A	C	A	A	A	A	A	A	A	A	A	A	C	A	A	C	A	A	A	A	A	A	A	C	A	A	C
JHI-Hv50k-2016-16185	G/A	1H	24930441	+	NA	NA	NA	NA	NA	NA	G	G	G	G	G	G	G	G	G	G	G	G	G	G	G	G	G	G	G	G	G	G	G	G	G	G	G	G	G	G	G	G	G	A	G	G	G	G	G
JHI-Hv50k-2016-450275	G/T	1H	24930749	+	NA	NA	NA	NA	NA	NA	T	T	G	G	T	T	G	G	G	G	G	G	G	G	G	G	G	G	G	G	G	G	G	G	T	G	G	G	G	G	G	G	G	T	T	G	T	G	G
JHI-Hv50k-2016-16203	C/T	1H	24931472	+	NA	NA	NA	NA	NA	NA	C	C	C	C	C	C	C	C	C	C	C	C	C	C	C	C	C	C	C	C	C	C	C	C	C	C	C	C	C	C	C	C	C	T	C	C	C	C	C
JHI-Hv50k-2016-16213	A/C	1H	24931685	+	NA	NA	NA	NA	NA	NA	A	A	A	A	A	A	A	A	A	A	A	A	A	A	A	A	A	A	A	A	A	A	A	A	A	A	A	A	A	A	A	A	A	C	A	A	A	A	A
JHI-Hv50k-2016-16260	C/T	1H	24974690	+	NA	NA	NA	NA	NA	NA	C	C	C	C	C	C	C	C	C	C	C	C	C	C	C	C	C	C	C	C	C	C	C	C	C	C	C	C	C	C	C	C	C	T	C	C	C	C	C
JHI-Hv50k-2016-16257	A/T	1H	24975675	+	NA	NA	NA	NA	NA	NA	A	A	A	A	A	A	A	A	A	A	A	A	A	A	A	A	A	A	A	A	A	A	A	A	A	A	A	A	A	A	A	A	A	T	A	A	A	A	A
JHI-Hv50k-2016-16240	C/T	1H	25046243	+	NA	NA	NA	NA	NA	NA	C	C	C	C	C	C	C	C	C	C	C	C	C	C	C	C	C	C	C	C	C	C	C	C	C	C	C	C	C	C	C	C	C	T	C	C	C	C	C
JHI-Hv50k-2016-16248	C/A	1H	25066587	+	NA	NA	NA	NA	NA	NA	C	C	C	C	C	C	C	C	C	C	C	C	C	C	C	C	C	C	C	C	C	C	C	C	C	C	C	C	C	C	C	C	C	A	C	C	C	C	C
JHI-Hv50k-2016-16250	T/C	1H	25067239	+	NA	NA	NA	NA	NA	NA	T	T	T	T	T	T	T	T	T	T	T	T	T	T	T	T	T	T	T	T	T	T	T	T	T	T	T	T	T	T	T	T	T	C	T	T	T	T	T
JHI-Hv50k-2016-16252	C/G	1H	25067344	+	NA	NA	NA	NA	NA	NA	C	C	C	C	C	C	C	C	C	C	C	C	C	C	C	C	C	C	C	C	C	C	C	C	C	C	C	C	C	C	C	C	C	G	C	C	C	C	C
JHI-Hv50k-2016-16264	G/T	1H	25071915	+	NA	NA	NA	NA	NA	NA	G	G	G	G	G	G	G	G	G	G	G	G	G	G	G	G	G	G	G	G	G	G	G	G	G	G	G	G	G	G	G	G	G	T	G	G	G	G	G
JHI-Hv50k-2016-16286	T/C	1H	25077041	+	NA	NA	NA	NA	NA	NA	T	T	T	T	T	T	T	T	T	T	T	T	T	T	T	T	T	T	T	T	T	T	T	T	T	T	T	T	T	T	T	T	T	C	T	T	T	T	T
JHI-Hv50k-2016-16287	A/C	1H	25077087	+	NA	NA	NA	NA	NA	NA	A	A	A	A	A	A	A	A	A	A	A	A	A	A	A	A	A	A	A	A	A	A	A	A	A	A	A	A	A	A	A	A	A	C	A	A	A	A	A
BOPA1_5346-1587	G/A	1H	25517667	+	NA	NA	NA	NA	NA	NA	G	G	G	G	G	G	G	G	G	G	G	G	G	G	G	G	G	G	G	G	G	G	G	G	G	G	G	G	G	G	G	G	G	G	G	G	G	G	G
JHI-Hv50k-2016-16331	A/G	1H	25523503	+	NA	NA	NA	NA	NA	NA	A	G	A	A	A	A	A	A	A	A	A	A	A	A	A	A	A	A	A	A	A	A	A	A	A	A	A	A	A	A	A	A	A	G	A	A	A	A	A
JHI-Hv50k-2016-16332	A/G	1H	25523985	+	NA	NA	NA	NA	NA	NA	A	G	A	A	A	A	A	A	A	A	A	A	A	A	A	A	A	A	A	A	A	A	A	A	A	A	A	A	A	A	A	A	A	G	A	A	A	A	A
JHI-Hv50k-2016-16542	A/G	1H	25674503	+	NA	NA	NA	NA	NA	NA	A	G	A	A	A	A	A	A	A	A	A	A	A	A	A	A	A	A	A	A	A	A	A	A	A	A	A	A	A	A	A	A	A	G	A	A	A	A	A
JHI-Hv50k-2016-16527	T/C	1H	25675820	+	NA	NA	NA	NA	NA	NA	T	C	T	T	T	T	T	T	T	T	T	T	T	T	T	T	T	T	T	T	T	T	T	T	T	T	T	T	T	T	T	T	T	C	T	T	T	T	T
JHI-Hv50k-2016-16526	A/C	1H	25675828	+	NA	NA	NA	NA	NA	NA	A	C	A	A	A	A	A	A	A	A	A	A	A	A	A	A	A	A	A	A	A	A	A	A	A	A	A	A	A	A	A	A	A	C	A	A	A	A	A
JHI-Hv50k-2016-16514	T/C	1H	25676202	+	NA	NA	NA	NA	NA	NA	T	C	T	T	T	T	T	T	T	T	T	T	T	T	T	T	T	T	T	T	T	T	T	T	T	T	T	T	T	T	T	T	T	C	T	T	T	T	T
JHI-Hv50k-2016-16524	G/T	1H	25676394	+	NA	NA	NA	NA	NA	NA	G	G	G	G	G	G	G	G	G	G	G	G	G	G	G	G	G	G	G	G	G	G	G	G	G	G	G	G	G	G	G	G	G	G	G	G	G	G	G
JHI-Hv50k-2016-16518	C/T	1H	25678367	+	NA	NA	NA	NA	NA	NA	C	T	C	C	C	C	C	C	C	C	C	C	C	C	C	C	C	C	C	C	C	C	C	C	C	C	C	C	C	C	C	C	C	T	C	C	C	C	C
JHI-Hv50k-2016-16517	C/A	1H	25678389	+	NA	NA	NA	NA	NA	NA	C	A	C	C	C	C	C	C	C	C	C	C	C	C	C	C	C	C	C	C	C	C	C	C	C	C	C	C	C	C	C	C	C	A	C	C	C	C	C
JHI-Hv50k-2016-16516	T/C	1H	25678470	+	NA	NA	NA	NA	NA	NA	T	C	T	T	T	T	T	T	T	T	T	T	T	T	T	T	T	T	T	T	T	T	T	T	T	T	T	T	T	T	T	T	T	C	T	T	T	T	T
JHI-Hv50k-2016-16507	G/A	1H	25679521	+	NA	NA	NA	NA	NA	NA	G	A	G	G	G	G	G	G	G	G	G	G	G	G	G	G	G	G	G	G	G	G	G	G	G	G	G	G	G	G	G	G	G	A	G	G	G	G	G
JHI-Hv50k-2016-16506	A/C	1H	25679694	+	NA	NA	NA	NA	NA	NA	A	C	A	A	A	A	A	A	A	A	A	A	A	A	A	A	A	A	A	A	A	A	A	A	A	A	A	A	A	A	A	A	A	C	A	A	A	A	A
JHI-Hv50k-2016-16505	T/C	1H	25680127	+	NA	NA	NA	NA	NA	NA	T	N	T	T	T	T	T	T	T	T	T	T	T	T	T	T	T	T	T	T	T	T	T	T	T	T	T	T	T	T	T	T	T	C	T	T	T	T	T
JHI-Hv50k-2016-16504	T/G	1H	25680235	+	NA	NA	NA	NA	NA	NA	T	G	T	T	T	T	T	T	T	T	T	T	T	T	T	T	T	T	T	T	T	T	T	T	T	T	T	T	T	T	T	T	T	G	T	T	T	T	T
JHI-Hv50k-2016-16500	T/A	1H	25681174	+	NA	NA	NA	NA	NA	NA	T	A	T	T	T	T	T	T	T	T	T	T	T	T	T	T	T	T	T	T	T	T	T	T	T	T	T	T	T	T	T	T	T	A	T	T	T	T	T
JHI-Hv50k-2016-16499	G/A	1H	25681326	+	NA	NA	NA	NA	NA	NA	G	A	G	G	G	G	G	G	G	G	G	G	G	G	G	G	G	G	G	G	G	G	G	G	G	G	G	G	G	G	G	G	G	A	G	G	G	G	G
JHI-Hv50k-2016-16496	A/C	1H	25681821	+	NA	NA	NA	NA	NA	NA	A	C	A	A	A	A	A	A	A	A	A	A	A	A	A	A	A	A	A	A	A	A	A	A	A	A	A	A	A	A	A	A	A	C	A	A	A	A	A
JHI-Hv50k-2016-16495	T/A	1H	25681920	+	NA	NA	NA	NA	NA	NA	T	A	T	T	T	T	T	T	T	T	T	T	T	T	T	T	T	T	T	T	T	T	T	T	T	T	T	T	T	T	T	T	T	A	T	T	T	T	T
JHI-Hv50k-2016-16492	T/C	1H	25682383	+	NA	NA	NA	NA	NA	NA	T	C	T	T	T	T	T	T	T	T	T	T	T	T	T	T	T	T	T	T	T	T	T	T	T	T	T	T	T	T	T	T	T	C	T	T	T	T	T
JHI-Hv50k-2016-16491	A/G	1H	25682631	+	NA	NA	NA	NA	NA	NA	A	A	A	A	A	A	A	A	A	A	A	A	A	A	A	A	A	A	A	A	A	A	A	A	A	A	A	A	A	A	A	A	A	A	A	A	A	A	A
JHI-Hv50k-2016-16489	G/C	1H	25683170	+	NA	NA	NA	NA	NA	NA	G	C	G	G	G	G	G	G	G	G	G	G	G	G	G	G	G	G	G	G	G	G	G	G	G	G	G	G	G	G	G	G	G	C	G	G	G	G	G
JHI-Hv50k-2016-16482	G/A	1H	25683803	+	NA	NA	NA	NA	NA	NA	G	A	G	G	G	G	G	G	G	G	G	G	G	G	G	G	G	G	G	G	G	G	G	G	G	G	G	G	G	G	G	G	G	A	G	G	G	G	G
JHI-Hv50k-2016-16481	A/G	1H	25683887	+	NA	NA	NA	NA	NA	NA	A	A	A	A	A	A	A	A	A	A	A	A	A	A	A	A	A	A	A	A	A	A	A	A	A	A	A	A	A	A	A	A	A	A	A	A	A	A	A
JHI-Hv50k-2016-16480	A/G	1H	25684047	+	NA	NA	NA	NA	NA	NA	A	A	A	A	A	A	A	A	A	A	A	A	A	A	A	A	A	A	A	A	A	A	A	A	A	A	A	A	A	A	A	A	A	A	A	A	A	A	A
JHI-Hv50k-2016-16478	A/T	1H	25684267	+	NA	NA	NA	NA	NA	NA	A	A	A	A	A	A	A	A	A	A	A	A	A	A	A	A	A	A	A	A	A	A	A	A	A	A	A	A	A	A	A	A	A	A	A	A	A	A	A
JHI-Hv50k-2016-16477	T/C	1H	25684270	+	NA	NA	NA	NA	NA	NA	T	T	T	T	T	T	T	T	T	T	T	T	T	T	T	T	T	T	T	T	T	T	T	T	T	T	T	T	T	T	T	T	T	T	T	T	T	T	T
JHI-Hv50k-2016-16475	T/G	1H	25684564	+	NA	NA	NA	NA	NA	NA	T	T	T	T	T	T	T	T	T	T	T	T	T	T	T	T	T	T	T	T	T	T	T	T	T	T	T	T	T	T	T	T	T	T	T	T	T	T	T
JHI-Hv50k-2016-16473	T/A	1H	25684718	+	NA	NA	NA	NA	NA	NA	T	T	T	T	T	T	T	T	T	T	T	T	T	T	T	T	T	T	T	T	T	T	T	T	T	T	T	T	T	T	T	T	T	T	T	T	T	T	T
JHI-Hv50k-2016-16472	A/G	1H	25684804	+	NA	NA	NA	NA	NA	NA	A	G	A	A	A	A	A	A	A	A	A	A	A	A	A	A	A	A	A	A	A	A	A	A	A	A	A	A	A	A	A	A	A	G	A	A	A	A	A
JHI-Hv50k-2016-16470	G/A	1H	25684996	+	NA	NA	NA	NA	NA	NA	G	A	G	G	G	G	G	G	G	G	G	G	G	G	G	G	G	G	G	G	G	G	G	G	G	G	G	G	G	G	G	G	G	A	G	G	G	G	G
JHI-Hv50k-2016-16469	T/C	1H	25685155	+	NA	NA	NA	NA	NA	NA	T	C	T	T	T	T	T	T	T	T	T	T	T	T	T	T	T	T	T	T	T	T	T	T	T	T	T	T	T	T	T	T	T	C	T	T	T	T	T
JHI-Hv50k-2016-16468	T/C	1H	25685162	+	NA	NA	NA	NA	NA	NA	T	T	T	T	T	T	T	T	T	T	T	T	T	T	T	T	T	T	T	T	T	T	T	T	T	T	T	T	T	T	T	T	T	T	T	T	T	T	T
JHI-Hv50k-2016-16462	A/C	1H	25685575	+	NA	NA	NA	NA	NA	NA	A	C	A	A	A	A	A	A	A	A	A	A	A	A	A	A	A	A	A	A	A	A	A	A	A	A	A	A	A	A	A	A	A	C	A	A	A	A	A
JHI-Hv50k-2016-16461	T/C	1H	25685685	+	NA	NA	NA	NA	NA	NA	T	T	T	T	T	T	T	T	T	T	T	T	T	T	T	T	T	T	T	T	T	T	T	T	T	T	T	T	T	T	T	T	T	T	T	T	T	T	T
JHI-Hv50k-2016-16460	A/G	1H	25685738	+	NA	NA	NA	NA	NA	NA	A	G	A	A	A	A	A	A	A	A	A	A	A	A	A	A	A	A	A	A	A	A	A	A	A	A	A	A	A	A	A	A	A	G	A	A	A	A	A
JHI-Hv50k-2016-16456	G/A	1H	25685839	+	NA	NA	NA	NA	NA	NA	G	A	G	G	G	G	G	G	G	G	G	G	G	G	G	G	G	G	G	G	G	G	G	G	G	G	G	G	G	G	G	G	G	A	G	G	G	G	G
JHI-Hv50k-2016-16451	G/A	1H	25686661	+	NA	NA	NA	NA	NA	NA	G	G	G	G	G	G	G	G	G	G	G	G	G	G	G	G	G	G	G	G	G	G	G	G	G	G	G	G	G	G	G	G	G	G	G	G	G	G	G
JHI-Hv50k-2016-16450	T/C	1H	25686669	+	NA	NA	NA	NA	NA	NA	T	T	T	T	T	T	T	T	T	T	T	T	T	T	T	T	T	T	T	T	T	T	T	T	T	T	T	T	T	T	T	T	T	T	T	T	T	T	T
JHI-Hv50k-2016-16449	A/G	1H	25686856	+	NA	NA	NA	NA	NA	NA	A	G	A	A	A	A	A	A	A	A	A	A	A	A	A	A	A	A	A	A	A	A	A	A	A	A	A	A	A	A	A	A	A	G	A	A	A	A	A
JHI-Hv50k-2016-16448	G/C	1H	25686994	+	NA	NA	NA	NA	NA	NA	G	C	G	G	G	G	G	G	G	G	G	G	G	G	G	G	G	G	G	G	G	G	G	G	G	G	G	G	G	G	G	G	G	C	G	G	G	G	G
JHI-Hv50k-2016-16445	C/T	1H	25687063	+	NA	NA	NA	NA	NA	NA	C	T	C	C	C	C	C	C	C	C	C	C	C	C	C	C	C	C	C	C	C	C	C	C	C	C	C	C	C	C	C	C	C	T	C	C	C	C	C
JHI-Hv50k-2016-16442	G/A	1H	25687225	+	NA	NA	NA	NA	NA	NA	G	A	G	G	G	G	G	G	G	G	G	G	G	G	G	G	G	G	G	G	G	G	G	G	G	G	G	G	G	G	G	G	G	A	G	G	G	G	G
JHI-Hv50k-2016-16437	T/C	1H	25687338	+	NA	NA	NA	NA	NA	NA	T	C	T	T	T	T	T	T	T	T	T	T	T	T	T	T	T	T	T	T	T	T	T	T	T	T	T	T	T	T	T	T	T	C	T	T	T	T	T
JHI-Hv50k-2016-16413	C/T	1H	25691052	+	NA	NA	NA	NA	NA	NA	C	C	C	C	C	C	C	C	C	C	C	C	C	C	C	C	C	C	C	C	C	C	C	C	C	C	C	C	C	C	C	C	C	C	C	C	C	C	C
JHI-Hv50k-2016-16405	C/A	1H	25691571	+	NA	NA	NA	NA	NA	NA	C	C	C	C	C	C	C	C	C	C	C	C	C	C	C	C	C	C	C	C	C	C	C	C	C	C	C	C	C	C	C	C	C	C	C	C	C	C	C
JHI-Hv50k-2016-16404	C/A	1H	25691675	+	NA	NA	NA	NA	NA	NA	C	A	C	C	C	C	C	C	C	C	C	C	C	C	C	C	C	C	C	C	C	C	C	C	C	C	C	C	C	C	C	C	C	A	C	C	C	C	C
JHI-Hv50k-2016-16403	G/A	1H	25691786	+	NA	NA	NA	NA	NA	NA	G	A	G	G	G	G	G	G	G	G	G	G	G	G	G	G	G	G	G	G	G	G	G	G	G	G	G	G	G	G	G	G	G	A	G	G	G	G	G
JHI-Hv50k-2016-16401	T/A	1H	25691814	+	NA	NA	NA	NA	NA	NA	T	T	T	T	T	T	T	T	T	T	T	T	T	T	T	T	T	T	T	T	T	T	T	T	T	T	T	T	T	T	T	T	T	T	T	T	T	T	T
JHI-Hv50k-2016-16400	C/T	1H	25691920	+	NA	NA	NA	NA	NA	NA	C	T	C	C	C	C	C	C	C	C	C	C	C	C	C	C	C	C	C	C	C	C	C	C	C	C	C	C	C	C	C	C	C	T	C	C	C	C	C
JHI-Hv50k-2016-16399	T/C	1H	25691974	+	NA	NA	NA	NA	NA	NA	T	T	T	T	T	T	T	T	T	T	T	T	T	T	T	T	T	T	T	T	T	T	T	T	T	T	T	T	T	T	T	T	T	T	T	T	T	T	T
JHI-Hv50k-2016-16396	A/G	1H	25692266	+	NA	NA	NA	NA	NA	NA	A	G	A	A	A	A	A	A	A	A	A	A	A	A	A	A	A	A	A	A	A	A	A	A	A	A	A	A	A	A	A	A	A	G	A	A	A	A	A
JHI-Hv50k-2016-16388	A/G	1H	25696695	+	NA	NA	NA	NA	NA	NA	A	G	A	A	A	A	A	A	A	A	A	A	A	A	A	A	A	A	A	A	A	A	A	A	A	A	A	A	A	A	A	A	A	G	A	A	A	A	A
JHI-Hv50k-2016-16559	C/G	1H	25739488	+	NA	NA	NA	NA	NA	NA	C	G	C	C	C	C	C	C	C	C	C	C	C	C	C	C	C	C	C	C	C	C	C	C	C	C	C	C	C	C	C	C	C	G	C	C	C	C	C
JHI-Hv50k-2016-16560	G/A	1H	25739616	+	NA	NA	NA	NA	NA	NA	G	A	G	G	G	G	G	G	G	G	G	G	G	G	G	G	G	G	G	G	G	G	G	G	G	G	G	G	G	G	G	G	G	A	G	G	G	G	G
SCRI_RS_161702	A/G	1H	25739725	+	NA	NA	NA	NA	NA	NA	A	G	A	A	A	A	A	A	A	A	A	A	A	A	A	A	A	A	A	A	A	A	A	A	A	A	A	A	A	A	A	A	A	G	A	A	A	A	A
SCRI_RS_116548	G/A	1H	25742423	+	NA	NA	NA	NA	NA	NA	G	A	G	G	G	G	G	G	G	G	G	G	G	G	G	G	G	G	G	G	G	G	G	G	G	G	G	G	G	G	G	G	G	A	G	G	G	G	G
JHI-Hv50k-2016-16575	T/C	1H	25744016	+	NA	NA	NA	NA	NA	NA	T	C	T	T	T	T	T	T	T	T	T	T	T	T	T	T	T	T	T	T	T	T	T	T	T	T	T	T	T	T	T	T	T	C	T	T	T	T	T
JHI-Hv50k-2016-16601	T/G	1H	25755334	+	NA	NA	NA	NA	NA	NA	T	G	T	T	T	T	T	T	T	T	T	T	T	T	T	T	T	T	T	T	T	T	T	T	T	T	T	T	T	T	T	T	T	G	T	T	T	T	T
JHI-Hv50k-2016-16604	T/A	1H	25757635	+	NA	NA	NA	NA	NA	NA	T	A	T	T	T	T	T	T	T	T	T	T	T	T	T	T	T	T	T	T	T	T	T	T	T	T	T	T	T	T	T	T	T	A	T	T	T	T	T
JHI-Hv50k-2016-16605	G/A	1H	25757672	+	NA	NA	NA	NA	NA	NA	G	A	G	G	G	G	G	G	G	G	G	G	G	G	G	G	G	G	G	G	G	G	G	G	G	G	G	G	G	G	G	G	G	A	G	G	G	G	G
JHI-Hv50k-2016-239272	G/C	1H	25823373	+	NA	NA	NA	NA	NA	NA	C	C	G	G	N	N	G	G	G	G	N	G	G	G	G	G	G	G	G	G	G	G	G	G	G	G	G	G	C	G	G	G	G	G	N	G	G	G	G
JHI-Hv50k-2016-16622	T/A	1H	26313526	+	NA	NA	NA	NA	NA	NA	T	T	T	T	T	T	T	T	T	T	T	T	T	T	T	T	T	T	T	T	T	T	T	T	T	T	T	T	T	T	T	T	T	T	T	T	T	T	T
JHI-Hv50k-2016-16623	G/A	1H	26313553	+	NA	NA	NA	NA	NA	NA	G	G	G	G	G	G	G	G	G	G	G	G	G	G	G	G	G	G	G	G	G	G	G	G	G	G	G	G	G	G	G	G	G	G	G	G	G	G	G
JHI-Hv50k-2016-16624	A/G	1H	26313641	+	NA	NA	NA	NA	NA	NA	A	A	A	A	A	A	A	A	A	A	A	A	A	A	A	A	A	A	A	A	A	A	A	A	A	A	A	A	A	A	A	A	A	A	A	A	A	A	A
JHI-Hv50k-2016-16625	T/C	1H	26313732	+	NA	NA	NA	NA	NA	NA	T	T	T	T	T	T	T	T	T	T	T	T	T	T	T	T	T	T	T	T	T	T	T	T	T	T	T	T	T	T	T	T	T	T	T	T	T	T	T
JHI-Hv50k-2016-16626	A/G	1H	26313850	+	NA	NA	NA	NA	NA	NA	A	A	A	A	A	A	A	A	A	A	A	A	A	A	A	A	A	A	A	A	A	A	A	A	A	A	A	A	A	A	A	A	A	A	A	A	A	A	A
JHI-Hv50k-2016-16644	T/C	1H	26646268	+	NA	NA	NA	NA	NA	NA	T	T	T	T	T	T	T	T	T	T	T	T	T	T	T	T	T	T	T	T	T	T	T	T	T	T	T	T	T	T	T	T	T	T	T	T	T	T	T
JHI-Hv50k-2016-16648	C/T	1H	26915353	+	NA	NA	NA	NA	NA	NA	C	C	C	C	C	C	C	C	C	C	C	C	C	C	C	C	C	C	C	C	C	C	C	C	C	C	C	C	C	C	C	C	C	C	C	C	C	C	C
JHI-Hv50k-2016-16650	C/G	1H	26917456	+	NA	NA	NA	NA	NA	NA	C	C	C	C	C	C	C	C	C	C	C	C	C	C	C	C	C	C	C	C	C	C	C	C	C	C	C	C	C	C	C	C	C	C	C	C	C	C	C
JHI-Hv50k-2016-16651	G/A	1H	26918086	+	NA	NA	NA	NA	NA	NA	G	G	G	G	G	G	G	G	G	G	G	G	G	G	G	G	G	G	G	G	G	G	G	G	G	G	G	G	G	G	G	G	G	G	G	G	G	G	G
JHI-Hv50k-2016-16654	A/G	1H	26920705	+	NA	NA	NA	NA	NA	NA	A	A	A	A	A	A	A	A	A	A	A	A	A	A	A	A	A	A	A	A	A	A	A	A	A	A	A	A	A	A	A	A	A	A	A	A	A	A	A
JHI-Hv50k-2016-16655	G/A	1H	26922199	+	NA	NA	NA	NA	NA	NA	G	G	G	G	G	G	G	G	G	G	G	G	G	G	G	G	G	G	G	G	G	G	G	G	G	G	G	G	G	G	G	G	G	G	G	G	G	G	G
JHI-Hv50k-2016-16657	G/A	1H	26924204	+	NA	NA	NA	NA	NA	NA	G	G	G	G	G	G	G	G	G	G	G	G	G	G	G	G	G	G	G	G	G	G	G	G	G	G	G	G	G	G	G	G	G	G	G	G	G	G	G
JHI-Hv50k-2016-201484	T/A	1H	27182621	+	NA	NA	NA	NA	NA	NA	T	A	T	T	T	A	T	T	T	T	T	T	A	T	T	T	T	T	T	T	T	T	A	T	A	T	T	T	T	A	T	T	A	T	T	A	A	T	T
JHI-Hv50k-2016-390792	C/T	1H	27536618	+	NA	NA	NA	NA	NA	NA	C	T	C	C	C	C	C	C	C	C	C	C	C	C	C	C	C	C	C	C	T	T	T	C	C	C	C	C	C	C	C	C	C	C	C	C	C	C	C
JHI-Hv50k-2016-16677	T/C	1H	29135368	+	NA	NA	NA	NA	NA	NA	T	T	T	T	T	T	T	T	T	T	T	T	T	T	T	T	T	T	T	T	T	T	T	T	T	T	T	T	T	T	T	T	T	T	T	T	T	T	T
JHI-Hv50k-2016-16684	T/G	1H	29136440	+	NA	NA	NA	NA	NA	NA	T	T	T	T	T	T	T	T	T	T	T	T	T	T	T	T	T	T	T	T	T	T	T	T	T	T	T	T	T	T	T	T	T	T	T	T	T	T	T
JHI-Hv50k-2016-16711	T/A	1H	29249654	+	NA	NA	NA	NA	NA	NA	T	T	T	T	T	T	T	T	T	T	T	T	T	T	T	T	T	T	T	T	T	T	T	T	T	T	T	T	T	T	T	T	T	T	T	T	T	T	T
JHI-Hv50k-2016-16712	G/A	1H	29249743	+	NA	NA	NA	NA	NA	NA	G	G	G	G	G	G	G	G	G	G	G	G	G	G	G	G	G	G	G	G	G	G	G	G	G	G	G	G	G	G	G	G	G	G	G	G	G	G	G
JHI-Hv50k-2016-16715	C/G	1H	29250103	+	NA	NA	NA	NA	NA	NA	C	C	C	C	C	C	C	C	C	C	C	C	C	C	C	C	C	C	C	C	C	C	C	C	C	C	C	C	C	C	C	C	C	C	C	C	C	C	C
JHI-Hv50k-2016-23852	G/T	1H	29289042	+	NA	NA	NA	NA	NA	NA	G	G	G	G	G	G	G	G	G	G	G	G	G	G	G	G	G	G	G	G	G	G	G	G	G	G	G	G	G	G	G	G	G	G	G	G	G	G	G
JHI-Hv50k-2016-16731	T/C	1H	29289097	+	NA	NA	NA	NA	NA	NA	T	T	T	T	T	T	T	T	T	T	T	T	T	T	T	T	T	T	T	T	T	T	T	T	T	T	T	T	T	T	T	T	T	T	T	T	T	T	T
JHI-Hv50k-2016-16732	T/C	1H	29289282	+	NA	NA	NA	NA	NA	NA	T	T	T	T	T	T	T	T	T	T	T	T	T	T	T	T	T	T	T	T	T	T	T	T	T	T	T	T	T	T	T	T	T	T	T	T	T	T	T
JHI-Hv50k-2016-16733	C/G	1H	29289398	+	NA	NA	NA	NA	NA	NA	C	C	C	C	C	C	C	C	C	C	C	C	C	C	C	C	C	C	C	C	C	C	C	C	C	C	C	C	C	C	C	C	C	C	C	C	C	C	C
SCRI_RS_155997	G/A	1H	29384261	+	NA	NA	NA	NA	NA	NA	A	G	G	G	A	G	A	G	G	G	A	G	A	G	G	G	G	A	G	G	N	A	G	G	A	G	G	G	G	A	G	G	A	A	G	A	G	G	G
JHI-Hv50k-2016-186022	A/G	1H	29386397	+	NA	NA	NA	NA	NA	NA	A	G	A	G	A	A	A	A	A	G	A	G	A	A	G	A	G	A	A	A	A	A	A	A	A	A	A	A	G	A	G	A	A	A	A	A	A	A	A
JHI-Hv50k-2016-16778	C/T	1H	29423874	+	NA	NA	NA	NA	NA	NA	C	C	C	C	C	C	C	C	C	C	C	C	C	C	C	C	C	C	C	C	C	C	C	C	C	C	C	C	C	C	C	C	C	C	C	C	C	C	C
JHI-Hv50k-2016-16780	C/T	1H	29424151	+	NA	NA	NA	NA	NA	NA	C	C	C	C	C	C	C	C	C	C	C	C	C	C	C	C	C	C	C	C	C	C	C	C	C	C	C	C	C	C	C	C	C	C	C	C	C	C	C
JHI-Hv50k-2016-16787	C/T	1H	29425232	+	NA	NA	NA	NA	NA	NA	C	C	C	C	C	C	C	C	C	C	C	C	C	C	C	C	C	C	C	C	C	C	C	C	C	C	C	C	C	C	C	C	C	C	C	C	C	C	C
JHI-Hv50k-2016-16799	C/T	1H	29426460	+	NA	NA	NA	NA	NA	NA	C	C	C	C	C	C	C	C	C	C	C	C	C	C	C	C	C	C	C	C	C	C	C	C	C	C	C	C	C	C	C	C	C	C	C	C	C	C	C
JHI-Hv50k-2016-16800	C/T	1H	29426680	+	NA	NA	NA	NA	NA	NA	C	C	C	C	C	C	C	C	C	C	C	C	C	C	C	C	C	C	C	C	C	C	C	C	C	C	C	C	C	C	C	C	C	C	C	C	C	C	C
JHI-Hv50k-2016-16839	T/G	1H	29884009	+	NA	NA	NA	NA	NA	NA	T	T	T	T	T	T	T	T	T	T	T	T	T	T	T	T	T	T	T	T	T	T	T	T	T	T	T	T	T	T	T	T	T	T	T	T	T	T	T
BOPA2_12_31177	A/G	1H	29884560	+	NA	NA	NA	NA	NA	NA	A	A	A	A	A	A	A	A	A	A	A	A	A	A	A	A	A	A	A	A	A	A	A	A	A	A	A	A	A	A	A	A	A	A	A	A	A	A	A
JHI-Hv50k-2016-16885	C/A	1H	30117476	+	NA	NA	NA	NA	NA	NA	C	C	C	C	C	C	C	C	C	C	C	C	C	C	C	C	C	C	C	C	C	C	C	C	C	C	C	C	C	C	C	C	C	C	C	C	C	C	C
JHI-Hv50k-2016-16877	G/A	1H	30185105	+	NA	NA	NA	NA	NA	NA	G	G	G	G	G	G	G	G	G	G	G	G	G	G	G	G	G	G	G	G	G	G	G	G	G	G	G	G	G	G	G	G	G	G	G	G	G	G	G
JHI-Hv50k-2016-16871	G/A	1H	30186565	+	NA	NA	NA	NA	NA	NA	G	G	G	G	G	G	G	G	G	G	G	G	G	G	G	G	G	G	G	G	G	G	G	G	G	G	G	G	G	G	G	G	G	G	G	G	G	G	G
JHI-Hv50k-2016-16863	C/T	1H	30187683	+	NA	NA	NA	NA	NA	NA	C	C	C	C	C	C	C	C	C	C	C	C	C	C	C	C	C	C	C	C	C	C	C	C	C	C	C	C	C	C	C	C	C	C	C	C	C	C	C
JHI-Hv50k-2016-16859	G/A	1H	30187910	+	NA	NA	NA	NA	NA	NA	G	G	G	G	G	G	G	G	G	G	G	G	G	G	G	G	G	G	G	G	G	G	G	G	G	G	G	G	G	G	G	G	G	G	G	G	G	G	G
JHI-Hv50k-2016-16946	G/A	1H	30265124	+	NA	NA	NA	NA	NA	NA	G	G	G	G	G	G	G	G	G	G	G	G	G	G	G	G	G	G	G	G	G	G	G	G	G	G	G	G	G	G	G	G	G	G	G	G	G	G	G
JHI-Hv50k-2016-16945	T/C	1H	30265898	+	NA	NA	NA	NA	NA	NA	T	C	T	T	T	T	T	T	T	T	T	T	T	T	T	T	T	T	T	T	T	T	T	T	T	T	T	T	T	T	T	T	T	T	T	T	T	T	T
JHI-Hv50k-2016-16943	C/T	1H	30266041	+	NA	NA	NA	NA	NA	NA	C	C	C	C	C	C	C	C	C	C	C	C	C	C	C	C	C	C	C	C	C	C	C	C	C	C	C	C	C	C	C	C	C	C	C	C	C	C	C
JHI-Hv50k-2016-16937	C/A	1H	30266939	+	NA	NA	NA	NA	NA	NA	C	N	C	C	C	C	C	C	C	C	C	C	C	C	C	C	C	C	C	C	C	C	C	C	C	C	C	C	C	C	C	C	C	C	C	C	C	C	C
SCRI_RS_222748	G/A	1H	30267184	+	NA	NA	NA	NA	NA	NA	A	G	A	A	G	A	A	G	A	A	A	A	A	A	G	A	G	G	G	A	A	A	A	G	A	A	G	A	G	A	G	G	A	A	A	A	A	G	A
JHI-Hv50k-2016-336748	A/G	1H	30267636	+	NA	NA	NA	NA	NA	NA	G	G	G	G	G	G	A	G	G	A	A	A	A	A	G	A	G	A	G	A	A	A	G	G	A	A	G	A	G	A	G	G	A	G	A	A	G	G	A
JHI-Hv50k-2016-16929	G/A	1H	30274389	+	NA	NA	NA	NA	NA	NA	G	A	G	G	A	G	G	A	G	G	G	G	G	G	A	G	A	A	A	G	G	G	G	A	G	G	A	G	A	G	A	A	G	G	G	G	G	A	G
JHI-Hv50k-2016-16925	T/G	1H	30274705	+	NA	NA	NA	NA	NA	NA	T	T	T	T	T	T	T	T	T	T	T	T	T	T	T	T	T	T	T	T	T	T	T	T	T	T	T	T	T	T	T	T	T	T	T	T	T	T	T
JHI-Hv50k-2016-16924	T/A	1H	30274756	+	NA	NA	NA	NA	NA	NA	T	A	T	T	A	T	T	A	T	T	T	T	T	T	A	T	A	A	A	T	T	T	T	A	T	T	A	T	A	T	A	A	T	T	T	T	T	A	T
JHI-Hv50k-2016-16923	A/G	1H	30274867	+	NA	NA	NA	NA	NA	NA	A	G	A	A	G	A	A	G	A	A	A	A	A	A	G	A	G	G	G	A	A	A	A	G	A	A	G	A	G	A	G	G	A	A	A	A	A	G	A
JHI-Hv50k-2016-16922	C/T	1H	30274941	+	NA	NA	NA	NA	NA	NA	C	C	C	C	C	C	C	C	C	C	C	C	C	C	C	C	C	C	C	C	C	C	C	C	C	C	C	C	C	C	C	C	C	C	C	C	C	C	C
JHI-Hv50k-2016-16921	A/G	1H	30275082	+	NA	NA	NA	NA	NA	NA	A	G	A	A	G	A	A	G	A	A	A	A	A	A	G	A	G	G	G	A	A	A	A	G	A	A	G	A	G	A	G	G	A	A	A	A	A	G	A
JHI-Hv50k-2016-16918	C/T	1H	30275174	+	NA	NA	NA	NA	NA	NA	C	T	C	C	T	C	C	T	C	C	C	C	C	C	T	C	T	T	T	C	C	C	C	T	C	C	T	C	T	C	T	T	C	C	C	C	C	T	C
JHI-Hv50k-2016-16913	A/T	1H	30276839	+	NA	NA	NA	NA	NA	NA	A	T	A	A	T	A	A	T	A	A	A	A	A	A	T	A	T	T	T	A	A	A	A	T	A	A	T	A	T	A	T	T	A	A	A	A	A	T	A
JHI-Hv50k-2016-16911	T/C	1H	30278084	+	NA	NA	NA	NA	NA	NA	T	C	T	T	C	T	T	C	T	T	T	T	T	T	C	T	C	C	C	T	T	T	T	C	T	T	C	T	C	T	C	C	T	T	T	T	T	C	T
JHI-Hv50k-2016-16909	T/C	1H	30278143	+	NA	NA	NA	NA	NA	NA	T	T	T	T	T	T	T	T	T	T	T	T	T	T	T	T	T	T	T	T	T	T	T	T	T	T	T	T	T	T	T	T	T	T	T	T	T	T	T
JHI-Hv50k-2016-16908	G/A	1H	30278199	+	NA	NA	NA	NA	NA	NA	G	A	G	G	A	G	G	A	G	G	G	G	G	G	A	G	A	A	A	G	G	G	G	A	G	G	A	G	A	G	A	A	G	G	G	G	G	A	G
JHI-Hv50k-2016-16907	T/C	1H	30278230	+	NA	NA	NA	NA	NA	NA	T	C	T	T	C	T	T	C	T	T	T	T	T	T	C	T	C	C	C	T	T	T	T	C	T	T	C	T	C	T	C	C	T	T	T	T	T	C	T
JHI-Hv50k-2016-16906	A/G	1H	30278495	+	NA	NA	NA	NA	NA	NA	A	G	A	A	G	A	A	G	A	A	A	A	A	A	G	A	G	G	G	A	A	A	A	G	A	A	G	A	G	A	G	G	A	A	A	A	A	G	A
JHI-Hv50k-2016-16903	G/C	1H	30279050	+	NA	NA	NA	NA	NA	NA	G	C	G	G	C	G	G	C	G	G	G	G	G	G	C	G	C	C	C	G	G	G	G	C	G	G	C	G	C	G	C	C	G	G	G	G	G	C	G
JHI-Hv50k-2016-16968	C/A	1H	30506929	+	NA	NA	NA	NA	NA	NA	C	C	C	C	C	C	C	C	C	C	C	C	C	C	C	C	C	C	C	C	C	C	C	C	C	C	C	C	C	C	C	C	C	C	C	C	C	C	C
JHI-Hv50k-2016-16965	C/G	1H	30507152	+	NA	NA	NA	NA	NA	NA	C	G	C	C	G	C	C	G	C	C	C	C	C	C	G	C	G	G	G	C	C	C	C	G	C	C	G	C	G	C	G	G	C	C	C	C	C	G	C
JHI-Hv50k-2016-16976	T/G	1H	30612867	+	NA	NA	NA	NA	NA	NA	T	T	T	T	T	T	T	T	T	T	T	T	T	T	T	T	T	T	T	T	T	T	T	T	T	T	T	T	T	T	T	T	T	T	T	T	T	T	T
JHI-Hv50k-2016-16996	C/A	1H	30991526	+	NA	NA	NA	NA	NA	NA	C	C	C	C	C	C	C	C	C	C	C	C	C	C	C	C	C	C	C	C	C	C	C	C	C	C	C	C	C	C	C	C	C	C	C	C	C	C	C
JHI-Hv50k-2016-16995	C/T	1H	30991997	+	NA	NA	NA	NA	NA	NA	C	T	C	C	T	C	C	T	C	C	C	C	C	C	T	C	T	T	T	C	C	C	C	T	C	C	T	C	T	C	T	T	C	C	C	C	C	T	C
JHI-Hv50k-2016-17006	C/A	1H	31119076	+	NA	NA	NA	NA	NA	NA	C	A	C	C	A	C	C	A	C	C	C	C	C	C	A	C	A	A	A	C	C	C	C	A	C	C	A	C	A	C	A	A	C	C	C	C	C	A	C
JHI-Hv50k-2016-17028	T/G	1H	31165211	+	NA	NA	NA	NA	NA	NA	T	T	T	T	T	T	T	T	T	T	T	T	T	T	T	T	T	T	T	T	T	T	T	T	T	T	T	T	T	T	T	T	T	T	T	T	T	T	T
JHI-Hv50k-2016-17026	G/A	1H	31165362	+	NA	NA	NA	NA	NA	NA	G	G	G	G	G	G	G	G	G	G	G	G	G	G	G	G	G	G	G	G	G	G	G	G	G	G	G	G	G	G	G	G	G	G	G	G	G	G	G
JHI-Hv50k-2016-17024	A/G	1H	31165657	+	NA	NA	NA	NA	NA	NA	A	A	A	A	A	A	A	A	A	A	A	A	A	A	A	A	A	A	A	A	A	A	A	A	A	A	A	A	A	A	A	A	A	A	A	A	A	A	A
JHI-Hv50k-2016-17023	C/G	1H	31165836	+	NA	NA	NA	NA	NA	NA	C	C	C	C	C	C	C	C	C	C	C	C	C	C	C	C	C	C	C	C	C	C	C	C	C	C	C	C	C	C	C	C	C	C	C	C	C	C	C
JHI-Hv50k-2016-17031	C/T	1H	31188342	+	NA	NA	NA	NA	NA	NA	C	C	C	C	C	C	C	C	C	C	C	C	C	C	C	C	C	C	C	C	C	C	C	C	C	C	C	C	C	C	C	C	C	C	C	C	C	C	C
JHI-Hv50k-2016-17036	T/C	1H	31323545	+	NA	NA	NA	NA	NA	NA	T	T	T	T	T	T	T	T	T	T	T	T	T	T	T	T	T	T	T	T	T	T	T	T	T	T	T	T	T	T	T	T	T	T	T	T	T	T	T
JHI-Hv50k-2016-17038	A/G	1H	31323587	+	NA	NA	NA	NA	NA	NA	A	A	A	A	A	A	A	A	A	A	A	A	A	A	A	A	A	A	A	A	A	A	A	A	A	A	A	A	A	A	A	A	A	A	A	A	A	A	A
JHI-Hv50k-2016-17066	G/A	1H	31474858	+	NA	NA	NA	NA	NA	NA	G	G	G	G	G	G	G	G	G	G	G	G	G	G	G	G	G	G	G	G	G	G	G	G	G	G	G	G	G	G	G	G	G	G	G	G	G	G	G
JHI-Hv50k-2016-17082	C/A	1H	31502343	+	NA	NA	NA	NA	NA	NA	C	C	C	C	C	C	C	C	C	C	C	C	C	C	C	C	C	C	C	C	C	C	C	C	C	C	C	C	C	C	C	C	C	C	C	C	C	C	C
JHI-Hv50k-2016-17085	T/G	1H	31502766	+	NA	NA	NA	NA	NA	NA	T	T	T	T	T	T	T	T	T	T	T	T	T	T	T	T	T	T	T	T	T	T	T	T	T	T	T	T	T	T	T	T	T	T	T	T	T	T	T
JHI-Hv50k-2016-17086	C/T	1H	31502870	+	NA	NA	NA	NA	NA	NA	C	C	C	C	C	C	C	C	C	C	C	C	C	C	C	C	C	C	C	C	C	C	C	C	C	C	C	C	C	C	C	C	C	C	C	C	C	C	C
JHI-Hv50k-2016-238924	C/T	1H	31633349	+	NA	NA	NA	NA	NA	NA	C	C	C	C	C	C	C	C	C	C	C	C	C	C	C	C	C	C	C	C	C	C	C	C	C	C	C	C	C	C	C	C	C	C	C	C	C	C	C
JHI-Hv50k-2016-17142	G/A	1H	31790851	+	NA	NA	NA	NA	NA	NA	G	G	G	G	G	G	G	G	G	G	G	G	G	G	G	G	G	G	G	G	G	G	G	G	G	G	G	G	G	G	G	G	G	G	G	G	G	G	G
JHI-Hv50k-2016-17159	T/C	1H	31864927	+	NA	NA	NA	NA	NA	NA	T	T	T	T	T	T	T	T	T	T	T	T	T	T	T	T	T	T	T	T	T	T	T	T	T	T	T	T	T	T	T	T	T	T	T	T	T	T	T
JHI-Hv50k-2016-17163	T/C	1H	31866489	+	NA	NA	NA	NA	NA	NA	T	T	T	T	T	T	T	T	T	T	T	T	T	T	T	T	T	T	T	T	T	T	T	T	T	T	T	T	T	T	T	T	T	T	T	T	T	T	T
JHI-Hv50k-2016-17164	A/G	1H	31866537	+	NA	NA	NA	NA	NA	NA	A	A	A	A	A	A	A	A	A	A	A	A	A	A	A	A	A	A	A	A	A	A	A	A	A	A	A	A	A	A	A	A	A	A	A	A	A	A	A
JHI-Hv50k-2016-17165	C/T	1H	31866857	+	NA	NA	NA	NA	NA	NA	C	C	C	C	C	C	C	C	C	C	C	C	C	C	C	C	C	C	C	C	C	C	C	C	C	C	C	C	C	C	C	C	C	C	C	C	C	C	C
JHI-Hv50k-2016-17218	T/C	1H	32217009	+	NA	NA	NA	NA	NA	NA	T	T	T	T	T	T	T	T	T	T	T	T	T	T	T	T	T	T	T	T	T	T	T	T	T	T	T	T	T	T	T	T	T	T	T	T	T	T	T
JHI-Hv50k-2016-17219	G/A	1H	32217105	+	NA	NA	NA	NA	NA	NA	G	G	G	G	G	G	G	G	G	G	G	G	G	G	G	G	G	G	G	G	G	G	G	G	G	G	G	G	G	G	G	G	G	G	G	G	G	G	G
JHI-Hv50k-2016-17238	G/C	1H	32225057	+	NA	NA	NA	NA	NA	NA	G	G	G	G	G	G	G	G	G	G	G	G	G	G	G	G	G	G	G	G	G	G	G	G	G	G	G	G	G	G	G	G	G	G	G	G	G	G	G
JHI-Hv50k-2016-17241	T/C	1H	32225551	+	NA	NA	NA	NA	NA	NA	T	T	T	T	T	T	T	T	T	T	T	T	T	T	T	T	T	T	T	T	T	T	T	T	T	T	T	T	T	T	T	T	T	T	T	T	T	T	T
JHI-Hv50k-2016-17265	C/T	1H	32374939	+	NA	NA	NA	NA	NA	NA	C	T	T	C	T	C	C	T	C	C	C	C	C	C	T	C	T	T	T	C	C	C	C	T	C	C	T	C	T	C	T	T	C	C	C	C	C	T	C
JHI-Hv50k-2016-17273	A/G	1H	32376010	+	NA	NA	NA	NA	NA	NA	A	G	G	A	G	A	A	G	A	A	A	A	A	A	G	A	G	G	G	A	A	A	A	G	A	A	G	A	G	A	G	G	A	A	A	A	A	G	A
JHI-Hv50k-2016-17275	C/G	1H	32376722	+	NA	NA	NA	NA	NA	NA	G	C	C	G	C	G	G	C	G	G	G	G	G	G	C	G	C	C	C	G	G	G	G	C	G	G	C	G	C	G	C	C	G	G	G	G	G	C	G
JHI-Hv50k-2016-17277	C/T	1H	32376812	+	NA	NA	NA	NA	NA	NA	T	C	C	T	C	T	T	C	T	T	T	T	T	T	C	T	C	C	C	T	T	T	T	C	T	T	C	T	C	T	C	C	T	T	T	T	T	C	T
JHI-Hv50k-2016-17362	G/A	1H	32482044	+	NA	NA	NA	NA	NA	NA	G	G	G	G	G	G	G	G	G	G	G	G	G	G	G	G	G	G	G	G	G	G	G	G	G	G	G	G	G	G	G	G	G	G	G	G	G	G	G
JHI-Hv50k-2016-17393	A/C	1H	32486025	+	NA	NA	NA	NA	NA	NA	A	A	A	A	A	A	A	A	A	A	A	A	A	A	A	A	A	A	A	A	A	A	A	A	A	A	A	A	A	A	A	A	A	A	A	A	A	A	A
JHI-Hv50k-2016-17394	C/T	1H	32486241	+	NA	NA	NA	NA	NA	NA	C	C	C	C	C	C	C	C	C	C	C	C	C	C	C	C	C	C	C	C	C	C	C	C	C	C	C	C	C	C	C	C	C	C	C	C	C	C	C
JHI-Hv50k-2016-17441	T/C	1H	32501801	+	NA	NA	NA	NA	NA	NA	T	T	T	T	T	T	T	T	T	T	T	T	T	T	T	T	T	T	T	T	T	T	T	T	T	T	T	T	T	T	T	T	T	T	T	T	T	T	T
JHI-Hv50k-2016-17442	T/A	1H	32501864	+	NA	NA	NA	NA	NA	NA	T	T	T	T	T	T	T	T	T	T	T	T	T	T	T	T	T	T	T	T	T	T	T	T	T	T	T	T	T	T	T	T	T	T	T	T	T	T	T
BOPA2_12_30336	A/G	1H	32536999	+	NA	NA	NA	NA	NA	NA	A	G	G	A	G	A	A	G	G	A	A	A	A	A	G	A	G	G	G	A	A	A	A	G	A	A	G	A	G	A	G	G	A	A	A	A	A	G	A
JHI-Hv50k-2016-17481	G/A	1H	32537089	+	NA	NA	NA	NA	NA	NA	G	A	A	G	A	G	G	A	A	G	G	G	G	G	A	G	A	A	A	G	G	G	G	A	G	G	A	G	A	G	A	A	G	G	G	G	G	A	G
SCRI_RS_114047	A/G	1H	32550050	+	NA	NA	NA	NA	NA	NA	A	G	G	A	G	A	A	G	G	A	A	A	A	A	G	A	G	G	G	A	A	A	A	G	A	A	G	A	G	A	G	G	A	A	A	A	A	G	A
SCRI_RS_193392	C/G	1H	32550349	+	NA	NA	NA	NA	NA	NA	C	G	G	C	G	C	C	G	G	C	C	C	C	C	G	C	G	G	G	C	C	C	C	G	C	C	G	C	G	C	G	G	C	C	C	C	C	G	C
JHI-Hv50k-2016-17526	G/A	1H	32858572	+	NA	NA	NA	NA	NA	NA	G	A	A	G	A	G	G	A	A	G	G	G	G	G	A	G	A	A	A	G	G	G	G	A	G	G	A	G	A	G	A	A	G	G	G	G	G	A	G
JHI-Hv50k-2016-17533	A/G	1H	32999798	+	NA	NA	NA	NA	NA	NA	A	G	G	A	G	A	A	G	G	A	A	A	A	A	G	A	G	G	G	A	A	A	A	G	A	A	G	A	G	A	G	G	A	A	A	A	A	G	A
JHI-Hv50k-2016-209641	G/A	1H	33476461	+	NA	NA	NA	NA	NA	NA	G	G	G	G	G	G	A	G	A	A	G	A	A	G	G	G	G	G	G	G	A	N	G	G	A	G	G	G	G	A	G	A	G	G	G	A	G	A	A
SCRI_RS_153785	G/T	1H	34712305	+	NA	NA	NA	NA	NA	NA	G	T	T	G	T	G	G	T	T	G	G	G	G	G	T	G	T	T	T	G	G	G	G	T	G	G	T	G	T	G	T	T	G	G	G	G	G	T	G
JHI-Hv50k-2016-17683	T/G	1H	34712486	+	NA	NA	NA	NA	NA	NA	G	T	T	G	T	G	G	T	T	G	G	G	G	G	T	G	T	T	T	G	G	G	G	T	G	G	T	G	T	G	T	T	G	G	G	G	G	T	G
JHI-Hv50k-2016-415760	C/G	1H	34853961	+	NA	NA	NA	NA	NA	NA	G	G	C	N	C	C	C	C	C	G	C	G	C	C	G	C	C	C	C	G	C	C	C	C	C	G	C	C	G	G	C	C	C	C	C	C	C	C	C
SCRI_RS_170869	G/A	1H	35004618	+	NA	NA	NA	NA	NA	NA	G	A	A	G	A	G	G	A	A	G	G	G	G	G	A	G	A	A	A	G	G	G	G	A	G	G	A	G	A	G	A	A	G	G	G	G	G	A	G
JHI-Hv50k-2016-17765	C/A	1H	35127421	+	NA	NA	NA	NA	NA	NA	C	A	A	C	A	C	C	A	A	C	C	C	C	C	A	C	A	A	A	C	C	C	C	A	C	C	A	C	A	C	A	A	C	C	C	C	C	A	C
BOPA1_5381-1950	A/G	1H	35128597	+	NA	NA	NA	NA	NA	NA	A	G	G	A	G	A	A	G	G	A	A	A	A	A	G	A	G	G	G	A	A	A	A	G	A	A	G	A	G	A	G	G	A	A	A	A	A	G	A
JHI-Hv50k-2016-472789	C/A	1H	36341136	+	NA	NA	NA	NA	NA	NA	A	C	C	C	C	C	A	C	A	A	C	A	A	C	C	C	C	C	C	C	A	A	C	C	A	C	C	C	C	A	C	A	C	C	C	A	C	A	A
JHI-Hv50k-2016-472816	T/A	1H	36343430	+	NA	NA	NA	NA	NA	NA	A	T	T	T	T	T	A	T	A	A	T	A	A	T	T	T	A	T	T	T	A	A	T	T	A	T	T	T	T	A	A	A	T	T	T	A	T	A	A
JHI-Hv50k-2016-37626	C/T	1H	36759802	+	NA	NA	NA	NA	NA	NA	C	C	C	C	T	C	C	C	C	T	T	T	C	C	C	C	C	T	C	C	C	C	T	C	C	T	C	C	C	C	C	C	C	T	C	C	C	C	C
JHI-Hv50k-2016-17879	C/A	1H	36765698	+	NA	NA	NA	NA	NA	NA	C	A	A	C	A	C	C	A	A	C	C	C	C	C	A	C	A	A	A	C	C	C	C	A	C	C	A	C	A	C	A	A	C	C	C	C	C	A	C
JHI-Hv50k-2016-17907	C/T	1H	36888811	+	NA	NA	NA	NA	NA	NA	C	T	T	C	T	C	C	T	T	C	C	C	C	C	T	C	T	T	T	C	C	C	C	T	C	C	T	C	T	C	T	T	C	C	C	C	C	T	C
JHI-Hv50k-2016-17906	C/T	1H	36888905	+	NA	NA	NA	NA	NA	NA	C	T	T	C	T	C	C	T	T	C	C	C	C	C	T	C	T	T	T	C	C	C	C	T	C	C	T	C	T	C	T	T	C	C	C	C	C	T	C
JHI-Hv50k-2016-17905	G/C	1H	36889044	+	NA	NA	NA	NA	NA	NA	G	C	C	G	C	G	G	C	C	G	G	G	G	G	C	G	C	C	C	G	G	G	G	C	G	G	C	G	C	G	C	C	G	G	G	G	G	C	G
JHI-Hv50k-2016-17904	C/G	1H	36889054	+	NA	NA	NA	NA	NA	NA	C	G	G	C	G	C	C	G	G	C	C	C	C	C	G	C	G	G	G	C	C	C	C	G	C	C	G	C	G	C	G	G	C	C	C	C	C	G	C
JHI-Hv50k-2016-17903	T/C	1H	36889326	+	NA	NA	NA	NA	NA	NA	T	T	T	T	T	T	T	T	T	T	T	T	T	T	T	T	T	T	T	T	T	T	T	T	T	T	T	T	T	T	T	T	T	T	T	T	T	T	T
JHI-Hv50k-2016-17902	G/A	1H	36889571	+	NA	NA	NA	NA	NA	NA	G	A	A	G	A	G	G	A	A	G	G	G	G	G	A	G	A	A	A	G	G	G	G	A	G	G	A	G	A	G	A	A	G	G	G	G	G	A	G
JHI-Hv50k-2016-17901	C/T	1H	36889666	+	NA	NA	NA	NA	NA	NA	C	C	C	C	C	C	C	C	C	C	C	C	C	C	C	C	C	C	C	C	C	C	C	C	C	C	C	C	C	C	C	C	C	C	C	C	C	C	C
JHI-Hv50k-2016-17900	A/G	1H	36889980	+	NA	NA	NA	NA	NA	NA	A	G	G	A	G	A	A	G	G	A	A	A	A	A	G	A	G	G	G	A	A	A	A	G	A	A	G	A	G	A	G	G	A	A	A	A	A	G	A
JHI-Hv50k-2016-17898	C/T	1H	36890489	+	NA	NA	NA	NA	NA	NA	C	C	C	C	C	C	C	C	C	C	C	C	C	C	C	C	C	C	C	C	C	C	C	C	C	C	C	C	C	C	C	C	C	C	C	C	C	C	C
JHI-Hv50k-2016-17896	G/A	1H	36890680	+	NA	NA	NA	NA	NA	NA	G	A	A	G	A	G	G	A	A	G	G	G	G	G	A	G	A	A	A	G	G	G	G	A	G	G	A	G	A	G	A	A	G	G	G	G	G	A	G
JHI-Hv50k-2016-17895	C/T	1H	36890910	+	NA	NA	NA	NA	NA	NA	C	C	C	C	C	C	C	C	C	C	C	C	C	C	C	C	C	C	C	C	C	C	C	C	C	C	C	C	C	C	C	C	C	C	C	C	C	C	C
JHI-Hv50k-2016-17894	T/C	1H	36890918	+	NA	NA	NA	NA	NA	NA	T	C	C	T	C	T	T	C	C	T	T	T	T	T	C	T	C	C	C	T	T	T	T	C	T	T	C	T	C	T	C	C	T	T	T	T	T	C	T
JHI-Hv50k-2016-17893	C/A	1H	36891188	+	NA	NA	NA	NA	NA	NA	C	A	A	C	A	C	C	A	A	C	C	C	C	C	A	C	A	A	A	C	C	C	C	A	C	C	A	C	A	C	A	A	C	C	C	C	C	A	C
JHI-Hv50k-2016-17892	A/G	1H	36891748	+	NA	NA	NA	NA	NA	NA	A	G	G	A	G	A	A	G	G	A	A	A	A	A	G	A	G	G	G	A	A	A	A	G	A	A	G	A	G	A	G	G	A	A	A	A	A	G	A
JHI-Hv50k-2016-17888	C/T	1H	36892684	+	NA	NA	NA	NA	NA	NA	C	T	T	C	T	C	C	T	T	C	C	C	C	C	T	C	T	T	T	C	C	C	N	T	C	C	T	C	T	C	T	T	C	C	N	C	C	T	C
SCRI_RS_189483	G/A	1H	36892970	+	NA	NA	NA	NA	NA	NA	G	A	A	G	A	G	G	A	A	G	G	G	G	G	A	G	A	A	A	G	G	G	G	A	G	G	A	G	A	G	A	A	G	G	G	G	G	A	G
JHI-Hv50k-2016-17885	T/C	1H	36893461	+	NA	NA	NA	NA	NA	NA	T	C	C	T	C	T	T	C	C	T	T	T	T	T	C	T	C	C	C	T	T	T	T	C	T	T	C	T	C	T	C	C	T	T	T	T	T	C	T
JHI-Hv50k-2016-17884	C/G	1H	36894181	+	NA	NA	NA	NA	NA	NA	C	C	C	C	C	C	C	C	C	C	C	C	C	C	C	C	C	C	C	C	C	C	C	C	C	C	C	C	C	C	C	C	C	C	C	C	C	C	C
JHI-Hv50k-2016-17883	G/A	1H	36894185	+	NA	NA	NA	NA	NA	NA	G	A	A	G	A	G	G	A	A	G	G	G	G	G	A	G	A	A	A	G	G	G	G	A	G	G	A	G	A	G	A	A	G	G	G	G	G	A	G
SCRI_RS_230987	A/C	1H	36911241	+	NA	NA	NA	NA	NA	NA	A	C	C	A	C	A	A	C	C	A	A	A	A	A	C	A	C	C	C	A	A	A	A	C	A	A	C	A	C	A	C	C	A	A	A	A	A	C	A
JHI-Hv50k-2016-17967	G/C	1H	36987742	+	NA	NA	NA	NA	NA	NA	G	C	C	G	C	G	G	C	C	G	G	G	G	G	C	G	C	C	C	G	G	G	G	C	G	G	C	G	C	G	C	C	G	G	G	G	G	C	G
JHI-Hv50k-2016-17966	G/A	1H	36988017	+	NA	NA	NA	NA	NA	NA	G	A	A	G	A	G	G	A	A	G	G	G	G	G	A	G	A	A	A	G	G	G	G	A	G	G	A	G	A	G	A	A	G	G	G	G	G	A	G
JHI-Hv50k-2016-17965	G/A	1H	36988523	+	NA	NA	NA	NA	NA	NA	G	A	A	G	A	G	G	A	A	G	G	G	G	G	A	G	A	A	A	G	G	G	G	A	G	G	A	G	A	G	A	A	G	G	G	G	G	A	G
SCRI_RS_140837	G/A	1H	36988586	+	NA	NA	NA	NA	NA	NA	A	G	G	A	G	A	A	G	G	A	A	A	A	A	G	A	G	G	G	A	A	A	A	G	A	A	G	A	G	A	G	G	A	A	A	A	A	G	A
SCRI_RS_184784	C/T	1H	37259679	+	NA	NA	NA	NA	NA	NA	C	C	T	C	T	C	C	T	T	C	C	C	C	C	T	C	T	T	T	C	C	C	C	T	C	C	T	C	T	C	T	T	C	C	C	C	C	T	C
JHI-Hv50k-2016-17993	A/G	1H	37260201	+	NA	NA	NA	NA	NA	NA	A	G	G	A	G	A	A	G	G	A	A	A	A	A	G	A	G	G	G	A	A	A	A	G	A	A	G	A	G	A	G	G	A	A	A	A	A	G	A
SCRI_RS_11615	C/T	1H	37459905	+	NA	NA	NA	NA	NA	NA	C	T	T	C	T	C	C	T	T	C	C	C	C	C	T	C	T	T	T	C	C	C	C	T	C	C	T	C	T	C	T	T	C	C	C	C	C	T	C
JHI-Hv50k-2016-18006	T/C	1H	37460063	+	NA	NA	NA	NA	NA	NA	T	C	C	T	C	T	T	C	C	T	T	T	T	T	C	T	C	C	C	T	T	T	T	C	T	T	C	T	C	T	C	C	T	T	T	T	T	C	T
JHI-Hv50k-2016-18027	T/C	1H	37470741	+	NA	NA	NA	NA	NA	NA	T	C	C	T	C	T	T	C	C	T	T	T	T	T	C	T	C	C	C	T	T	T	T	C	T	T	C	T	C	T	C	C	T	T	T	T	T	C	T
JHI-Hv50k-2016-18032	G/A	1H	37475897	+	NA	NA	NA	NA	NA	NA	G	A	A	G	A	G	G	A	A	G	G	G	G	G	A	G	A	A	A	G	G	G	G	A	G	G	A	G	A	G	A	A	G	G	G	G	G	A	G
JHI-Hv50k-2016-18039	T/G	1H	37477063	+	NA	NA	NA	NA	NA	NA	T	T	T	T	T	T	T	T	T	T	T	T	T	T	T	T	T	T	T	T	T	T	T	T	T	T	T	T	T	T	T	T	T	T	T	T	T	T	T
JHI-Hv50k-2016-18042	C/T	1H	37477329	+	NA	NA	NA	NA	NA	NA	C	T	T	C	T	C	C	T	T	C	C	C	C	C	T	C	T	T	T	C	C	C	C	T	C	C	T	C	T	C	T	T	C	C	C	C	C	T	C
JHI-Hv50k-2016-18043	T/C	1H	37477455	+	NA	NA	NA	NA	NA	NA	T	C	C	T	C	T	T	C	C	T	T	T	T	T	C	T	C	C	C	T	T	T	T	C	T	T	C	T	C	T	C	C	T	T	T	T	T	C	T
SCRI_RS_189637	T/C	1H	37477804	+	NA	NA	NA	NA	NA	NA	T	C	C	T	C	T	T	C	C	T	T	T	T	T	C	T	C	C	C	T	T	T	T	C	T	T	C	T	C	T	C	C	T	T	T	T	T	C	T
BOPA1_2314-1412	A/G	1H	37687340	+	NA	NA	NA	NA	NA	NA	A	G	G	A	G	A	A	G	G	A	A	A	A	A	G	A	G	G	G	A	A	A	G	G	A	A	G	A	G	A	G	G	A	A	A	A	A	G	A
JHI-Hv50k-2016-18068	T/A	1H	37729945	+	NA	NA	NA	NA	NA	NA	T	T	A	T	A	T	T	A	A	T	T	T	T	T	A	T	A	A	A	T	T	T	A	A	T	T	A	T	A	T	A	A	T	T	T	T	T	A	T
JHI-Hv50k-2016-18149	T/C	1H	38008745	+	NA	NA	NA	NA	NA	NA	T	T	C	T	C	T	T	C	C	T	C	T	T	T	C	T	C	C	C	T	T	T	C	C	T	T	C	T	C	T	C	C	T	T	C	T	T	C	T
JHI-Hv50k-2016-18148	T/C	1H	38009018	+	NA	NA	NA	NA	NA	NA	T	C	T	T	T	T	T	T	T	T	T	T	T	T	T	T	T	T	T	T	T	T	T	T	T	T	T	T	T	T	T	T	T	T	T	T	T	T	T
JHI-Hv50k-2016-18142	T/G	1H	38009941	+	NA	NA	NA	NA	NA	NA	T	G	G	T	G	T	T	G	G	T	G	T	T	T	G	T	G	G	G	T	T	T	G	G	T	T	G	T	G	T	G	G	T	T	G	T	T	G	T
JHI-Hv50k-2016-18141	T/G	1H	38009944	+	NA	NA	NA	NA	NA	NA	T	G	G	T	G	T	T	G	G	T	G	T	T	T	G	T	G	G	G	T	T	T	G	G	T	T	G	T	G	T	G	G	T	T	G	T	T	G	T
JHI-Hv50k-2016-18139	C/T	1H	38010041	+	NA	NA	NA	NA	NA	NA	C	T	T	C	T	C	C	T	T	C	T	C	C	C	T	C	T	T	T	C	C	C	T	T	C	C	T	C	T	C	T	T	C	C	T	C	C	T	C
JHI-Hv50k-2016-18138	G/A	1H	38010254	+	NA	NA	NA	NA	NA	NA	G	A	A	G	A	G	G	A	A	G	A	G	G	G	A	G	A	A	A	G	G	G	A	A	G	G	A	G	A	G	A	A	G	G	A	G	G	A	G
JHI-Hv50k-2016-18134	G/A	1H	38010698	+	NA	NA	NA	NA	NA	NA	G	A	A	G	A	G	G	A	A	G	A	G	G	G	A	G	A	A	A	G	G	G	A	A	G	G	A	G	A	G	A	A	G	G	A	G	G	A	G
JHI-Hv50k-2016-18133	A/G	1H	38010710	+	NA	NA	NA	NA	NA	NA	A	G	G	A	G	A	A	G	G	A	G	A	A	A	G	A	G	G	G	A	A	A	G	G	A	A	G	A	G	A	G	G	A	A	G	A	A	G	A
SCRI_RS_147042	T/C	1H	38010710	+	NA	NA	NA	NA	NA	NA	T	C	C	T	C	T	T	C	C	T	C	T	T	T	C	T	C	C	C	T	T	T	C	C	T	T	C	T	C	T	C	C	T	T	C	T	T	C	T
JHI-Hv50k-2016-18132	G/A	1H	38010824	+	NA	NA	NA	NA	NA	NA	G	G	A	G	A	G	G	A	A	G	A	G	G	G	A	G	A	A	A	G	G	G	A	A	G	G	A	G	A	G	A	A	G	G	A	G	G	A	G
JHI-Hv50k-2016-18153	G/C	1H	38011242	+	NA	NA	NA	NA	NA	NA	G	C	G	G	G	G	G	G	G	G	G	G	G	G	G	G	G	G	G	G	G	G	G	G	G	G	G	G	G	G	G	G	G	G	G	G	G	G	G
JHI-Hv50k-2016-18158	T/G	1H	38011541	+	NA	NA	NA	NA	NA	NA	T	G	G	T	G	T	T	G	G	T	G	T	T	T	G	T	G	G	G	T	T	T	G	G	T	T	G	T	G	T	G	G	T	T	G	T	T	G	T
JHI-Hv50k-2016-18159	G/A	1H	38011601	+	NA	NA	NA	NA	NA	NA	G	G	A	G	A	G	G	A	A	G	A	G	G	G	A	G	A	A	A	G	G	G	A	A	G	G	A	G	A	G	A	A	G	G	A	G	G	A	G
JHI-Hv50k-2016-18160	T/C	1H	38011982	+	NA	NA	NA	NA	NA	NA	T	T	C	T	C	T	T	C	C	T	C	T	T	T	C	T	C	C	C	T	T	T	C	C	T	T	C	T	C	T	C	C	T	T	C	T	T	C	T
BOPA1_409-1643	G/A	1H	38014817	+	NA	NA	NA	NA	NA	NA	G	A	A	G	A	G	G	A	A	G	A	G	G	G	A	G	A	A	A	G	G	G	A	A	G	G	A	G	A	G	A	A	G	G	A	G	G	A	G
JHI-Hv50k-2016-18180	G/C	1H	38074890	+	NA	NA	NA	NA	NA	NA	G	G	C	G	C	G	G	C	C	G	C	G	G	G	C	G	C	C	C	G	G	G	C	C	G	G	C	G	C	G	C	C	G	G	C	G	G	C	G
SCRI_RS_187264	A/T	1H	38075939	+	NA	NA	NA	NA	NA	NA	A	A	T	A	T	A	A	T	T	A	T	A	A	A	T	A	T	T	T	A	A	A	T	T	A	A	T	A	T	A	T	T	A	A	T	A	A	T	A
JHI-Hv50k-2016-18164	G/C	1H	38076377	+	NA	NA	NA	NA	NA	NA	G	G	C	G	C	G	G	C	C	G	C	G	G	G	C	G	C	C	C	G	G	G	C	C	G	G	C	G	C	G	C	C	G	G	C	G	G	C	G
BOPA1_3277-446	G/A	1H	38076576	+	NA	NA	NA	NA	NA	NA	G	G	A	G	A	G	G	A	A	G	A	G	G	G	A	G	A	A	A	G	G	G	A	A	G	G	A	G	A	G	A	A	G	G	A	G	G	A	G
JHI-Hv50k-2016-18163	C/T	1H	38076576	+	NA	NA	NA	NA	NA	NA	C	C	T	C	T	C	C	T	T	C	N	C	C	C	T	C	T	T	T	C	C	C	T	T	C	C	T	C	T	C	T	T	C	C	T	C	C	T	C
JHI-Hv50k-2016-18189	C/A	1H	38113232	+	NA	NA	NA	NA	NA	NA	C	C	C	C	C	C	C	C	C	C	C	C	C	C	C	C	A	A	C	C	C	C	C	C	C	C	C	C	C	C	A	C	C	C	A	C	C	C	C
JHI-Hv50k-2016-18188	C/T	1H	38114293	+	NA	NA	NA	NA	NA	NA	C	C	T	C	T	C	C	T	T	C	T	C	C	C	T	C	T	T	T	C	C	C	T	T	C	C	T	C	T	C	T	T	C	C	T	C	C	T	C
JHI-Hv50k-2016-18214	C/T	1H	38265474	+	NA	NA	NA	NA	NA	NA	C	C	T	C	T	C	C	T	T	C	T	C	C	C	T	C	T	T	T	C	C	C	T	T	C	C	T	C	T	C	T	T	C	C	T	C	C	T	C
SCRI_RS_183171	T/C	1H	38266284	+	NA	NA	NA	NA	NA	NA	T	T	C	T	C	T	T	C	C	T	C	T	T	T	C	T	C	C	C	T	T	T	C	C	T	T	C	T	C	T	C	C	T	T	C	T	T	C	T
JHI-Hv50k-2016-18211	G/A	1H	38267477	+	NA	NA	NA	NA	NA	NA	G	G	A	G	A	G	G	A	A	G	A	G	G	G	A	G	A	A	A	G	G	G	A	A	G	G	A	G	A	G	A	A	G	G	A	G	G	A	G
JHI-Hv50k-2016-18209	A/T	1H	38267692	+	NA	NA	NA	NA	NA	NA	A	A	T	A	T	A	A	T	T	A	T	A	A	A	T	A	T	T	T	A	A	A	T	T	A	A	T	A	T	A	T	T	A	A	T	A	A	T	A
JHI-Hv50k-2016-18206	T/A	1H	38268824	+	NA	NA	NA	NA	NA	NA	T	T	A	T	A	T	T	A	A	T	A	T	T	T	A	T	A	A	A	T	T	T	A	A	T	T	A	T	A	T	A	A	T	T	A	T	T	A	T
JHI-Hv50k-2016-18221	A/C	1H	38482761	+	NA	NA	NA	NA	NA	NA	A	A	A	A	A	A	A	A	A	A	A	A	A	A	A	A	A	A	A	A	A	A	A	A	A	A	A	A	A	A	A	A	A	A	A	A	A	A	A
JHI-Hv50k-2016-18243	T/C	1H	38601639	+	NA	NA	NA	NA	NA	NA	T	T	C	T	C	T	T	C	C	T	C	T	T	T	C	T	C	C	C	T	T	T	C	C	T	T	C	T	C	T	C	C	T	T	C	T	T	C	T
BOPA1_6382-396	A/G	1H	38603489	+	NA	NA	NA	NA	NA	NA	G	A	A	G	A	G	G	A	A	G	A	G	G	G	A	G	A	A	A	G	G	G	A	A	G	G	A	G	A	G	A	A	G	G	A	G	G	A	G
JHI-Hv50k-2016-18239	A/G	1H	38603975	+	NA	NA	NA	NA	NA	NA	G	A	A	G	A	G	G	A	A	G	A	G	G	G	A	G	A	A	A	G	G	G	A	A	G	G	A	G	A	G	A	A	G	G	A	G	G	A	G
SCRI_RS_141140	G/T	1H	39053731	+	NA	NA	NA	NA	NA	NA	G	G	T	G	T	G	G	T	T	G	T	G	G	G	T	G	T	T	T	G	G	G	T	T	G	G	T	G	T	G	T	T	G	G	T	G	G	T	G
JHI-Hv50k-2016-34875	A/T	1H	39259451	+	NA	NA	NA	NA	NA	NA	T	T	A	T	T	T	A	A	A	A	A	A	A	A	A	A	A	T	A	A	A	A	A	A	A	A	A	A	A	A	A	A	A	T	A	A	T	A	A
JHI-Hv50k-2016-18338	C/T	1H	39443158	+	NA	NA	NA	NA	NA	NA	C	C	T	C	T	C	C	T	T	C	T	C	C	C	T	C	T	T	T	C	C	C	T	T	C	C	T	C	T	C	T	T	C	C	T	C	C	T	C
JHI-Hv50k-2016-18354	C/G	1H	39450525	+	NA	NA	NA	NA	NA	NA	C	C	G	C	G	C	C	G	G	C	G	C	C	C	G	C	G	G	G	C	C	C	G	G	C	C	G	C	G	C	G	G	C	C	G	C	C	G	C
JHI-Hv50k-2016-18360	A/G	1H	39453030	+	NA	NA	NA	NA	NA	NA	A	A	G	A	G	A	A	G	G	A	G	A	A	A	G	A	G	G	G	A	A	A	G	G	A	A	G	A	G	A	G	G	A	A	G	A	A	G	A
JHI-Hv50k-2016-18373	T/C	1H	39644318	+	NA	NA	NA	NA	NA	NA	C	T	T	C	T	C	C	T	T	C	T	C	C	C	T	C	T	T	T	C	C	C	T	T	C	C	T	C	T	C	T	T	C	C	T	C	C	T	C
JHI-Hv50k-2016-18385	C/A	1H	39644705	+	NA	NA	NA	NA	NA	NA	C	C	A	C	A	C	C	A	A	C	A	C	C	C	A	C	A	A	A	C	C	C	A	A	C	C	A	C	A	C	A	A	C	C	A	C	C	A	C
JHI-Hv50k-2016-18380	A/G	1H	39676088	+	NA	NA	NA	NA	NA	NA	A	A	G	A	G	A	A	G	G	A	G	A	A	A	G	A	G	G	G	A	A	A	G	G	A	A	G	A	G	A	G	G	A	A	G	A	A	G	A
JHI-Hv50k-2016-18381	G/A	1H	39676235	+	NA	NA	NA	NA	NA	NA	G	G	A	G	A	G	G	A	A	G	A	G	G	G	A	G	A	A	A	G	G	G	A	A	G	G	A	G	A	G	A	A	G	G	A	G	G	A	G
JHI-Hv50k-2016-18382	C/G	1H	39676479	+	NA	NA	NA	NA	NA	NA	C	C	G	C	G	C	C	G	G	C	G	C	C	C	G	C	G	G	G	C	C	C	G	G	C	C	G	C	G	C	G	G	C	C	G	C	C	G	C
JHI-Hv50k-2016-18386	A/G	1H	39721608	+	NA	NA	NA	NA	NA	NA	G	A	A	G	A	G	G	A	A	G	A	G	G	G	A	G	A	A	A	G	G	G	A	A	G	G	A	G	A	G	A	A	G	G	A	G	G	A	G
JHI-Hv50k-2016-18400	G/A	1H	39731716	+	NA	NA	NA	NA	NA	NA	G	A	G	G	G	G	G	G	G	G	G	G	G	G	G	G	G	G	G	G	G	G	A	G	G	G	G	G	G	G	G	G	G	G	G	G	G	G	G
JHI-Hv50k-2016-18401	A/G	1H	39732036	+	NA	NA	NA	NA	NA	NA	A	G	A	A	A	A	A	A	A	A	A	A	A	A	A	A	A	A	A	A	A	A	G	A	A	A	A	A	A	A	A	A	A	A	A	A	A	A	A
BOPA1_6720-641	G/A	1H	40060440	+	NA	NA	NA	NA	NA	NA	G	G	G	G	G	G	G	G	G	G	G	G	G	G	G	G	G	G	G	G	G	G	A	G	G	G	G	G	G	G	G	G	G	G	G	G	G	G	G
JHI-Hv50k-2016-18413	G/T	1H	40060539	+	NA	NA	NA	NA	NA	NA	G	G	G	G	G	G	G	G	G	G	G	G	G	G	G	G	G	G	G	G	G	G	T	G	G	G	G	G	G	G	G	G	G	G	G	G	G	G	G
JHI-Hv50k-2016-18411	A/T	1H	40061028	+	NA	NA	NA	NA	NA	NA	A	A	A	A	A	A	A	A	A	A	A	A	A	A	A	A	A	A	A	A	A	A	T	A	A	A	A	A	A	A	A	A	A	A	A	A	A	A	A
JHI-Hv50k-2016-18410	C/T	1H	40061146	+	NA	NA	NA	NA	NA	NA	C	C	C	C	C	C	C	C	C	C	C	C	C	C	C	C	C	C	C	C	C	C	T	C	C	C	C	C	C	C	C	C	C	C	C	C	C	C	C
JHI-Hv50k-2016-18467	G/C	1H	40327014	+	NA	NA	NA	NA	NA	NA	G	G	G	G	G	G	G	G	G	G	G	G	G	G	G	G	G	G	G	G	G	G	G	G	G	G	G	G	G	G	G	G	G	G	G	G	G	G	G
JHI-Hv50k-2016-18465	G/A	1H	40328128	+	NA	NA	NA	NA	NA	NA	G	G	G	G	G	G	G	G	G	G	G	G	G	G	G	G	G	G	G	G	G	G	G	G	G	G	G	G	G	G	G	G	G	G	G	G	G	G	G
JHI-Hv50k-2016-18464	C/A	1H	40328437	+	NA	NA	NA	NA	NA	NA	C	C	C	C	C	C	C	C	C	C	C	C	C	C	C	C	C	C	C	C	C	C	C	C	C	C	C	C	C	C	C	C	C	C	C	C	C	C	C
JHI-Hv50k-2016-18462	T/A	1H	40328829	+	NA	NA	NA	NA	NA	NA	T	T	T	T	T	T	T	T	T	T	T	T	T	T	T	T	T	T	T	T	T	T	T	T	T	T	T	T	T	T	T	T	T	T	T	T	T	T	T
JHI-Hv50k-2016-18456	G/C	1H	40331605	+	NA	NA	NA	NA	NA	NA	G	G	G	G	G	G	G	G	G	G	G	G	G	G	G	G	G	G	G	G	G	G	G	G	G	G	G	G	G	G	G	G	G	G	G	G	G	G	G
SCRI_RS_199178	C/T	1H	40331616	+	NA	NA	NA	NA	NA	NA	C	C	C	C	C	C	C	C	C	C	C	C	C	C	C	C	C	C	C	C	C	C	T	C	C	C	C	C	C	C	C	C	C	C	C	C	C	C	C
JHI-Hv50k-2016-18451	A/G	1H	40331957	+	NA	NA	NA	NA	NA	NA	A	A	A	A	A	A	A	A	A	A	A	A	A	A	A	A	A	A	A	A	A	A	A	A	A	A	A	A	A	A	A	A	A	A	A	A	A	A	A
JHI-Hv50k-2016-18448	C/A	1H	40332250	+	NA	NA	NA	NA	NA	NA	C	C	C	C	C	C	C	C	C	C	C	C	C	C	C	C	C	C	C	C	C	C	C	C	C	C	C	C	C	C	C	C	C	C	C	C	C	C	C
JHI-Hv50k-2016-18443	G/C	1H	40332617	+	NA	NA	NA	NA	NA	NA	G	G	G	G	G	G	G	G	G	G	G	G	G	G	G	G	G	G	G	G	G	G	G	G	G	G	G	G	G	G	G	G	G	G	G	G	G	G	G
SCRI_RS_9480	T/C	1H	40334706	+	NA	NA	NA	NA	NA	NA	T	T	T	T	T	T	T	T	T	T	T	T	T	T	T	T	T	T	T	T	T	T	C	T	T	T	T	T	T	T	T	T	T	T	T	T	T	T	T
JHI-Hv50k-2016-179741	T/G	1H	40353640	+	NA	NA	NA	NA	NA	NA	T	T	T	T	T	T	T	T	T	T	T	T	T	T	T	T	T	T	T	T	T	T	T	T	T	T	T	T	T	T	T	T	T	T	T	T	T	T	T
JHI-Hv50k-2016-391205	G/A	1H	40566147	+	NA	NA	NA	NA	NA	NA	G	A	G	G	G	G	G	G	G	G	G	G	G	G	G	G	G	G	G	G	A	A	A	G	G	G	G	G	G	G	G	G	G	G	G	G	G	G	G
JHI-Hv50k-2016-401627	T/C	1H	40721089	+	NA	NA	NA	NA	NA	NA	T	T	T	T	T	T	T	T	T	T	T	T	T	T	T	T	T	T	T	T	T	T	T	T	T	T	T	T	T	T	T	T	T	T	T	T	T	T	T
JHI-Hv50k-2016-18514	G/C	1H	40922199	+	NA	NA	NA	NA	NA	NA	G	G	G	G	G	G	G	G	G	G	G	G	G	G	G	G	G	G	G	G	G	G	G	G	G	G	G	G	G	G	G	G	G	G	G	G	G	G	G
SCRI_RS_132461	G/A	1H	40922949	+	NA	NA	NA	NA	NA	NA	G	G	G	G	G	G	G	G	G	G	G	G	G	G	G	G	G	G	G	G	G	G	G	G	G	G	G	G	G	G	G	G	G	G	G	G	G	G	G
BOPA2_12_30268	A/G	1H	41230446	+	NA	NA	NA	NA	NA	NA	A	A	A	A	A	A	A	A	A	A	A	A	A	A	A	A	A	A	A	A	A	A	A	A	A	A	A	A	A	A	A	A	A	A	A	A	A	A	A
JHI-Hv50k-2016-238850	G/A	1H	41436122	+	NA	NA	NA	NA	NA	NA	A	A	G	G	G	G	G	G	G	G	G	G	G	G	G	G	G	G	G	G	G	G	G	G	G	G	G	G	A	G	G	G	G	G	G	G	G	G	G
JHI-Hv50k-2016-18530	G/A	1H	42000360	+	NA	NA	NA	NA	NA	NA	G	G	G	G	G	G	G	G	G	G	G	G	G	G	G	G	G	G	G	G	G	G	G	G	G	G	G	G	G	G	G	G	G	G	G	G	G	G	G
JHI-Hv50k-2016-18529	A/C	1H	42001686	+	NA	NA	NA	NA	NA	NA	A	A	A	A	A	A	A	A	A	A	A	A	A	A	A	A	A	A	A	A	A	A	A	A	A	A	A	A	A	A	A	A	A	A	A	A	A	A	A
JHI-Hv50k-2016-18534	C/T	1H	42076844	+	NA	NA	NA	NA	NA	NA	C	C	C	C	C	C	C	C	C	C	C	C	C	C	C	C	C	C	C	C	C	C	C	C	C	C	C	C	C	C	C	C	C	C	C	C	C	C	C
JHI-Hv50k-2016-18542	T/C	1H	42078938	+	NA	NA	NA	NA	NA	NA	T	T	T	T	T	T	T	T	T	T	T	T	T	T	T	T	T	T	T	T	T	T	T	T	T	T	T	T	T	T	T	T	T	T	T	T	T	T	T
JHI-Hv50k-2016-18575	T/G	1H	42231009	+	NA	NA	NA	NA	NA	NA	T	T	T	T	T	T	T	T	T	T	T	T	T	T	T	T	T	T	T	T	T	T	T	T	T	T	T	T	T	T	T	T	T	T	T	T	T	T	T
JHI-Hv50k-2016-18603	C/G	1H	42239163	+	NA	NA	NA	NA	NA	NA	C	C	C	C	C	C	C	C	C	C	C	C	C	C	C	C	C	C	C	C	C	C	C	C	C	C	C	C	C	C	C	C	C	C	C	C	C	C	C
JHI-Hv50k-2016-18606	A/G	1H	42239333	+	NA	NA	NA	NA	NA	NA	A	A	A	A	A	A	A	A	A	A	A	A	A	A	A	A	A	A	A	A	A	A	A	A	A	A	A	A	A	A	A	A	A	A	A	A	A	A	A
JHI-Hv50k-2016-18607	T/C	1H	42239543	+	NA	NA	NA	NA	NA	NA	T	T	T	T	T	T	T	T	T	T	T	T	T	T	T	T	T	T	T	T	T	T	T	T	T	T	T	T	T	T	T	T	T	T	T	T	T	T	T
JHI-Hv50k-2016-18608	A/T	1H	42239691	+	NA	NA	NA	NA	NA	NA	A	A	A	A	A	A	A	A	A	A	A	A	A	A	A	A	A	A	A	A	A	A	A	A	A	A	A	A	A	A	A	A	A	A	A	A	A	A	A
JHI-Hv50k-2016-18612	A/G	1H	42240460	+	NA	NA	NA	NA	NA	NA	A	A	A	A	A	A	A	A	A	A	A	A	A	A	A	A	A	A	A	A	A	A	A	A	A	A	A	A	A	A	A	A	A	A	A	A	A	A	A
JHI-Hv50k-2016-18613	C/T	1H	42240545	+	NA	NA	NA	NA	NA	NA	C	C	C	C	C	C	C	C	C	C	C	C	C	C	C	C	C	C	C	C	C	C	C	C	C	C	C	C	C	C	C	C	C	C	C	C	C	C	C
JHI-Hv50k-2016-18614	T/C	1H	42240651	+	NA	NA	NA	NA	NA	NA	T	T	T	T	T	T	T	T	T	T	T	T	T	T	T	T	T	T	T	T	T	T	T	T	T	T	T	T	T	T	T	T	T	T	T	T	T	T	T
JHI-Hv50k-2016-18626	T/G	1H	42242013	+	NA	NA	NA	NA	NA	NA	T	T	T	T	T	T	T	T	T	T	T	T	T	T	T	T	T	T	T	T	T	T	T	T	T	T	T	T	T	T	T	T	T	T	T	T	T	T	T
JHI-Hv50k-2016-18628	G/T	1H	42242153	+	NA	NA	NA	NA	NA	NA	G	G	G	G	G	G	G	G	G	G	G	G	G	G	G	G	G	G	G	G	G	G	G	G	G	G	G	G	G	G	G	G	G	G	G	G	G	G	G
SCRI_RS_214559	G/A	1H	42662996	+	NA	NA	NA	NA	NA	NA	G	G	G	G	G	G	G	G	G	G	G	G	G	G	G	G	G	G	G	G	G	G	G	G	G	G	G	G	G	G	G	G	G	G	G	G	G	G	G
JHI-Hv50k-2016-18682	C/G	1H	42663101	+	NA	NA	NA	NA	NA	NA	C	C	C	C	C	C	C	C	C	C	C	C	C	C	C	C	C	C	C	C	C	C	C	C	C	C	C	C	C	C	C	C	C	C	C	C	C	C	C
JHI-Hv50k-2016-371357	C/T	1H	43698227	+	NA	NA	NA	NA	NA	NA	C	T	T	T	T	C	T	T	T	C	T	C	T	C	T	T	C	T	T	T	C	C	C	T	C	C	T	C	C	C	C	T	T	C	T	T	C	T	T
JHI-Hv50k-2016-371347	C/T	1H	43698667	+	NA	NA	NA	NA	NA	NA	C	T	T	T	T	C	T	T	T	C	T	C	T	C	T	T	C	T	T	T	C	C	C	T	C	C	T	C	C	C	C	T	T	C	T	T	C	T	T
JHI-Hv50k-2016-78636	C/T	1H	43701250	+	NA	NA	NA	NA	NA	NA	T	C	T	T	T	N	T	T	T	T	C	T	T	C	T	T	T	N	C	T	C	C	C	T	C	C	T	C	C	T	T	T	T	C	N	T	T	T	C
JHI-Hv50k-2016-78631	C/A	1H	43701532	+	NA	NA	NA	NA	NA	NA	C	C	C	C	C	C	C	C	C	C	C	C	C	C	C	C	C	C	A	C	C	C	C	C	C	C	C	C	A	C	C	C	C	C	C	C	C	C	C
JHI-Hv50k-2016-78626	G/T	1H	43701790	+	NA	NA	NA	NA	NA	NA	G	G	G	G	G	G	G	G	G	G	G	G	G	G	G	G	G	G	T	G	G	G	G	G	G	G	G	G	T	G	G	G	G	G	G	G	G	G	G
JHI-Hv50k-2016-482662	A/G	1H	44035210	+	NA	NA	NA	NA	NA	NA	G	A	A	G	A	A	G	A	G	G	A	G	G	A	A	A	A	A	A	A	G	G	A	A	G	G	A	G	A	G	A	A	G	A	A	A	A	G	G
JHI-Hv50k-2016-122748	C/T	1H	44308648	+	NA	NA	NA	NA	NA	NA	C	C	C	T	C	C	C	T	T	C	T	C	C	T	C	C	C	C	C	C	N	T	C	T	T	T	T	T	C	C	C	C	C	C	C	C	C	C	T
JHI-Hv50k-2016-18696	G/A	1H	45026873	+	NA	NA	NA	NA	NA	NA	G	G	G	G	G	G	G	G	G	G	G	G	G	G	G	G	G	G	G	G	G	G	G	G	G	G	G	G	G	G	G	G	G	G	G	G	G	G	G
JHI-Hv50k-2016-18697	G/T	1H	45286092	+	NA	NA	NA	NA	NA	NA	G	G	G	G	G	G	G	G	G	G	G	G	G	G	G	G	G	G	G	G	G	G	G	G	G	G	G	G	G	G	G	G	G	G	G	G	G	G	G
SCRI_RS_187887	C/A	1H	47222841	+	NA	NA	NA	NA	NA	NA	A	A	C	A	C	C	A	C	C	A	C	A	C	C	A	C	C	C	C	C	C	C	A	C	C	A	C	C	C	A	C	C	C	C	C	C	C	C	C
JHI-Hv50k-2016-396131	G/C	1H	47406710	+	NA	NA	NA	NA	NA	NA	N	G	G	G	C	G	G	G	G	G	N	G	G	G	G	G	C	G	C	G	G	G	C	G	G	G	G	G	G	G	C	G	C	G	G	G	G	C	G
JHI-Hv50k-2016-187443	A/C	1H	48251546	+	NA	NA	NA	NA	NA	NA	A	A	C	A	A	A	A	A	A	A	C	A	C	A	N	A	C	C	A	A	A	A	A	A	A	A	A	A	C	A	C	A	C	A	C	A	A	A	A
JHI-Hv50k-2016-18699	T/C	1H	48548428	+	NA	NA	NA	NA	NA	NA	T	T	T	T	T	T	T	T	T	T	T	T	T	T	T	T	T	T	T	T	T	T	T	T	T	T	T	T	T	T	T	T	T	T	T	T	T	T	T
JHI-Hv50k-2016-207481	T/C	1H	49616579	+	NA	NA	NA	NA	NA	NA	C	T	T	T	T	C	C	C	C	C	N	C	C	C	C	T	N	T	N	T	C	C	T	C	C	C	C	C	T	C	N	C	T	T	C	C	C	T	C
JHI-Hv50k-2016-343989	C/T	1H	49617678	+	NA	NA	NA	NA	NA	NA	C	C	T	T	T	C	C	T	T	C	C	C	C	C	T	C	T	C	T	T	C	C	T	T	C	C	T	C	T	C	T	T	C	C	C	C	C	T	C
JHI-Hv50k-2016-332986	T/C	1H	49630370	+	NA	NA	NA	NA	NA	NA	T	T	N	C	N	C	C	C	C	C	T	C	C	C	C	T	C	T	T	T	C	C	T	C	C	C	C	C	C	T	C	C	C	T	T	C	C	C	C
JHI-Hv50k-2016-332987	A/T	1H	49630559	+	NA	NA	NA	NA	NA	NA	A	A	T	T	T	T	A	A	T	T	A	T	A	A	T	A	T	A	A	A	A	A	A	T	A	T	T	A	T	A	T	T	A	A	A	T	T	T	A
JHI-Hv50k-2016-154873	T/C	1H	50701342	+	NA	NA	NA	NA	NA	NA	T	T	C	T	T	T	T	T	T	T	T	T	T	C	T	C	T	C	T	T	T	T	T	T	T	T	T	C	T	T	T	T	T	T	C	T	T	T	T
BOPA2_12_20641	A/C	1H	52349843	+	NA	NA	NA	NA	NA	NA	A	A	A	A	A	A	A	A	A	A	A	A	A	A	A	A	A	A	A	A	A	A	A	A	A	A	A	A	A	A	A	A	A	A	A	A	A	A	A
JHI-Hv50k-2016-310504	T/C	1H	53018285	+	NA	NA	NA	NA	NA	NA	T	T	T	T	T	T	T	T	T	T	T	T	T	T	T	C	C	T	C	T	T	T	C	T	T	T	T	C	T	T	C	T	T	T	T	T	T	T	T
JHI-Hv50k-2016-321249	G/A	1H	53018745	+	NA	NA	NA	NA	NA	NA	G	A	G	G	G	G	G	G	G	G	G	G	G	G	G	G	G	G	G	G	G	G	G	G	G	G	G	G	G	G	G	G	G	G	G	G	G	G	G
JHI-Hv50k-2016-86675	A/C	1H	54915042	+	NA	NA	NA	NA	NA	NA	A	A	A	A	A	A	A	A	A	A	A	A	A	A	A	A	A	A	A	A	A	A	A	A	A	A	A	A	A	A	A	A	A	A	A	A	A	A	A
JHI-Hv50k-2016-108367	C/T	1H	54915121	+	NA	NA	NA	NA	NA	NA	C	C	C	C	C	C	T	C	T	T	T	T	C	C	C	C	C	T	C	T	C	C	C	C	C	T	C	C	C	T	C	C	C	C	T	T	C	C	C
JHI-Hv50k-2016-191761	T/C	1H	54915205	+	NA	NA	NA	NA	NA	NA	C	T	C	T	T	T	T	T	T	T	C	T	C	T	T	T	C	C	T	T	T	T	T	T	T	T	T	T	C	T	C	T	C	T	C	T	T	T	T
JHI-Hv50k-2016-108358	G/A	1H	54915416	+	NA	NA	NA	NA	NA	NA	A	G	A	A	A	A	G	A	G	G	G	G	A	A	A	A	A	G	A	G	G	G	A	A	A	G	A	A	A	G	A	A	A	A	G	G	A	A	A
BOPA1_ABC12199-1-1-25	A/G	1H	56166723	+	NA	NA	NA	NA	NA	NA	A	A	A	A	A	A	A	A	A	A	A	A	A	A	A	A	A	A	A	A	A	A	A	A	A	A	A	A	A	A	A	A	A	A	A	A	A	A	A
JHI-Hv50k-2016-119113	T/C	1H	56369024	+	NA	NA	NA	NA	NA	NA	C	C	T	C	C	C	T	C	T	C	T	C	T	C	T	T	T	T	T	T	T	T	T	C	C	C	C	C	T	C	T	T	T	C	T	C	C	T	C
JHI-Hv50k-2016-18712	A/C	1H	56471598	+	NA	NA	NA	NA	NA	NA	A	A	A	A	A	A	A	A	A	A	A	A	A	A	A	A	A	A	A	A	A	A	A	A	A	A	A	A	A	A	A	A	A	A	A	A	A	A	A
JHI-Hv50k-2016-18720	C/T	1H	56659680	+	NA	NA	NA	NA	NA	NA	C	C	C	C	C	C	C	C	C	C	C	C	C	C	C	C	C	C	C	C	C	C	C	C	C	C	C	C	C	C	C	C	C	C	C	C	C	C	C
JHI-Hv50k-2016-18721	C/T	1H	56660045	+	NA	NA	NA	NA	NA	NA	C	C	C	C	C	C	C	C	C	C	C	C	C	C	C	C	C	C	C	C	C	C	C	C	C	C	C	C	C	C	C	C	C	C	C	C	C	C	C
JHI-Hv50k-2016-18725	C/T	1H	56660720	+	NA	NA	NA	NA	NA	NA	C	C	C	C	C	C	C	C	C	C	C	C	C	C	C	C	C	C	C	C	C	C	C	C	C	C	C	C	C	C	C	C	C	C	C	C	C	C	C
JHI-Hv50k-2016-18726	T/C	1H	56660964	+	NA	NA	NA	NA	NA	NA	T	T	T	T	T	T	T	T	T	T	T	T	T	T	T	T	T	T	T	T	T	T	T	T	T	T	T	T	T	T	T	T	T	T	T	T	T	T	T
JHI-Hv50k-2016-18735	T/G	1H	56661811	+	NA	NA	NA	NA	NA	NA	T	T	T	T	T	T	T	T	T	T	T	T	T	T	T	T	T	T	T	T	T	T	T	T	T	T	T	T	T	T	T	T	T	T	T	T	T	T	T
JHI-Hv50k-2016-18745	C/T	1H	56663288	+	NA	NA	NA	NA	NA	NA	C	C	C	C	C	C	C	C	C	C	C	C	C	C	C	C	C	C	C	C	C	C	C	C	C	C	C	C	C	C	C	C	C	C	C	C	C	C	C
JHI-Hv50k-2016-18747	G/A	1H	56664267	+	NA	NA	NA	NA	NA	NA	G	G	G	G	G	G	G	G	G	G	G	G	G	G	G	G	G	G	G	G	G	G	G	G	G	G	G	G	G	G	G	G	G	G	G	G	G	G	G
JHI-Hv50k-2016-18780	G/C	1H	56784716	+	NA	NA	NA	NA	NA	NA	G	G	G	G	G	G	G	G	G	G	G	G	G	G	G	G	G	G	G	G	G	G	G	G	G	G	G	G	G	G	G	G	G	G	G	G	G	G	G
JHI-Hv50k-2016-18779	C/T	1H	56784799	+	NA	NA	NA	NA	NA	NA	C	C	C	C	C	C	C	C	C	C	C	C	C	C	C	C	C	C	C	C	C	C	C	C	C	C	C	C	C	C	C	C	C	C	C	C	C	C	C
JHI-Hv50k-2016-18762	G/A	1H	56840272	+	NA	NA	NA	NA	NA	NA	G	G	G	G	G	G	G	G	G	G	G	G	G	G	G	G	G	G	G	G	G	G	G	G	G	G	G	G	G	G	G	G	G	G	G	G	G	G	G
JHI-Hv50k-2016-18760	C/G	1H	56840375	+	NA	NA	NA	NA	NA	NA	C	C	C	C	C	C	C	C	C	C	C	C	C	C	C	C	C	C	C	C	C	C	C	C	C	C	C	C	C	C	C	C	C	C	C	C	C	C	C
JHI-Hv50k-2016-18797	C/T	1H	57252211	+	NA	NA	NA	NA	NA	NA	C	C	C	C	C	C	C	C	C	C	C	C	C	C	C	C	C	C	C	C	C	C	C	C	C	C	C	C	C	C	C	C	C	C	C	C	C	C	C
JHI-Hv50k-2016-18793	A/G	1H	57253447	+	NA	NA	NA	NA	NA	NA	A	A	A	A	A	A	A	A	A	A	A	A	A	A	A	A	A	A	A	A	A	A	A	A	A	A	A	A	A	A	A	A	A	A	N	A	A	A	A
JHI-Hv50k-2016-18883	C/G	1H	57467534	+	NA	NA	NA	NA	NA	NA	C	C	C	C	C	C	C	C	C	C	C	C	C	C	C	C	C	C	C	C	C	C	C	C	C	C	C	C	C	C	C	C	C	C	C	C	C	C	C
JHI-Hv50k-2016-417807	A/G	1H	57474644	+	NA	NA	NA	NA	NA	NA	A	G	G	A	G	G	A	A	G	A	G	A	A	A	A	A	A	G	G	A	A	A	G	G	A	A	G	A	G	A	G	A	A	G	G	A	G	G	A
JHI-Hv50k-2016-90788	G/C	1H	57494667	+	NA	NA	NA	NA	NA	NA	G	C	C	C	C	C	G	C	C	N	G	N	C	G	C	N	C	G	G	C	G	G	G	N	G	G	C	G	C	G	C	C	C	C	G	G	C	C	N
JHI-Hv50k-2016-18868	C/T	1H	57502062	+	NA	NA	NA	NA	NA	NA	C	C	C	C	C	C	C	C	C	C	C	C	C	C	C	C	C	C	C	C	C	C	C	C	C	C	C	C	C	C	C	C	C	C	C	C	C	C	C
JHI-Hv50k-2016-18833	C/G	1H	57514176	+	NA	NA	NA	NA	NA	NA	C	C	C	C	C	C	C	C	C	C	C	C	C	C	C	C	C	C	C	C	C	C	C	C	C	C	C	C	C	C	C	C	C	C	C	C	C	C	C
JHI-Hv50k-2016-18889	C/T	1H	57851609	+	NA	NA	NA	NA	NA	NA	C	C	C	C	C	C	C	C	C	C	C	C	C	C	C	C	C	C	C	C	C	C	C	C	C	C	C	C	C	C	C	C	C	C	C	C	C	C	C
JHI-Hv50k-2016-18940	C/T	1H	57916284	+	NA	NA	NA	NA	NA	NA	C	C	C	C	C	C	C	C	C	C	C	C	C	C	C	C	C	C	C	C	C	C	C	C	C	C	C	C	C	C	C	C	C	C	C	C	C	C	C
JHI-Hv50k-2016-18950	T/C	1H	57921388	+	NA	NA	NA	NA	NA	NA	T	T	T	T	T	T	T	T	T	T	T	T	T	T	T	T	T	T	T	T	T	T	T	T	T	T	T	T	T	T	T	T	T	T	T	T	T	T	T
JHI-Hv50k-2016-19014	C/T	1H	58302900	+	NA	NA	NA	NA	NA	NA	C	C	C	C	C	C	C	C	C	C	C	C	C	C	C	C	C	C	C	C	C	C	C	C	C	C	C	C	C	C	C	C	C	C	C	C	C	C	C
BOPA1_2407-1771	G/A	1H	58303856	+	NA	NA	NA	NA	NA	NA	G	G	G	G	G	G	G	G	G	G	G	G	G	G	G	G	G	G	G	G	G	G	G	G	G	G	G	G	G	G	G	G	G	G	G	G	G	G	G
JHI-Hv50k-2016-19015	C/T	1H	58303856	+	NA	NA	NA	NA	NA	NA	C	C	C	C	C	C	C	C	C	C	C	C	C	C	C	C	C	C	C	C	C	C	C	C	C	C	C	C	C	C	C	C	C	C	C	C	C	C	C
BOPA1_2265-363	A/G	1H	59539278	+	NA	NA	NA	NA	NA	NA	A	A	A	A	A	A	A	A	A	A	A	A	A	A	A	A	A	A	A	A	A	A	A	A	A	A	A	A	A	A	A	A	A	A	A	A	A	A	A
JHI-Hv50k-2016-19145	T/C	1H	59539278	+	NA	NA	NA	NA	NA	NA	T	T	T	T	T	T	T	T	T	T	T	T	T	T	T	T	T	T	T	T	T	T	T	T	T	T	T	T	T	T	T	T	T	T	T	T	T	T	T
JHI-Hv50k-2016-19160	A/G	1H	59553317	+	NA	NA	NA	NA	NA	NA	A	A	A	A	A	A	A	A	A	A	A	A	A	A	A	A	A	A	A	A	A	A	A	A	A	A	A	A	A	A	A	A	A	A	A	A	A	A	A
JHI-Hv50k-2016-19169	T/A	1H	59556455	+	NA	NA	NA	NA	NA	NA	T	T	T	T	T	T	T	T	T	T	T	T	T	T	T	T	T	T	T	T	T	T	T	T	T	T	T	T	T	T	T	T	T	T	T	T	T	T	T
JHI-Hv50k-2016-398120	A/G	1H	59560730	+	NA	NA	NA	NA	NA	NA	A	A	A	A	A	A	A	A	A	A	A	A	A	A	A	A	A	A	A	A	A	A	A	A	A	A	A	A	A	A	A	A	A	A	A	A	A	A	A
JHI-Hv50k-2016-19198	A/G	1H	59600609	+	NA	NA	NA	NA	NA	NA	A	A	A	A	A	A	A	A	A	A	A	A	A	A	A	A	A	A	A	A	A	A	A	A	A	A	A	A	A	A	A	A	A	A	A	A	A	A	A
JHI-Hv50k-2016-19217	T/C	1H	60247805	+	NA	NA	NA	NA	NA	NA	T	T	T	T	T	T	T	T	T	T	T	T	T	T	T	T	T	T	T	T	T	T	T	T	T	T	T	T	T	T	T	T	T	T	T	T	T	T	T
JHI-Hv50k-2016-19255	T/A	1H	61437500	+	NA	NA	NA	NA	NA	NA	T	T	T	T	T	T	T	T	T	T	T	T	T	T	T	T	T	T	T	T	T	T	T	T	T	T	T	T	T	T	T	T	T	T	T	T	T	T	T
JHI-Hv50k-2016-19261	A/G	1H	62025968	+	NA	NA	NA	NA	NA	NA	A	A	A	A	A	A	A	A	A	A	A	A	A	A	A	A	A	A	A	A	A	A	A	A	A	A	A	A	A	A	A	A	A	A	A	A	A	A	A
SCRI_RS_189409	T/C	1H	62026333	+	NA	NA	NA	NA	NA	NA	T	N	T	T	T	T	T	T	T	T	T	T	T	T	T	T	T	T	T	T	T	T	T	T	T	T	T	T	C	T	T	T	T	C	T	T	T	T	T
JHI-Hv50k-2016-19285	G/A	1H	63553355	+	NA	NA	NA	NA	NA	NA	G	G	A	G	A	G	G	A	A	G	A	G	G	G	A	G	G	G	A	G	G	G	G	A	G	G	A	G	A	G	G	A	G	G	G	G	G	A	G
JHI-Hv50k-2016-371328	C/T	1H	63952528	+	NA	NA	NA	NA	NA	NA	T	C	C	C	C	T	C	C	C	T	C	T	C	T	C	C	C	C	C	C	T	T	T	C	T	T	C	T	T	T	C	C	C	C	C	C	T	C	C
JHI-Hv50k-2016-371329	T/A	1H	63952582	+	NA	NA	NA	NA	NA	NA	A	T	T	T	T	A	T	T	T	A	T	A	T	A	T	T	T	T	T	T	A	A	A	T	A	A	T	A	A	A	T	T	T	T	T	T	A	T	T
JHI-Hv50k-2016-371331	A/G	1H	63953001	+	NA	NA	NA	NA	NA	NA	A	A	A	A	A	A	A	A	A	A	A	A	A	A	A	A	G	A	A	A	A	A	A	A	A	A	A	A	A	A	G	A	A	G	A	A	A	A	A
JHI-Hv50k-2016-371334	G/A	1H	63953246	+	NA	NA	NA	NA	NA	NA	G	G	G	G	G	G	G	G	G	G	G	G	G	G	G	G	G	G	G	G	G	G	G	G	G	G	G	G	G	G	G	G	G	G	G	G	G	G	G
BOPA2_12_31467	G/A	1H	64847663	+	NA	NA	NA	NA	NA	NA	G	G	G	G	G	G	G	G	G	G	G	G	G	G	G	G	G	G	G	G	G	G	G	G	G	G	G	G	G	G	G	G	G	G	G	G	G	G	G
JHI-Hv50k-2016-19334	T/C	1H	65137748	+	NA	NA	NA	NA	NA	NA	T	T	T	T	T	T	T	T	T	T	T	T	T	T	T	T	T	T	T	T	T	T	T	T	T	T	T	T	T	T	T	T	T	T	T	T	T	T	T
SCRI_RS_151764	T/C	1H	65147140	+	NA	NA	NA	NA	NA	NA	T	T	T	T	T	T	T	T	T	T	T	T	T	T	T	T	T	T	T	T	T	T	T	T	T	T	T	T	T	T	T	T	T	T	T	T	T	T	T
JHI-Hv50k-2016-19345	T/A	1H	65148998	+	NA	NA	NA	NA	NA	NA	T	T	T	T	T	T	T	T	T	T	T	T	T	T	T	T	T	T	T	T	T	T	T	T	T	T	T	T	T	T	T	T	T	T	T	T	T	T	T
JHI-Hv50k-2016-396907	G/T	1H	65450588	+	NA	NA	NA	NA	NA	NA	G	G	G	G	T	G	G	G	G	G	G	G	G	G	G	G	T	G	T	G	G	G	T	G	G	G	G	G	G	G	T	G	T	G	G	G	G	T	G
JHI-Hv50k-2016-19396	T/C	1H	65587513	+	NA	NA	NA	NA	NA	NA	T	T	T	T	T	T	T	T	T	T	T	T	T	T	T	T	T	T	T	T	T	T	T	T	T	T	T	T	T	T	T	T	T	T	T	T	T	T	T
JHI-Hv50k-2016-19406	A/T	1H	66161938	+	NA	NA	NA	NA	NA	NA	A	A	A	A	A	A	A	A	A	A	A	A	A	A	A	A	A	A	A	A	A	A	A	A	A	A	A	A	A	A	A	A	A	A	A	A	A	A	A
JHI-Hv50k-2016-19484	C/T	1H	67283213	+	NA	NA	NA	NA	NA	NA	C	C	C	C	C	C	C	C	C	C	C	C	C	C	C	C	C	C	C	C	C	C	C	C	C	C	C	C	C	C	C	C	C	C	C	C	C	C	C
JHI-Hv50k-2016-19505	T/G	1H	67429261	+	NA	NA	NA	NA	NA	NA	T	T	T	T	T	T	T	T	T	T	T	T	T	T	T	T	T	T	T	T	T	T	T	T	T	T	T	T	T	T	T	T	T	T	T	T	T	T	T
BOPA2_12_30683	A/G	1H	67631428	+	NA	NA	NA	NA	NA	NA	A	A	A	A	A	A	A	A	A	A	A	A	A	A	A	A	A	A	A	A	A	A	A	A	A	A	A	A	A	A	A	A	A	A	A	A	A	A	A
JHI-Hv50k-2016-19512	A/G	1H	67639185	+	NA	NA	NA	NA	NA	NA	A	A	A	A	A	A	A	A	A	A	A	A	A	A	A	A	A	A	A	A	A	A	A	A	A	A	A	A	A	A	A	A	A	A	A	A	A	A	A
JHI-Hv50k-2016-19518	G/C	1H	67642071	+	NA	NA	NA	NA	NA	NA	G	G	G	G	G	G	G	G	G	G	G	G	G	G	G	G	G	G	G	G	G	G	G	G	G	G	G	G	G	G	G	G	G	G	G	G	G	G	G
JHI-Hv50k-2016-19531	T/C	1H	67841060	+	NA	NA	NA	NA	NA	NA	T	T	T	T	T	T	T	T	T	T	T	T	T	T	T	T	T	T	T	T	T	T	T	T	T	T	T	T	T	T	T	T	T	T	T	T	T	T	T
JHI-Hv50k-2016-19521	G/A	1H	67855408	+	NA	NA	NA	NA	NA	NA	G	G	G	G	G	G	G	G	G	G	G	G	G	G	G	G	G	G	G	G	G	G	G	G	G	G	G	G	G	G	G	G	G	G	G	G	G	G	G
JHI-Hv50k-2016-19660	A/G	1H	70105867	+	NA	NA	NA	NA	NA	NA	A	A	A	A	A	A	A	A	A	A	A	A	A	A	A	A	A	A	A	A	A	A	A	A	A	A	A	A	A	A	A	A	A	A	A	A	A	A	A
JHI-Hv50k-2016-19669	G/C	1H	70164045	+	NA	NA	NA	NA	NA	NA	G	G	G	G	G	G	G	G	G	G	G	G	G	G	G	G	G	G	G	G	G	G	G	G	G	G	G	G	G	G	G	G	G	G	G	G	G	G	G
JHI-Hv50k-2016-19675	G/A	1H	70297401	+	NA	NA	NA	NA	NA	NA	G	G	G	G	G	G	G	G	G	G	G	G	G	G	G	G	G	G	G	G	G	G	G	G	G	G	G	G	G	G	G	G	G	G	G	G	G	G	G
JHI-Hv50k-2016-19699	A/G	1H	70474732	+	NA	NA	NA	NA	NA	NA	A	A	A	A	A	A	A	A	A	A	A	A	A	A	A	A	A	A	A	A	A	A	A	A	A	A	A	A	A	A	A	A	A	A	A	A	A	A	A
JHI-Hv50k-2016-19718	A/G	1H	70779471	+	NA	NA	NA	NA	NA	NA	A	A	A	A	A	A	A	A	A	A	A	A	A	A	A	A	A	A	A	A	A	A	A	A	A	A	A	A	A	A	A	A	A	A	A	A	A	A	A
JHI-Hv50k-2016-19711	G/A	1H	70849436	+	NA	NA	NA	NA	NA	NA	G	G	G	G	G	G	G	G	G	G	G	G	G	G	G	G	G	G	G	G	G	G	G	G	G	G	G	G	G	G	G	G	G	G	G	G	G	G	G
JHI-Hv50k-2016-19725	C/G	1H	70889147	+	NA	NA	NA	NA	NA	NA	C	C	C	C	C	C	C	C	C	C	C	C	C	C	C	C	C	C	C	C	C	C	C	C	C	C	C	C	C	C	C	C	C	C	C	C	C	C	C
JHI-Hv50k-2016-77724	T/G	1H	71150795	+	NA	NA	NA	NA	NA	NA	G	T	G	G	T	G	T	N	G	N	T	G	G	T	N	N	G	G	G	G	T	T	T	G	T	T	G	T	T	G	G	G	G	T	N	G	G	G	T
JHI-Hv50k-2016-57940	A/T	1H	71151558	+	NA	NA	NA	NA	NA	NA	A	A	T	T	T	T	A	T	T	A	N	A	A	A	A	T	T	A	A	T	A	A	A	T	A	A	T	A	T	A	T	T	A	A	T	A	T	T	A
JHI-Hv50k-2016-19743	C/T	1H	71271309	+	NA	NA	NA	NA	NA	NA	C	C	C	C	C	C	C	C	C	C	C	C	C	C	C	C	C	C	C	C	C	C	C	C	C	C	C	C	C	C	C	C	C	C	C	C	C	C	C
JHI-Hv50k-2016-32542	G/T	1H	71776894	+	NA	NA	NA	NA	NA	NA	G	G	N	T	N	G	G	G	G	G	G	G	G	G	G	N	G	N	G	G	N	G	G	G	G	G	G	G	G	G	N	G	G	G	N	G	G	N	G
JHI-Hv50k-2016-19803	T/A	1H	71781129	+	NA	NA	NA	NA	NA	NA	T	T	T	T	T	T	T	T	T	T	T	T	T	T	T	T	T	T	T	T	T	T	T	T	T	T	T	T	T	T	T	T	T	T	T	T	T	T	T
JHI-Hv50k-2016-254246	T/C	1H	71982691	+	NA	NA	NA	NA	NA	NA	C	T	T	T	T	T	T	T	T	T	T	T	T	T	T	T	T	T	C	T	T	T	T	T	T	T	T	T	C	T	T	T	T	C	T	T	T	T	T
JHI-Hv50k-2016-19826	T/C	1H	71982879	+	NA	NA	NA	NA	NA	NA	T	T	T	T	T	T	T	T	T	T	T	T	T	T	T	T	T	T	T	T	T	T	T	T	T	T	T	T	T	T	T	T	T	T	T	T	T	T	T
JHI-Hv50k-2016-194937	G/C	1H	71994056	+	NA	NA	NA	NA	NA	NA	G	G	G	G	G	G	G	G	G	G	G	G	G	G	G	G	G	G	G	G	G	G	G	G	G	G	G	G	G	G	G	G	G	G	G	G	G	G	G
JHI-Hv50k-2016-19864	A/G	1H	72130120	+	NA	NA	NA	NA	NA	NA	N	A	A	A	A	A	A	A	A	A	N	A	A	A	A	A	A	A	A	A	A	A	A	A	A	A	A	A	A	A	A	A	A	A	A	A	A	A	A
JHI-Hv50k-2016-19938	C/G	1H	72455950	+	NA	NA	NA	NA	NA	NA	C	C	C	C	C	C	C	C	C	C	C	C	C	C	C	C	C	C	C	C	C	C	C	C	C	C	C	C	C	C	C	C	C	C	C	C	C	C	C
SCRI_RS_188937	C/T	1H	72541588	+	NA	NA	NA	NA	NA	NA	C	C	C	C	C	C	C	C	C	C	C	C	C	C	C	C	C	C	C	C	C	C	C	C	C	C	C	C	C	C	C	C	C	C	C	C	C	C	C
JHI-Hv50k-2016-19943	T/C	1H	72542967	+	NA	NA	NA	NA	NA	NA	T	T	T	T	T	T	T	T	T	T	T	T	T	T	T	T	T	T	T	T	T	T	T	T	T	T	T	T	T	T	T	T	T	T	T	T	T	T	T
SCRI_RS_182631	A/G	1H	72543339	+	NA	NA	NA	NA	NA	NA	A	A	A	A	A	A	A	A	A	A	A	A	A	A	A	A	A	A	A	A	A	A	A	A	A	A	A	A	A	A	A	A	A	A	A	A	A	A	A
JHI-Hv50k-2016-19959	G/A	1H	72548753	+	NA	NA	NA	NA	NA	NA	G	G	G	G	G	G	G	G	G	G	G	G	G	G	G	G	G	G	G	G	G	G	G	G	G	G	G	G	G	G	G	G	G	G	G	G	G	G	G
JHI-Hv50k-2016-19966	T/G	1H	72553091	+	NA	NA	NA	NA	NA	NA	T	T	T	T	T	T	T	T	T	T	T	T	T	T	T	T	T	T	T	T	T	T	T	T	T	T	T	T	T	T	T	T	T	T	T	T	T	T	T
JHI-Hv50k-2016-155784	A/C	1H	73430952	+	NA	NA	NA	NA	NA	NA	A	A	C	A	A	A	C	A	A	A	A	A	C	A	A	C	A	C	A	A	C	C	A	A	C	C	A	A	A	C	A	A	C	A	C	C	A	A	A
JHI-Hv50k-2016-166377	C/A	1H	73664211	+	NA	NA	NA	NA	NA	NA	C	A	C	N	C	C	N	N	C	C	C	C	C	C	A	A	C	C	N	A	C	C	C	N	C	C	A	C	C	C	C	A	A	A	A	C	C	A	A
JHI-Hv50k-2016-317495	T/C	1H	73664541	+	NA	NA	NA	NA	NA	NA	C	T	T	T	T	T	T	T	T	T	T	T	T	T	T	T	T	T	T	T	T	T	T	T	T	T	T	T	T	T	T	T	T	T	T	T	T	T	T
BOPA1_8166-525	A/G	1H	74788843	+	NA	NA	NA	NA	NA	NA	A	A	A	A	A	A	A	A	A	A	A	A	A	A	A	A	A	A	A	A	A	A	A	A	A	A	A	A	A	A	A	A	A	A	A	A	A	A	A
SCRI_RS_160916	A/G	1H	76239543	+	NA	NA	NA	NA	NA	NA	A	A	A	A	A	A	A	A	A	A	A	A	A	A	A	A	A	A	A	A	A	A	A	A	A	A	A	A	A	A	A	A	A	A	A	A	A	A	A
JHI-Hv50k-2016-106022	G/A	1H	76919948	+	NA	NA	NA	NA	NA	NA	G	G	G	G	G	G	G	G	G	G	G	G	G	G	G	G	G	G	G	G	G	G	G	G	G	G	G	G	G	G	G	G	G	G	G	G	G	G	G
JHI-Hv50k-2016-110223	G/A	1H	76920171	+	NA	NA	NA	NA	NA	NA	G	G	G	G	G	G	A	G	A	A	A	A	A	A	G	A	G	A	G	A	A	A	G	G	A	A	G	A	G	A	G	G	G	G	A	A	G	G	A
JHI-Hv50k-2016-110245	G/A	1H	76920943	+	NA	NA	NA	NA	NA	NA	G	G	G	G	G	G	G	G	N	A	A	A	G	A	G	G	G	A	G	N	A	N	G	G	A	A	G	A	G	G	G	G	G	G	A	A	G	G	A
BOPA2_12_30796	A/G	1H	77787296	+	NA	NA	NA	NA	NA	NA	A	A	A	A	A	A	A	A	A	A	A	A	A	A	A	A	A	A	A	A	A	A	A	A	A	A	A	A	A	A	A	A	A	A	A	A	A	A	A
BOPA1_5020-145	A/C	1H	80769471	+	NA	NA	NA	NA	NA	NA	A	C	A	C	A	A	C	C	A	A	A	A	A	A	C	C	A	A	C	C	A	A	A	A	A	A	A	A	A	A	A	C	C	C	A	A	A	C	C
BOPA2_12_10235	C/A	1H	81464188	+	NA	NA	NA	NA	NA	NA	C	C	C	C	C	C	C	C	C	C	C	C	C	C	C	C	C	C	C	C	C	C	C	C	C	C	C	C	C	C	C	C	C	C	C	C	C	C	C
JHI-Hv50k-2016-20069	G/A	1H	81466161	+	NA	NA	NA	NA	NA	NA	G	G	G	G	G	G	G	G	G	G	G	G	G	G	G	G	G	G	G	G	G	G	G	G	G	G	G	G	G	G	G	G	G	G	G	G	G	G	G
JHI-Hv50k-2016-20076	T/C	1H	81491605	+	NA	NA	NA	NA	NA	NA	T	T	T	T	T	T	T	T	T	T	T	T	T	T	T	T	T	T	T	T	T	T	T	T	T	T	T	T	T	T	T	T	T	T	T	T	T	T	T
JHI-Hv50k-2016-283995	C/T	1H	81498210	+	NA	NA	NA	NA	NA	NA	C	C	C	C	C	C	C	C	C	C	C	C	C	C	C	C	C	T	C	C	C	C	C	C	C	C	C	C	C	C	C	C	C	C	C	C	C	C	C
JHI-Hv50k-2016-280955	A/G	1H	82751368	+	NA	NA	NA	NA	NA	NA	G	G	A	G	A	A	A	G	G	A	A	A	A	A	A	A	A	A	A	G	A	A	A	G	A	G	G	A	G	A	A	G	G	A	A	G	A	G	A
JHI-Hv50k-2016-20391	T/C	1H	84228548	+	NA	NA	NA	NA	NA	NA	T	T	T	T	T	T	T	T	T	T	T	T	T	T	T	T	T	T	T	T	T	T	T	T	T	T	T	T	T	T	T	T	T	T	T	T	T	T	T
JHI-Hv50k-2016-20414	C/T	1H	84870089	+	NA	NA	NA	NA	NA	NA	C	C	C	C	C	C	C	C	C	C	C	C	C	C	C	C	C	C	C	C	C	C	C	C	C	C	C	C	C	C	C	C	C	C	C	C	C	C	C
JHI-Hv50k-2016-280412	C/G	1H	84897156	+	NA	NA	NA	NA	NA	NA	C	G	C	G	G	C	G	C	G	C	C	C	C	C	C	C	G	C	G	G	C	C	C	C	C	C	C	C	G	C	G	G	G	C	C	C	C	G	C
JHI-Hv50k-2016-20419	C/T	1H	84935228	+	NA	NA	NA	NA	NA	NA	C	C	C	C	C	C	C	C	C	C	C	C	C	C	C	C	C	C	C	C	C	C	C	C	C	C	C	C	C	C	C	C	C	C	C	C	C	C	C
JHI-Hv50k-2016-20431	C/A	1H	84939506	+	NA	NA	NA	NA	NA	NA	C	C	C	C	C	C	C	C	C	C	C	C	C	C	C	C	C	C	C	C	C	C	C	C	C	C	C	C	C	C	C	C	C	C	C	C	C	C	C
BOPA1_ConsensusGBS0342-1	A/G	1H	85709535	+	NA	NA	NA	NA	NA	NA	A	A	A	A	A	A	A	A	A	A	A	A	A	A	A	A	A	A	A	A	A	A	A	A	A	A	A	A	A	A	A	A	A	A	A	A	A	A	A
SCRI_RS_82327	A/C	1H	85909604	+	NA	NA	NA	NA	NA	NA	A	A	A	A	A	A	A	A	A	A	A	A	A	A	A	A	A	A	A	A	A	A	A	A	A	A	A	A	A	A	A	A	A	A	A	A	A	A	A
JHI-Hv50k-2016-20488	T/C	1H	85918245	+	NA	NA	NA	NA	NA	NA	T	T	T	T	T	T	T	T	T	T	T	T	T	T	T	T	T	T	T	T	T	T	T	T	T	T	T	T	T	T	T	T	T	T	T	T	T	T	T
JHI-Hv50k-2016-20498	A/G	1H	86108654	+	NA	NA	NA	NA	NA	NA	A	A	A	A	A	A	A	A	A	A	A	A	A	A	A	A	A	A	A	A	A	A	A	A	A	A	A	A	A	A	A	A	A	A	A	A	A	A	A
JHI-Hv50k-2016-20512	T/C	1H	86333694	+	NA	NA	NA	NA	NA	NA	T	T	T	T	T	T	T	T	T	T	T	T	T	T	T	T	T	T	T	T	T	T	T	T	T	T	T	T	T	T	T	T	T	T	T	T	T	T	T
JHI-Hv50k-2016-216219	C/T	1H	86668013	+	NA	NA	NA	NA	NA	NA	C	N	C	C	C	C	C	C	C	C	C	C	C	C	C	C	C	C	C	C	C	C	C	C	C	C	C	C	C	C	C	C	C	C	C	C	C	C	C
JHI-Hv50k-2016-20551	C/T	1H	87679881	+	NA	NA	NA	NA	NA	NA	C	C	C	C	C	C	C	C	C	C	C	C	C	C	C	C	C	C	C	C	C	C	C	C	C	C	C	C	C	C	C	C	C	C	C	C	C	C	C
JHI-Hv50k-2016-20585	C/A	1H	88980222	+	NA	NA	NA	NA	NA	NA	C	C	C	C	C	C	C	C	C	C	C	C	C	C	C	C	C	C	C	C	C	C	C	C	C	C	C	C	C	C	C	C	C	C	C	C	C	C	C
BOPA1_34-472	G/A	1H	88998108	+	NA	NA	NA	NA	NA	NA	G	G	A	G	G	A	G	G	A	G	A	G	G	G	A	G	G	G	G	G	G	G	G	G	G	G	G	G	A	G	G	A	G	G	G	G	A	A	G
JHI-Hv50k-2016-20590	A/G	1H	88998108	+	NA	NA	NA	NA	NA	NA	A	A	A	A	A	A	A	A	A	A	A	A	A	A	A	A	A	A	A	A	A	A	A	A	A	A	A	A	A	A	A	A	A	A	A	A	A	A	A
JHI-Hv50k-2016-20614	T/G	1H	89512324	+	NA	NA	NA	NA	NA	NA	T	T	T	T	T	T	T	T	T	T	T	T	T	T	T	T	T	T	T	T	T	T	T	T	T	T	T	T	T	T	T	T	T	T	T	T	T	T	T
JHI-Hv50k-2016-20636	C/G	1H	90033915	+	NA	NA	NA	NA	NA	NA	C	C	C	C	C	C	C	C	C	C	C	C	C	C	C	C	C	C	C	C	C	C	C	C	C	C	C	C	C	C	C	C	C	C	C	C	C	C	C
JHI-Hv50k-2016-288450	A/G	1H	90286646	+	NA	NA	NA	NA	NA	NA	A	G	A	A	A	A	A	A	A	A	A	A	A	A	A	A	A	G	A	A	A	A	G	A	A	A	A	A	A	A	A	A	A	G	A	A	A	A	A
SCRI_RS_17924	G/T	1H	90791722	+	NA	NA	NA	NA	NA	NA	G	G	G	G	G	G	G	G	G	G	G	G	G	G	G	G	G	G	G	G	G	G	G	G	G	G	G	G	G	G	G	G	G	G	G	G	G	G	G
JHI-Hv50k-2016-20692	C/T	1H	91426392	+	NA	NA	NA	NA	NA	NA	C	C	C	C	C	C	C	C	C	C	C	C	C	C	C	C	C	C	C	C	C	C	C	C	C	C	C	C	C	C	C	C	C	C	C	C	C	C	C
JHI-Hv50k-2016-20684	A/G	1H	91453846	+	NA	NA	NA	NA	NA	NA	A	A	A	A	A	A	A	A	A	A	A	A	A	A	A	A	A	A	A	A	A	A	A	A	A	A	A	A	A	A	A	A	A	A	A	A	A	A	A
JHI-Hv50k-2016-230806	C/A	1H	92499043	+	NA	NA	NA	NA	NA	NA	C	C	C	C	C	C	C	C	C	C	C	C	C	C	C	C	A	C	C	C	C	C	C	C	C	C	C	C	A	C	A	C	C	C	C	C	C	C	C
JHI-Hv50k-2016-230808	A/G	1H	92499179	+	NA	NA	NA	NA	NA	NA	A	A	G	G	A	G	A	G	G	A	A	A	G	G	G	G	G	A	A	G	G	G	A	G	G	A	G	G	G	A	G	G	G	A	A	A	G	A	G
JHI-Hv50k-2016-20725	G/C	1H	92550105	+	NA	NA	NA	NA	NA	NA	G	G	G	G	G	G	G	G	G	G	G	G	G	G	G	G	G	G	G	G	G	G	G	G	G	G	G	G	G	G	G	G	G	G	G	G	G	G	G
JHI-Hv50k-2016-206387	C/T	1H	93470596	+	NA	NA	NA	NA	NA	NA	C	C	C	C	C	C	C	C	C	C	C	C	C	C	C	C	C	C	C	C	C	C	C	C	C	C	C	C	C	C	C	C	C	C	C	C	C	C	C
JHI-Hv50k-2016-206379	A/G	1H	93470917	+	NA	NA	NA	NA	NA	NA	A	A	A	A	A	A	A	A	A	A	A	A	A	A	A	A	A	A	A	A	A	A	A	A	A	A	A	A	A	A	A	A	A	A	A	A	A	A	A
SCRI_RS_139785	T/C	1H	94672187	+	NA	NA	NA	NA	NA	NA	T	T	T	T	T	T	T	T	T	T	T	T	T	T	T	T	T	T	T	T	T	T	T	T	T	T	T	T	T	T	T	T	T	T	T	T	T	T	T
BOPA2_12_10159	A/C	1H	94675576	+	NA	NA	NA	NA	NA	NA	A	A	A	A	A	A	A	A	A	A	A	A	A	A	A	A	A	A	A	A	A	A	A	A	A	A	A	A	A	A	A	A	A	A	A	A	A	A	A
JHI-Hv50k-2016-20746	A/G	1H	96271993	+	NA	NA	NA	NA	NA	NA	A	A	A	A	A	A	A	A	A	A	A	A	A	A	A	A	A	A	A	A	A	A	A	A	A	A	A	A	A	A	A	A	A	A	A	A	A	A	A
JHI-Hv50k-2016-490717	T/A	1H	97648785	+	NA	NA	NA	NA	NA	NA	A	T	T	A	A	A	A	A	A	A	T	A	A	T	A	A	T	T	A	A	A	A	A	A	A	A	A	T	A	A	T	A	A	T	T	A	A	A	A
JHI-Hv50k-2016-250364	A/G	1H	98914495	+	NA	NA	NA	NA	NA	NA	A	A	A	G	G	G	A	G	G	A	G	A	A	A	G	A	G	G	A	A	A	A	A	A	A	A	A	A	A	A	G	G	G	A	A	A	G	G	G
JHI-Hv50k-2016-250362	T/C	1H	98914593	+	NA	NA	NA	NA	NA	NA	T	T	T	C	C	C	T	C	C	T	C	T	T	T	C	T	C	C	T	T	T	T	T	T	T	T	T	T	T	T	C	C	C	T	T	T	C	C	C
JHI-Hv50k-2016-374581	G/A	1H	99125652	+	NA	NA	NA	NA	NA	NA	G	G	G	G	G	G	G	G	G	G	G	G	G	G	G	G	G	G	G	G	G	G	G	G	G	G	G	G	G	G	G	G	G	G	G	G	G	G	G
JHI-Hv50k-2016-402969	A/G	1H	100835729	+	NA	NA	NA	NA	NA	NA	A	G	A	A	A	A	G	A	A	A	G	A	G	A	A	A	A	A	A	A	G	G	A	A	A	A	A	A	A	A	A	A	A	A	A	A	A	A	A
JHI-Hv50k-2016-160353	A/C	1H	101228168	+	NA	NA	NA	NA	NA	NA	A	C	A	C	A	C	C	C	C	A	C	A	A	A	A	A	A	A	C	A	C	C	A	A	C	A	A	A	A	A	A	C	C	C	A	C	C	C	C
JHI-Hv50k-2016-125883	G/A	1H	101442977	+	NA	NA	NA	NA	NA	NA	G	A	G	G	G	G	G	G	G	G	G	G	G	G	A	G	G	G	G	G	G	G	A	G	G	G	G	G	G	G	G	G	G	G	G	G	G	G	G
JHI-Hv50k-2016-463527	G/T	1H	101444069	+	NA	NA	NA	NA	NA	NA	G	G	T	T	G	G	G	N	T	T	G	T	G	T	T	G	G	G	G	G	T	T	G	T	T	T	T	T	G	T	G	T	T	T	T	T	G	T	T
JHI-Hv50k-2016-463544	G/A	1H	101445975	+	NA	NA	NA	NA	NA	NA	G	G	A	A	G	G	G	A	A	A	G	A	G	A	A	G	G	G	G	G	A	A	G	A	A	A	A	A	G	A	G	A	A	A	A	A	G	A	A
JHI-Hv50k-2016-463548	G/A	1H	101446277	+	NA	NA	NA	NA	NA	NA	G	G	A	A	G	G	G	A	A	A	G	A	G	A	A	G	G	G	G	G	A	A	G	A	A	A	A	A	G	A	G	A	A	A	A	A	G	A	A
JHI-Hv50k-2016-20766	T/C	1H	102621085	+	NA	NA	NA	NA	NA	NA	T	T	T	T	T	T	T	T	T	T	T	T	T	T	T	T	T	T	T	T	T	T	T	T	T	T	T	T	T	T	T	T	T	T	T	T	T	T	T
JHI-Hv50k-2016-408493	C/G	1H	102718963	+	NA	NA	NA	NA	NA	NA	G	C	C	G	G	G	C	G	C	C	C	C	C	G	G	G	G	C	G	C	C	C	G	G	G	G	G	G	C	C	G	G	C	C	C	G	G	G	G
JHI-Hv50k-2016-20767	A/G	1H	103830674	+	NA	NA	NA	NA	NA	NA	A	A	A	A	A	A	A	A	A	A	A	A	A	A	A	A	A	A	A	A	A	A	A	A	A	A	A	A	A	A	A	A	A	A	A	A	A	A	A
JHI-Hv50k-2016-20770	G/T	1H	107053561	+	NA	NA	NA	NA	NA	NA	G	G	G	G	G	G	G	G	G	G	G	G	G	G	G	G	G	G	G	G	G	G	G	G	G	G	G	G	G	G	G	G	G	G	G	G	G	G	G
JHI-Hv50k-2016-276638	G/A	1H	108312419	+	NA	NA	NA	NA	NA	NA	G	G	G	G	G	G	G	G	G	G	G	G	G	G	G	G	G	G	G	G	G	G	G	G	G	G	G	G	G	G	G	G	G	G	G	G	G	G	G
JHI-Hv50k-2016-20773	G/A	1H	109850851	+	NA	NA	NA	NA	NA	NA	G	G	G	G	G	G	G	G	G	G	G	G	G	G	G	G	A	G	G	G	G	G	G	G	G	G	G	G	G	G	A	G	G	G	G	G	G	G	G
JHI-Hv50k-2016-430310	T/A	1H	111162768	+	NA	NA	NA	NA	NA	NA	A	N	A	A	A	T	A	A	A	A	A	A	A	T	A	N	A	N	T	A	A	A	T	A	T	T	A	T	A	T	A	A	T	T	N	T	T	A	A
JHI-Hv50k-2016-416348	A/G	1H	111228557	+	NA	NA	NA	NA	NA	NA	A	N	A	A	A	A	A	A	A	A	A	A	A	A	A	A	A	A	A	A	A	A	A	A	A	A	A	A	A	A	A	A	A	A	A	A	A	A	A
BOPA1_8613-278	A/C	1H	112002312	+	NA	NA	NA	NA	NA	NA	A	A	A	A	A	A	A	A	A	A	A	A	A	A	A	A	A	A	A	A	A	A	A	A	A	A	A	A	A	A	A	A	A	A	A	A	A	A	A
JHI-Hv50k-2016-20776	A/C	1H	112002312	+	NA	NA	NA	NA	NA	NA	A	A	A	A	A	A	A	A	A	A	A	A	A	A	A	A	A	A	A	A	A	A	A	A	A	A	A	A	A	A	A	A	A	A	A	A	A	A	A
JHI-Hv50k-2016-356913	A/T	1H	113546850	+	NA	NA	NA	NA	NA	NA	A	T	T	A	T	A	A	A	A	A	T	A	A	T	T	A	A	T	T	A	A	A	A	A	A	A	A	T	A	T	A	A	A	T	T	A	A	A	A
JHI-Hv50k-2016-20781	A/G	1H	113659611	+	NA	NA	NA	NA	NA	NA	A	A	A	A	A	A	A	A	A	A	A	A	A	A	A	A	A	A	A	A	A	A	A	A	A	A	A	A	A	A	A	A	A	A	A	A	A	A	A
JHI-Hv50k-2016-384240	C/T	1H	115339300	+	NA	NA	NA	NA	NA	NA	C	C	C	C	C	C	C	C	C	T	C	T	C	C	C	T	C	C	C	T	C	C	C	C	C	C	C	C	C	C	C	C	C	C	C	C	C	C	C
SCRI_RS_124856	T/C	1H	117438549	+	NA	NA	NA	NA	NA	NA	C	T	C	C	T	C	T	T	C	C	T	C	T	C	C	T	T	C	T	C	T	T	C	T	C	C	T	C	T	C	T	T	T	T	C	C	C	T	T
JHI-Hv50k-2016-479943	A/C	1H	118000832	+	NA	NA	NA	NA	NA	NA	C	A	A	C	A	A	C	A	C	C	A	C	C	A	A	A	A	A	A	A	C	C	A	A	C	C	A	C	A	C	A	A	C	A	A	A	A	C	C
JHI-Hv50k-2016-127673	G/T	1H	118297376	+	NA	NA	NA	NA	NA	NA	G	G	G	G	G	G	G	G	G	G	G	G	G	G	G	G	G	G	G	G	G	G	G	G	G	G	G	G	G	G	G	G	G	G	G	G	G	G	G
JHI-Hv50k-2016-20789	A/G	1H	120360247	+	NA	NA	NA	NA	NA	NA	A	A	A	A	A	A	A	A	A	A	A	A	A	A	A	A	A	A	A	A	A	A	A	A	A	A	A	A	A	A	A	A	A	A	A	A	A	A	A
JHI-Hv50k-2016-368721	C/A	1H	120660607	+	NA	NA	NA	NA	NA	NA	C	C	C	C	C	C	C	C	C	N	C	C	C	C	C	C	A	C	C	C	C	N	C	C	C	C	C	C	C	C	A	C	C	A	C	C	C	C	C
JHI-Hv50k-2016-20796	T/G	1H	122527674	+	NA	NA	NA	NA	NA	NA	T	T	T	T	T	T	T	T	T	T	T	T	T	T	T	T	T	T	T	T	T	T	T	T	T	T	T	T	T	T	T	T	T	T	T	T	T	T	T
JHI-Hv50k-2016-73624	G/T	1H	124297337	+	NA	NA	NA	NA	NA	NA	G	G	G	G	G	G	G	G	G	G	G	G	G	G	G	G	G	G	G	G	G	G	G	G	G	G	G	G	G	G	G	G	G	G	G	G	G	G	G
JHI-Hv50k-2016-138290	A/C	1H	124970922	+	NA	NA	NA	NA	NA	NA	A	A	A	A	A	A	A	A	A	A	A	A	A	A	A	A	A	A	A	A	A	A	A	A	A	A	A	A	A	A	A	A	A	A	A	A	A	A	A
JHI-Hv50k-2016-490788	G/A	1H	125517226	+	NA	NA	NA	NA	NA	NA	A	G	G	A	A	A	A	A	A	A	G	A	A	G	A	A	G	G	A	A	A	A	A	A	A	A	A	G	A	A	G	A	A	G	G	A	A	A	A
JHI-Hv50k-2016-490789	T/C	1H	125517705	+	NA	NA	NA	NA	NA	NA	C	T	T	C	C	C	C	C	C	C	T	C	C	T	C	C	T	T	C	C	C	C	C	C	C	C	C	T	C	C	T	C	C	T	T	C	C	C	C
JHI-Hv50k-2016-20804	T/C	1H	128135673	+	NA	NA	NA	NA	NA	NA	T	T	T	T	T	T	T	T	T	T	T	T	T	T	T	T	T	T	T	T	T	T	T	T	T	T	T	T	T	T	T	T	T	T	T	T	T	T	T
JHI-Hv50k-2016-236966	C/G	1H	128851217	+	NA	NA	NA	NA	NA	NA	C	C	C	C	C	C	G	C	C	G	C	G	G	G	C	G	C	C	C	G	G	G	C	G	G	G	G	G	C	G	C	C	C	C	C	G	C	C	G
JHI-Hv50k-2016-475651	G/A	1H	129340865	+	NA	NA	NA	NA	NA	NA	A	G	G	G	G	G	A	G	A	A	G	A	A	G	G	G	G	G	G	G	A	A	G	G	A	A	G	G	G	A	G	A	A	G	G	A	G	A	A
JHI-Hv50k-2016-423758	A/T	1H	129833601	+	NA	NA	NA	NA	NA	NA	A	A	A	A	A	A	A	A	A	A	N	A	A	A	A	A	A	A	A	A	A	A	A	A	A	A	A	A	A	A	A	A	A	A	A	A	A	A	A
JHI-Hv50k-2016-475876	T/A	1H	129868987	+	NA	NA	NA	NA	NA	NA	T	T	T	T	T	T	T	T	T	T	T	T	T	T	T	T	T	T	T	T	T	T	T	T	T	T	T	T	T	T	T	T	T	T	T	T	T	T	T
JHI-Hv50k-2016-184618	T/G	1H	131945027	+	NA	NA	NA	NA	NA	NA	T	T	G	T	T	G	T	T	T	T	G	T	G	G	T	T	G	G	T	T	G	G	G	G	G	T	G	G	G	G	G	T	G	G	G	G	G	T	T
JHI-Hv50k-2016-102158	G/A	1H	132867474	+	NA	NA	NA	NA	NA	NA	A	G	G	G	G	G	G	G	G	G	G	G	G	A	G	G	G	G	G	G	G	G	G	G	A	G	G	A	G	G	G	G	G	G	G	A	G	G	A
JHI-Hv50k-2016-20816	G/C	1H	132867515	+	NA	NA	NA	NA	NA	NA	G	G	C	G	C	G	G	C	C	G	C	G	G	G	C	G	G	G	C	G	G	G	G	C	G	G	C	G	C	G	G	C	G	G	G	G	G	C	G
JHI-Hv50k-2016-20825	A/G	1H	136383400	+	NA	NA	NA	NA	NA	NA	A	A	A	A	A	A	A	A	A	A	A	A	A	A	A	A	A	A	A	A	A	A	A	A	A	A	A	A	A	A	A	A	A	A	A	A	A	A	A
JHI-Hv50k-2016-20828	A/G	1H	137352746	+	NA	NA	NA	NA	NA	NA	A	A	A	A	A	A	A	A	A	A	A	A	A	A	A	A	A	A	A	A	A	A	A	A	A	A	A	A	A	A	A	A	A	A	A	A	A	A	A
JHI-Hv50k-2016-162743	G/A	1H	137361855	+	NA	NA	NA	NA	NA	NA	G	G	A	A	A	A	G	A	G	G	A	G	A	A	A	A	A	A	A	A	G	G	A	A	G	G	A	A	A	A	A	G	G	G	A	G	A	A	A
JHI-Hv50k-2016-283261	A/G	1H	140527545	+	NA	NA	NA	NA	NA	NA	G	G	A	A	A	A	G	G	G	A	A	A	A	G	A	N	A	A	A	G	G	G	A	G	G	G	G	G	G	A	A	G	G	A	A	G	A	G	G
JHI-Hv50k-2016-420673	G/A	1H	144358252	+	NA	NA	NA	NA	NA	NA	G	N	G	A	G	G	G	G	G	G	G	G	G	G	A	G	G	G	G	G	G	G	G	G	G	G	G	G	A	G	G	G	G	G	G	G	G	G	G
JHI-Hv50k-2016-20838	A/G	1H	147530646	+	NA	NA	NA	NA	NA	NA	A	A	G	A	G	A	A	G	G	A	G	A	A	A	G	A	A	A	G	A	A	A	A	G	A	A	G	A	G	A	A	G	A	A	A	A	A	G	A
JHI-Hv50k-2016-423698	G/C	1H	147975807	+	NA	NA	NA	NA	NA	NA	C	C	G	C	G	G	C	C	G	C	G	C	G	C	C	G	G	G	G	G	C	C	C	G	C	C	G	C	G	G	G	C	G	G	G	C	G	G	C
JHI-Hv50k-2016-229816	G/A	1H	148509614	+	NA	NA	NA	NA	NA	NA	G	A	A	A	A	G	G	A	A	A	G	A	G	G	G	A	A	G	A	G	N	A	G	G	G	A	G	G	A	G	A	G	G	A	G	G	G	G	A
JHI-Hv50k-2016-229793	G/C	1H	148511713	+	NA	NA	NA	NA	NA	NA	C	G	G	G	G	C	C	G	G	G	C	G	C	C	C	G	G	C	G	C	G	G	C	C	C	G	C	C	G	C	G	C	C	G	C	C	C	C	G
JHI-Hv50k-2016-247095	C/G	1H	150304931	+	NA	NA	NA	NA	NA	NA	C	C	G	C	C	C	G	C	C	G	C	G	G	G	C	G	C	C	C	G	G	G	G	G	G	G	G	G	C	G	C	C	C	C	G	G	C	C	G
JHI-Hv50k-2016-284195	T/C	1H	151066260	+	NA	NA	NA	NA	NA	NA	T	T	T	T	T	T	T	T	T	T	T	T	T	T	T	T	T	T	T	T	T	T	T	T	T	T	T	T	T	T	T	T	T	C	T	T	T	T	T
JHI-Hv50k-2016-284197	A/T	1H	151066274	+	NA	NA	NA	NA	NA	NA	A	A	A	A	A	A	A	A	A	A	A	A	A	A	A	A	A	A	A	A	A	A	A	A	A	A	A	A	A	A	A	A	A	T	A	A	A	A	A
JHI-Hv50k-2016-22546	G/A	1H	152385338	+	NA	NA	NA	NA	NA	NA	G	G	G	G	G	G	G	G	G	G	G	G	G	G	G	G	G	G	G	G	G	G	G	G	G	G	G	G	G	G	G	G	G	G	G	G	G	G	G
JHI-Hv50k-2016-20853	G/A	1H	158575494	+	NA	NA	NA	NA	NA	NA	G	G	G	G	G	G	G	G	G	G	G	G	G	G	G	G	G	G	G	G	G	G	G	G	G	G	G	G	G	G	G	G	G	G	G	G	G	G	G
JHI-Hv50k-2016-20858	G/A	1H	161456138	+	NA	NA	NA	NA	NA	NA	N	G	G	G	G	G	G	G	G	G	G	N	G	G	G	G	A	A	G	G	G	N	N	G	G	G	G	G	G	N	A	G	G	G	A	G	G	G	G
JHI-Hv50k-2016-240693	G/A	1H	162551747	+	NA	NA	NA	NA	NA	NA	A	A	G	G	G	G	A	G	G	A	G	A	G	A	G	A	G	G	G	A	A	A	G	A	A	A	A	A	A	A	G	G	G	G	A	A	G	G	A
JHI-Hv50k-2016-386662	G/T	1H	165240494	+	NA	NA	NA	NA	NA	NA	G	G	G	G	G	G	G	G	G	T	G	N	G	G	G	G	G	G	G	T	G	G	G	G	G	G	G	G	G	G	G	G	G	G	G	G	G	G	G
JHI-Hv50k-2016-508332	C/T	1H	165240856	+	NA	NA	NA	NA	NA	NA	C	T	T	C	C	C	T	C	T	T	T	T	C	C	C	C	C	T	C	C	C	C	C	C	C	T	C	C	C	C	C	C	C	C	T	C	C	T	C
JHI-Hv50k-2016-240512	G/T	1H	167317220	+	NA	NA	NA	NA	NA	NA	G	G	G	G	G	G	G	G	G	G	G	G	G	G	G	G	G	G	G	G	G	G	G	G	G	G	G	G	G	G	G	G	G	G	G	G	G	G	G
JHI-Hv50k-2016-20888	A/C	1H	170549756	+	NA	NA	NA	NA	NA	NA	A	A	A	A	A	A	A	A	A	A	A	A	A	A	A	A	A	A	A	A	A	A	A	A	A	A	A	A	A	A	A	A	A	A	A	A	A	A	A
JHI-Hv50k-2016-20896	A/G	1H	173864562	+	NA	NA	NA	NA	NA	NA	A	A	A	A	A	A	A	A	A	A	A	A	A	A	A	A	A	A	A	A	A	A	A	A	A	A	A	A	A	A	A	A	A	A	A	A	A	A	A
JHI-Hv50k-2016-281020	G/T	1H	174772249	+	NA	NA	NA	NA	NA	NA	G	G	T	G	T	T	T	G	G	T	T	T	T	T	T	T	T	G	T	G	T	T	T	G	T	G	G	T	G	T	T	G	G	T	T	G	T	G	T
JHI-Hv50k-2016-136164	C/T	1H	174774102	+	NA	NA	NA	NA	NA	NA	C	C	C	T	C	C	C	C	C	C	C	C	C	C	C	C	C	C	C	C	C	C	T	C	C	C	C	C	C	C	C	C	C	C	C	C	C	C	C
JHI-Hv50k-2016-308918	T/C	1H	176636295	+	NA	NA	NA	NA	NA	NA	C	C	C	T	C	C	T	T	T	T	N	N	N	N	T	C	N	C	T	T	T	T	T	T	T	T	T	C	T	T	T	T	T	C	C	T	C	T	T
JHI-Hv50k-2016-20908	T/C	1H	176958772	+	NA	NA	NA	NA	NA	NA	T	T	T	T	T	T	T	T	T	T	T	T	T	T	T	T	T	T	T	T	T	T	T	T	T	T	T	T	T	T	T	T	T	T	T	T	T	T	T
JHI-Hv50k-2016-395529	A/G	1H	179277241	+	NA	NA	NA	NA	NA	NA	A	A	A	A	G	A	A	A	A	A	A	A	A	A	A	A	G	A	G	A	A	A	G	A	A	A	A	A	A	A	G	A	G	A	A	A	A	G	A
SCRI_RS_159031	G/A	1H	180304182	+	NA	NA	NA	NA	NA	NA	G	G	A	G	A	A	A	A	A	A	A	A	A	G	G	A	A	G	G	A	A	A	G	A	A	A	A	G	A	G	A	A	A	G	A	A	A	A	A
JHI-Hv50k-2016-51945	G/C	1H	180304308	+	NA	NA	NA	NA	NA	NA	G	G	G	G	G	G	G	G	G	G	G	G	G	G	G	G	G	G	G	G	G	G	G	G	G	G	G	G	G	G	G	G	G	G	G	G	G	G	G
JHI-Hv50k-2016-490536	A/G	1H	181593031	+	NA	NA	NA	NA	NA	NA	G	A	A	G	G	G	G	G	G	G	A	G	G	A	G	G	A	A	G	G	G	G	G	G	G	G	G	A	G	G	A	G	G	A	A	G	G	G	G
JHI-Hv50k-2016-20928	G/T	1H	184987947	+	NA	NA	NA	NA	NA	NA	G	G	G	G	G	G	G	G	G	G	G	G	G	G	G	G	T	T	G	G	G	G	T	G	G	G	G	G	G	G	T	G	G	G	T	G	G	G	G
JHI-Hv50k-2016-260395	G/A	1H	187286550	+	NA	NA	NA	NA	NA	NA	G	N	G	G	G	G	G	G	G	G	G	G	G	G	G	G	G	G	G	G	G	G	G	G	G	G	G	G	G	G	G	G	G	G	N	G	G	G	G
JHI-Hv50k-2016-51655	A/G	1H	193256960	+	NA	NA	NA	NA	NA	NA	A	A	G	A	G	G	G	G	G	G	G	G	G	A	A	N	G	A	A	G	G	G	A	G	G	G	G	A	G	A	G	G	G	A	N	G	G	G	G
JHI-Hv50k-2016-394706	G/T	1H	195733264	+	NA	NA	NA	NA	NA	NA	T	G	T	T	G	T	T	T	T	T	T	T	T	T	T	T	G	T	G	T	G	G	G	T	T	T	T	T	T	T	G	T	G	T	T	T	T	G	T
JHI-Hv50k-2016-331662	T/C	1H	195740869	+	NA	NA	NA	NA	NA	NA	N	T	C	C	C	C	C	C	C	T	T	T	C	C	C	N	N	N	T	T	C	C	T	C	C	C	C	C	C	N	N	C	C	T	N	C	C	C	C
JHI-Hv50k-2016-20967	G/A	1H	201504008	+	NA	NA	NA	NA	NA	NA	G	G	G	G	G	G	G	G	G	G	G	G	G	G	G	G	G	G	G	G	G	G	G	G	G	G	G	G	G	G	G	G	G	G	G	G	G	G	G
JHI-Hv50k-2016-41585	C/G	1H	207133361	+	NA	NA	NA	NA	NA	NA	C	C	C	C	C	C	C	C	C	C	G	C	C	C	C	C	C	C	C	C	C	C	G	C	C	C	C	C	C	C	C	C	C	C	C	C	C	C	C
SCRI_RS_159158	G/T	1H	211361371	+	NA	NA	NA	NA	NA	NA	G	T	T	G	T	N	G	G	G	G	G	G	G	T	G	G	G	N	G	G	G	G	T	G	T	G	G	T	G	G	G	G	G	T	T	T	T	G	N
JHI-Hv50k-2016-388653	T/C	1H	213285130	+	NA	NA	NA	NA	NA	NA	C	T	T	T	T	T	T	T	T	C	T	C	T	T	T	T	T	T	T	C	T	T	T	T	T	T	T	T	T	T	T	T	T	T	T	T	T	T	T
JHI-Hv50k-2016-126549	C/T	1H	215229523	+	NA	NA	NA	NA	NA	NA	C	C	C	C	T	C	C	C	C	C	C	C	T	C	C	C	C	C	C	C	C	C	C	C	C	C	C	C	T	C	C	C	T	C	C	C	C	T	C
JHI-Hv50k-2016-479018	C/A	1H	218714803	+	NA	NA	NA	NA	NA	NA	N	C	C	A	C	C	N	C	N	N	C	N	N	C	C	C	C	C	C	C	N	A	C	C	A	N	C	N	C	N	C	C	N	C	C	C	C	N	N
JHI-Hv50k-2016-231991	G/A	1H	221349619	+	NA	NA	NA	NA	NA	NA	G	G	G	G	G	G	G	G	G	G	G	G	G	G	G	G	G	G	G	A	G	G	G	G	G	G	G	G	G	G	G	G	G	G	G	G	G	G	G
JHI-Hv50k-2016-21018	T/C	1H	228914715	+	NA	NA	NA	NA	NA	NA	T	T	T	T	T	T	T	T	T	T	T	T	T	T	T	T	T	T	T	T	T	T	T	T	T	T	T	T	T	T	T	T	T	T	T	T	T	T	T
BOPA2_12_10506	A/G	1H	229676696	+	NA	NA	NA	NA	NA	NA	A	A	A	A	A	A	A	A	A	A	A	A	A	A	A	A	G	G	A	A	A	A	G	A	A	A	A	A	A	A	G	A	A	A	G	A	A	A	A
JHI-Hv50k-2016-21022	G/A	1H	231744011	+	NA	NA	NA	NA	NA	NA	G	G	G	G	G	G	G	G	G	G	G	G	G	G	G	G	G	G	G	G	G	G	G	G	G	G	G	G	G	G	G	G	G	G	G	G	G	G	G
JHI-Hv50k-2016-21026	T/C	1H	234413518	+	NA	NA	NA	NA	NA	NA	T	T	T	T	T	T	T	T	T	T	T	T	T	T	T	T	T	T	T	T	T	T	T	T	T	T	T	T	T	T	T	T	T	T	T	T	T	T	T
JHI-Hv50k-2016-402835	G/C	1H	237967871	+	NA	NA	NA	NA	NA	NA	G	C	G	G	G	G	C	G	G	G	C	G	C	G	G	G	G	G	G	G	C	C	G	G	G	G	G	G	G	G	G	G	G	G	G	G	G	G	G
JHI-Hv50k-2016-185188	A/G	1H	239915971	+	NA	NA	NA	NA	NA	NA	G	G	A	G	G	A	G	G	G	G	A	G	A	A	G	G	A	A	G	G	A	A	A	A	A	G	A	A	A	A	A	G	A	A	A	A	A	G	G
JHI-Hv50k-2016-21036	A/C	1H	240272183	+	NA	NA	NA	NA	NA	NA	A	A	A	A	A	A	A	A	A	A	A	A	A	A	A	A	A	A	A	A	A	A	A	A	A	A	A	A	A	A	A	A	A	A	A	A	A	A	A
BOPA2_12_30041	G/C	1H	241077220	+	NA	NA	NA	NA	NA	NA	G	G	G	G	C	G	G	G	G	G	G	G	C	G	G	G	C	G	G	G	G	G	G	G	G	G	G	G	C	G	C	G	C	C	G	G	G	C	G
JHI-Hv50k-2016-21042	A/G	1H	242374251	+	NA	NA	NA	NA	NA	NA	A	A	A	A	A	A	A	A	A	A	A	A	A	A	A	A	A	A	A	A	A	A	A	A	A	A	A	A	A	A	A	A	A	A	A	A	A	A	A
JHI-Hv50k-2016-292032	T/A	1H	243786035	+	NA	NA	NA	NA	NA	NA	A	A	A	A	T	T	A	A	A	A	T	A	A	T	A	A	T	A	T	A	A	A	A	A	A	A	A	A	A	A	T	A	A	A	A	A	T	A	A
JHI-Hv50k-2016-392655	G/A	1H	244178069	+	NA	NA	NA	NA	NA	NA	G	G	G	G	G	G	G	G	G	G	G	G	G	G	G	G	G	G	G	G	G	G	G	G	G	G	G	G	G	G	G	G	G	G	G	G	G	G	G
SCRI_RS_207127	T/C	1H	244381349	+	NA	NA	NA	NA	NA	NA	C	T	T	C	T	T	C	T	C	C	N	C	C	T	T	T	T	T	T	T	C	C	T	T	C	C	T	C	T	C	T	T	C	T	T	T	T	C	C
JHI-Hv50k-2016-21053	C/G	1H	248867585	+	NA	NA	NA	NA	NA	NA	C	C	G	C	G	C	C	G	G	C	G	C	C	C	G	C	C	C	G	C	C	C	C	G	C	C	G	C	G	C	C	G	C	C	C	C	C	G	C
BOPA1_ABC14148-1-1-177	A/G	1H	250205305	+	NA	NA	NA	NA	NA	NA	A	A	A	A	A	A	A	A	A	A	A	A	A	A	A	A	A	A	A	A	A	A	A	A	A	A	A	A	A	A	A	A	A	A	A	A	A	A	A
JHI-Hv50k-2016-21076	T/C	1H	256705647	+	NA	NA	NA	NA	NA	NA	T	T	T	T	T	T	T	T	T	T	T	T	T	T	T	T	T	T	T	T	T	T	T	T	T	T	T	T	T	T	T	T	T	T	T	T	T	T	T
JHI-Hv50k-2016-21079	C/T	1H	257492361	+	NA	NA	NA	NA	NA	NA	C	C	C	C	C	C	C	C	C	C	C	C	C	C	C	C	C	C	C	C	C	C	C	C	C	C	C	C	C	C	C	C	C	C	C	C	C	C	C
JHI-Hv50k-2016-21080	T/C	1H	257494543	+	NA	NA	NA	NA	NA	NA	T	T	T	T	T	T	T	T	T	T	T	T	T	T	T	T	T	T	T	T	T	T	T	T	T	T	T	T	T	T	T	T	T	T	T	T	T	T	T
JHI-Hv50k-2016-21081	A/G	1H	257496866	+	NA	NA	NA	NA	NA	NA	A	A	A	A	A	A	A	A	A	A	A	A	A	A	A	A	A	A	A	A	A	A	A	A	A	A	A	A	A	A	A	A	A	A	A	A	A	A	A
JHI-Hv50k-2016-21086	T/C	1H	257803062	+	NA	NA	NA	NA	NA	NA	T	T	T	T	T	T	T	T	T	T	T	T	T	T	T	T	T	T	T	T	T	T	T	T	T	T	T	T	T	T	T	T	T	T	T	T	T	T	T
JHI-Hv50k-2016-21094	T/C	1H	258414184	+	NA	NA	NA	NA	NA	NA	T	T	T	T	T	T	T	T	T	T	T	T	T	T	T	T	T	T	T	T	T	T	T	T	T	T	T	T	T	T	T	T	T	T	T	T	T	T	T
JHI-Hv50k-2016-21104	C/G	1H	259020863	+	NA	NA	NA	NA	NA	NA	C	C	C	C	C	C	C	C	C	C	C	C	C	C	C	C	C	C	C	C	C	C	C	C	C	C	C	C	C	C	C	C	C	C	N	C	C	C	C
JHI-Hv50k-2016-21127	G/A	1H	259896854	+	NA	NA	NA	NA	NA	NA	G	G	G	G	G	G	G	G	G	G	G	G	G	G	G	G	G	G	G	G	G	G	G	G	G	G	G	G	G	G	G	G	G	G	G	G	G	G	G
JHI-Hv50k-2016-21131	C/T	1H	260002379	+	NA	NA	NA	NA	NA	NA	C	C	C	C	C	C	C	C	C	C	C	C	C	C	C	C	C	C	C	C	C	C	C	C	C	C	C	C	C	C	C	C	C	C	C	C	C	C	C
JHI-Hv50k-2016-21136	T/C	1H	260381475	+	NA	NA	NA	NA	NA	NA	T	T	T	T	T	T	T	T	T	T	T	T	T	T	T	T	T	T	T	T	T	T	T	T	T	T	T	T	T	T	T	T	T	T	T	T	T	T	T
JHI-Hv50k-2016-96451	C/T	1H	260508271	+	NA	NA	NA	NA	NA	NA	C	C	C	C	C	C	C	C	C	C	C	C	C	C	C	C	C	C	C	C	C	C	C	C	C	C	C	C	C	C	C	C	C	C	C	C	C	C	C
JHI-Hv50k-2016-392888	G/A	1H	260508474	+	NA	NA	NA	NA	NA	NA	G	G	G	G	A	G	G	G	G	G	G	G	G	G	G	G	A	G	A	G	G	G	A	G	G	G	G	G	G	G	A	G	A	G	G	G	G	N	G
JHI-Hv50k-2016-96483	A/G	1H	260509591	+	NA	NA	NA	NA	NA	NA	A	A	A	A	A	A	A	A	A	A	A	A	A	A	A	A	A	A	A	A	A	A	A	A	A	A	A	A	A	A	A	A	A	A	A	A	A	A	A
JHI-Hv50k-2016-21166	T/C	1H	260618247	+	NA	NA	NA	NA	NA	NA	T	T	T	T	T	T	T	T	T	T	T	T	T	T	T	T	T	T	T	T	T	T	T	T	T	T	T	T	T	T	T	T	T	T	T	T	T	T	T
JHI-Hv50k-2016-21173	G/A	1H	260838661	+	NA	NA	NA	NA	NA	NA	G	G	G	G	G	G	G	G	G	G	G	G	G	G	G	G	G	G	G	G	G	G	G	G	G	G	G	G	G	G	G	G	G	G	G	G	G	G	G
JHI-Hv50k-2016-21235	G/C	1H	262287296	+	NA	NA	NA	NA	NA	NA	G	G	G	G	G	G	G	G	G	G	G	G	G	G	G	G	G	G	G	G	G	G	G	G	G	G	G	G	G	G	G	G	G	G	G	G	G	G	G
JHI-Hv50k-2016-21248	A/G	1H	262440870	+	NA	NA	NA	NA	NA	NA	A	A	A	A	A	A	A	A	A	A	A	A	A	A	A	A	A	A	A	A	A	A	A	A	A	A	A	A	A	A	A	A	A	A	A	A	A	A	A
JHI-Hv50k-2016-21289	C/T	1H	262674282	+	NA	NA	NA	NA	NA	NA	C	C	C	C	C	C	C	C	C	C	C	C	C	C	C	C	C	C	C	C	C	C	C	C	C	C	C	C	C	C	C	C	C	C	C	C	C	C	C
JHI-Hv50k-2016-66623	A/G	1H	262877218	+	NA	NA	NA	NA	NA	NA	A	A	G	A	G	G	A	A	A	A	G	A	A	G	G	N	A	N	A	A	A	A	G	G	G	A	G	G	A	A	A	A	N	G	N	G	G	A	G
JHI-Hv50k-2016-21380	A/T	1H	263294620	+	NA	NA	NA	NA	NA	NA	A	A	A	A	A	A	A	A	A	A	A	A	A	A	A	A	A	A	A	A	A	A	A	A	A	A	A	A	A	A	A	A	A	A	A	A	A	A	A
JHI-Hv50k-2016-21397	T/C	1H	263847731	+	NA	NA	NA	NA	NA	NA	T	T	T	T	T	T	T	T	T	T	T	T	T	T	T	T	T	T	T	T	T	T	T	T	T	T	T	T	T	T	T	T	T	T	T	T	T	T	T
JHI-Hv50k-2016-21391	C/A	1H	263874093	+	NA	NA	NA	NA	NA	NA	C	C	C	C	C	C	C	C	C	C	C	C	C	C	C	C	C	C	C	C	C	C	C	C	C	C	C	C	C	C	C	C	C	C	C	C	C	C	C
JHI-Hv50k-2016-21386	T/C	1H	263878597	+	NA	NA	NA	NA	NA	NA	T	T	T	T	T	T	T	T	T	T	T	T	T	T	T	T	T	T	T	T	T	T	T	T	T	T	T	T	T	T	T	T	T	T	T	T	T	T	T
JHI-Hv50k-2016-21445	T/G	1H	264597848	+	NA	NA	NA	NA	NA	NA	T	T	T	T	T	T	T	T	T	T	T	T	T	T	T	T	T	T	T	T	T	T	T	T	T	T	T	T	T	T	T	T	T	T	T	T	T	T	T
JHI-Hv50k-2016-21464	C/G	1H	265026891	+	NA	NA	NA	NA	NA	NA	C	C	C	C	C	C	C	C	C	C	C	C	C	C	C	C	C	C	C	C	C	C	C	C	C	C	C	C	C	C	C	C	C	C	C	C	C	C	C
JHI-Hv50k-2016-21472	G/A	1H	265031832	+	NA	NA	NA	NA	NA	NA	G	G	G	G	G	G	G	G	G	G	G	G	G	G	G	G	G	G	G	G	G	G	G	G	G	G	G	G	G	G	G	G	G	G	G	G	G	G	G
JHI-Hv50k-2016-21478	T/G	1H	265271586	+	NA	NA	NA	NA	NA	NA	T	T	T	T	T	T	T	T	T	T	T	T	T	T	T	T	T	T	T	T	T	T	T	T	T	T	T	T	T	T	T	T	T	T	T	T	T	T	T
JHI-Hv50k-2016-21519	C/A	1H	266195995	+	NA	NA	NA	NA	NA	NA	C	C	C	C	C	C	C	C	C	C	C	C	C	C	C	C	C	C	C	C	C	C	C	C	C	C	C	C	C	C	C	C	C	C	C	C	C	C	C
JHI-Hv50k-2016-21571	G/A	1H	266813657	+	NA	NA	NA	NA	NA	NA	G	G	G	G	G	G	G	G	G	G	G	G	G	G	G	G	G	G	G	G	G	G	G	G	G	G	G	G	G	G	G	G	G	G	G	G	G	G	G
JHI-Hv50k-2016-21574	T/C	1H	266815315	+	NA	NA	NA	NA	NA	NA	T	T	T	T	T	T	T	T	T	T	T	T	T	T	T	T	T	T	T	T	T	T	T	T	T	T	T	T	T	T	T	T	T	T	T	T	T	T	T
JHI-Hv50k-2016-21579	G/T	1H	267009787	+	NA	NA	NA	NA	NA	NA	G	G	G	G	G	G	G	G	G	G	G	G	G	G	G	G	G	G	G	G	G	G	G	G	G	G	G	G	G	G	G	G	G	G	G	G	G	G	G
JHI-Hv50k-2016-21604	A/G	1H	267799046	+	NA	NA	NA	NA	NA	NA	A	A	A	A	A	A	A	A	A	A	A	A	A	A	A	A	A	A	A	A	A	A	A	A	A	A	A	A	A	A	A	A	A	A	A	A	A	A	A
JHI-Hv50k-2016-21611	A/T	1H	267802701	+	NA	NA	NA	NA	NA	NA	A	A	A	A	A	A	A	A	A	A	A	A	A	A	A	A	A	A	A	A	A	A	A	A	A	A	A	A	A	A	A	A	A	A	A	A	A	A	A
JHI-Hv50k-2016-21677	A/G	1H	269049548	+	NA	NA	NA	NA	NA	NA	A	A	A	A	A	A	A	A	A	A	A	A	A	A	A	A	A	A	A	A	A	A	A	A	A	A	A	A	A	A	A	A	A	A	A	A	A	A	A
JHI-Hv50k-2016-21679	A/G	1H	269052573	+	NA	NA	NA	NA	NA	NA	A	A	A	A	A	A	A	A	A	A	A	A	A	A	A	A	A	A	A	A	A	A	A	A	A	A	A	A	A	A	A	A	A	A	A	A	A	A	A
JHI-Hv50k-2016-21727	G/T	1H	269976434	+	NA	NA	NA	NA	NA	NA	G	G	G	G	G	G	G	G	G	G	G	G	G	G	G	G	G	G	G	G	G	G	G	G	G	G	G	G	G	G	G	G	G	G	G	G	G	G	G
BOPA1_984-583	A/G	1H	270409660	+	NA	NA	NA	NA	NA	NA	G	G	A	A	A	A	A	A	A	A	A	A	A	A	A	G	G	A	A	G	A	A	A	A	A	A	A	A	G	A	G	A	A	G	A	A	A	G	A
JHI-Hv50k-2016-21742	C/T	1H	270464846	+	NA	NA	NA	NA	NA	NA	C	C	C	C	C	C	C	C	C	C	C	C	C	C	C	C	C	C	C	C	C	C	C	C	C	C	C	C	C	C	C	C	C	C	C	C	C	C	C
JHI-Hv50k-2016-21751	T/C	1H	270560241	+	NA	NA	NA	NA	NA	NA	T	T	T	T	T	T	T	T	T	T	T	T	T	T	T	T	T	T	T	T	T	T	T	T	T	T	T	T	T	T	T	T	T	T	T	T	T	T	T
JHI-Hv50k-2016-287409	C/A	1H	270979419	+	NA	NA	NA	NA	NA	NA	C	N	C	C	C	C	C	C	C	C	C	C	C	C	C	C	C	N	C	C	C	C	A	C	C	C	C	C	C	C	C	C	C	C	C	C	C	C	C
JHI-Hv50k-2016-21784	C/T	1H	271164110	+	NA	NA	NA	NA	NA	NA	C	C	C	C	C	C	C	C	C	C	C	C	C	C	C	C	C	C	C	C	C	C	C	C	C	C	C	C	C	C	C	C	C	C	C	C	C	C	C
JHI-Hv50k-2016-134859	G/A	1H	271385874	+	NA	NA	NA	NA	NA	NA	N	G	A	N	G	A	N	A	G	N	N	N	A	A	G	G	G	A	N	G	N	N	G	A	A	N	A	A	G	N	G	A	A	G	A	A	A	G	A
JHI-Hv50k-2016-21844	G/A	1H	271703313	+	NA	NA	NA	NA	NA	NA	G	G	G	G	G	G	G	G	G	G	G	G	G	G	G	G	G	G	G	G	G	G	G	G	G	G	G	G	G	G	G	G	G	G	G	G	G	G	G
JHI-Hv50k-2016-21846	C/T	1H	271860030	+	NA	NA	NA	NA	NA	NA	C	C	C	C	C	C	C	C	C	C	C	C	C	C	C	C	C	C	C	C	C	C	C	C	C	C	C	C	C	C	C	C	C	C	C	C	C	C	C
JHI-Hv50k-2016-21879	C/G	1H	272592311	+	NA	NA	NA	NA	NA	NA	C	C	C	C	C	C	C	C	C	C	C	C	C	C	C	C	C	C	C	C	C	C	C	C	C	C	C	C	C	C	C	C	C	C	C	C	C	C	C
JHI-Hv50k-2016-412349	C/T	1H	272930082	+	NA	NA	NA	NA	NA	NA	C	C	C	C	C	C	C	C	C	C	C	C	C	C	C	C	C	C	C	C	C	C	T	C	C	C	C	C	C	C	C	C	C	C	C	C	C	C	C
JHI-Hv50k-2016-46640	G/T	1H	273126925	+	NA	NA	NA	NA	NA	NA	T	T	G	G	T	G	T	G	G	T	T	T	T	G	G	G	G	T	G	G	T	T	G	G	T	T	G	G	G	T	G	G	T	G	G	T	G	G	G
JHI-Hv50k-2016-21897	G/A	1H	273128772	+	NA	NA	NA	NA	NA	NA	G	G	G	G	G	G	G	G	G	G	G	G	G	G	G	G	G	G	G	G	G	G	G	G	G	G	G	G	G	G	G	G	G	G	G	G	G	G	G
JHI-Hv50k-2016-167679	C/T	1H	273180153	+	NA	NA	NA	NA	NA	NA	C	C	C	C	C	C	C	C	C	C	C	C	C	C	C	C	C	C	C	C	C	C	C	C	C	C	C	C	C	C	C	C	C	C	C	C	C	C	C
JHI-Hv50k-2016-201319	G/T	1H	273450908	+	NA	NA	NA	NA	NA	NA	G	T	G	T	T	T	G	G	G	G	G	G	T	G	G	G	T	G	T	T	G	G	T	G	T	G	G	G	G	G	T	G	T	G	G	T	T	T	G
JHI-Hv50k-2016-201316	C/T	1H	273451435	+	NA	NA	NA	NA	NA	NA	C	T	C	T	T	T	C	C	C	C	C	C	T	C	C	C	T	C	T	T	C	C	T	C	T	C	C	C	C	C	T	C	T	C	C	T	T	T	C
JHI-Hv50k-2016-21903	G/A	1H	273508563	+	NA	NA	NA	NA	NA	NA	G	G	G	G	G	G	G	G	G	G	G	G	G	G	G	G	G	G	G	G	G	G	G	G	G	G	G	G	G	G	G	G	G	G	G	G	G	G	G
JHI-Hv50k-2016-21932	A/G	1H	274445003	+	NA	NA	NA	NA	NA	NA	A	A	A	A	A	A	A	A	A	A	A	A	A	A	A	A	A	A	A	A	A	A	A	A	A	A	A	A	A	A	A	A	A	A	A	A	A	A	A
JHI-Hv50k-2016-21954	C/T	1H	274974547	+	NA	NA	NA	NA	NA	NA	C	C	C	C	C	C	C	C	C	C	C	C	C	C	C	C	C	C	C	C	C	C	C	C	C	C	C	C	C	C	C	C	C	C	C	C	C	C	C
JHI-Hv50k-2016-21966	A/T	1H	275045658	+	NA	NA	NA	NA	NA	NA	A	A	A	A	A	A	A	A	A	A	A	A	A	A	A	A	A	A	A	A	A	A	A	A	A	A	A	A	A	A	A	A	A	A	A	A	A	A	A
JHI-Hv50k-2016-22016	C/T	1H	275742687	+	NA	NA	NA	NA	NA	NA	C	C	C	C	C	C	C	C	C	C	C	C	C	C	C	C	C	C	C	C	C	C	C	C	C	C	C	C	C	C	C	C	C	C	C	C	C	C	C
JHI-Hv50k-2016-22038	G/A	1H	276060701	+	NA	NA	NA	NA	NA	NA	G	G	G	G	G	G	G	G	G	G	G	G	G	G	G	G	G	G	G	G	G	G	G	G	G	G	G	G	G	G	G	G	G	G	G	G	G	G	G
JHI-Hv50k-2016-22058	G/A	1H	276180351	+	NA	NA	NA	NA	NA	NA	G	G	G	G	G	G	G	G	G	G	G	G	G	G	G	G	G	G	G	G	G	G	G	G	G	G	G	G	G	G	G	G	G	G	G	G	G	G	G
JHI-Hv50k-2016-22069	G/A	1H	276638848	+	NA	NA	NA	NA	NA	NA	G	G	G	G	G	G	G	G	G	G	G	G	G	G	G	G	G	G	G	G	G	G	G	G	G	G	G	G	G	G	G	G	G	G	G	G	G	G	G
JHI-Hv50k-2016-22091	G/C	1H	277064676	+	NA	NA	NA	NA	NA	NA	G	G	G	G	G	G	G	G	G	G	G	G	G	G	G	G	G	G	G	G	G	G	G	G	G	G	G	G	G	G	G	G	G	G	G	G	G	G	G
JHI-Hv50k-2016-458805	A/G	1H	278301476	+	NA	NA	NA	NA	NA	NA	A	A	A	G	G	G	A	G	A	A	G	A	A	G	G	A	A	A	G	A	G	G	A	G	G	A	G	G	A	A	A	A	A	A	G	G	G	A	G
JHI-Hv50k-2016-22123	C/G	1H	278416668	+	NA	NA	NA	NA	NA	NA	C	C	C	C	C	C	C	C	C	C	C	C	C	C	C	C	C	C	C	C	C	C	C	C	C	C	C	C	C	C	C	C	C	C	C	C	C	C	C
JHI-Hv50k-2016-22138	A/G	1H	278986205	+	NA	NA	NA	NA	NA	NA	A	A	A	A	A	A	A	A	A	A	A	A	A	A	A	A	A	A	A	A	A	A	A	A	A	A	A	A	A	A	A	A	A	A	A	A	A	A	A
JHI-Hv50k-2016-22145	G/A	1H	279276124	+	NA	NA	NA	NA	NA	NA	G	G	G	G	G	G	G	G	G	G	G	G	G	G	G	G	G	G	G	G	G	G	G	G	G	G	G	G	G	G	G	G	G	G	G	G	G	G	G
JHI-Hv50k-2016-22200	A/G	1H	280898370	+	NA	NA	NA	NA	NA	NA	A	A	A	A	A	A	A	A	A	A	A	A	A	A	A	A	A	A	A	A	A	A	A	A	A	A	A	A	A	A	A	A	A	A	A	A	A	A	A
JHI-Hv50k-2016-22255	C/A	1H	281257982	+	NA	NA	NA	NA	NA	NA	C	C	C	C	C	C	C	C	C	C	C	C	C	C	C	C	C	C	C	C	C	C	C	C	C	C	C	C	C	C	C	C	C	C	C	C	C	C	C
JHI-Hv50k-2016-22269	G/T	1H	281596664	+	NA	NA	NA	NA	NA	NA	G	G	G	G	G	G	G	G	G	G	G	G	G	G	G	G	G	G	G	G	G	G	G	G	G	G	G	G	G	G	G	G	G	G	G	G	G	G	G
JHI-Hv50k-2016-22293	T/C	1H	282234947	+	NA	NA	NA	NA	NA	NA	T	T	T	T	T	T	T	T	T	T	T	T	T	T	T	T	T	T	T	T	T	T	T	T	T	T	T	T	T	T	T	T	T	T	T	T	T	T	T
JHI-Hv50k-2016-22318	G/C	1H	282620352	+	NA	NA	NA	NA	NA	NA	G	G	G	G	G	G	G	G	G	G	G	G	G	G	G	G	G	G	G	G	G	G	G	G	G	G	G	G	G	G	G	G	G	G	G	G	G	G	G
JHI-Hv50k-2016-22324	T/C	1H	282855263	+	NA	NA	NA	NA	NA	NA	T	T	T	T	T	T	T	T	T	T	T	T	T	T	T	T	T	T	T	T	T	T	T	T	T	T	T	T	T	T	T	T	T	T	T	T	T	T	T
JHI-Hv50k-2016-22328	G/T	1H	282916583	+	NA	NA	NA	NA	NA	NA	G	G	G	G	G	G	G	G	G	G	G	G	G	G	G	G	G	G	G	G	G	G	G	G	G	G	G	G	G	G	G	G	G	G	G	G	G	G	G
JHI-Hv50k-2016-22341	C/T	1H	283243186	+	NA	NA	NA	NA	NA	NA	C	C	C	C	C	C	C	C	C	C	C	C	C	C	C	C	C	C	C	C	C	C	C	C	C	C	C	C	C	C	C	C	C	C	C	C	C	C	C
JHI-Hv50k-2016-22354	G/T	1H	283692969	+	NA	NA	NA	NA	NA	NA	G	G	G	G	G	G	G	G	G	G	G	G	G	G	G	G	G	G	G	G	G	G	G	G	G	G	G	G	G	G	G	G	G	G	G	G	G	G	G
JHI-Hv50k-2016-22373	T/C	1H	284610439	+	NA	NA	NA	NA	NA	NA	T	T	T	T	T	T	T	T	T	T	T	T	T	T	T	T	T	T	T	T	T	T	T	T	T	T	T	T	T	T	T	T	T	T	T	T	T	T	T
JHI-Hv50k-2016-22410	G/A	1H	284828807	+	NA	NA	NA	NA	NA	NA	G	G	G	G	G	G	G	G	G	G	G	G	G	G	G	G	G	G	G	G	G	G	G	G	G	G	G	G	G	G	G	G	G	G	G	G	G	G	G
JHI-Hv50k-2016-22442	A/T	1H	285094262	+	NA	NA	NA	NA	NA	NA	A	A	A	A	A	A	A	A	A	A	A	A	A	A	A	A	A	A	A	A	A	A	A	A	A	A	A	A	A	A	A	A	A	A	A	A	A	A	A
JHI-Hv50k-2016-302804	A/G	1H	285635670	+	NA	NA	NA	NA	NA	NA	A	A	N	A	A	N	A	A	A	A	N	A	A	A	A	A	A	A	A	A	A	A	A	A	A	A	A	A	A	A	A	A	A	A	N	A	A	A	A
JHI-Hv50k-2016-22497	G/C	1H	286616503	+	NA	NA	NA	NA	NA	NA	G	G	G	G	G	G	G	G	G	G	G	G	G	G	G	G	G	G	G	G	G	G	G	G	G	G	G	G	G	G	G	G	G	G	G	G	G	G	G
JHI-Hv50k-2016-22526	T/A	1H	287282116	+	NA	NA	NA	NA	NA	NA	T	T	T	T	T	T	T	T	T	T	T	T	T	T	T	T	T	T	T	T	T	T	T	T	T	T	T	T	T	T	T	T	T	T	T	T	T	T	T
JHI-Hv50k-2016-22575	C/T	1H	287700925	+	NA	NA	NA	NA	NA	NA	C	C	C	C	C	C	C	C	C	C	C	C	C	C	C	C	C	C	C	C	C	C	C	C	C	C	C	C	C	C	C	C	C	C	C	C	C	C	C
JHI-Hv50k-2016-22580	T/A	1H	287703743	+	NA	NA	NA	NA	NA	NA	T	T	T	T	T	T	T	T	T	T	T	T	T	T	T	T	T	T	T	T	T	T	T	T	T	T	T	T	T	T	T	T	T	T	T	T	T	T	T
JHI-Hv50k-2016-22586	G/C	1H	287773784	+	NA	NA	NA	NA	NA	NA	G	G	G	G	G	G	G	G	G	G	G	G	G	G	G	G	G	G	G	G	G	G	G	G	G	G	G	G	G	G	G	G	G	G	G	G	G	G	G
JHI-Hv50k-2016-22596	T/C	1H	288019514	+	NA	NA	NA	NA	NA	NA	T	T	T	T	T	T	T	T	T	T	T	T	T	T	T	T	T	T	T	T	T	T	T	T	T	T	T	T	T	T	T	T	T	T	T	T	T	T	T
JHI-Hv50k-2016-22624	A/G	1H	288497217	+	NA	NA	NA	NA	NA	NA	A	A	A	A	A	A	A	A	A	A	A	A	A	A	A	A	A	A	A	A	A	A	A	A	A	A	A	A	A	A	A	A	A	A	A	A	A	A	A
BOPA2_12_30306	A/G	1H	288510386	+	NA	NA	NA	NA	NA	NA	A	A	A	A	A	A	A	A	A	A	A	A	A	A	A	A	A	A	A	A	A	A	A	A	A	A	A	A	A	A	A	A	A	A	A	A	A	A	A
JHI-Hv50k-2016-22690	T/A	1H	288911499	+	NA	NA	NA	NA	NA	NA	T	T	T	T	T	T	T	T	T	T	T	T	T	T	T	T	T	T	T	T	T	T	T	T	T	T	T	T	T	T	T	T	T	T	T	T	T	T	T
JHI-Hv50k-2016-22726	G/A	1H	289164797	+	NA	NA	NA	NA	NA	NA	G	G	G	G	G	G	G	G	G	G	G	G	G	G	G	G	G	G	G	G	G	G	G	G	G	G	G	G	G	G	G	G	G	G	G	G	G	G	G
JHI-Hv50k-2016-22762	G/T	1H	289875726	+	NA	NA	NA	NA	NA	NA	G	G	G	G	G	G	G	G	G	G	G	G	G	G	G	G	G	G	G	G	G	G	G	G	G	G	G	G	G	G	G	G	G	G	G	G	G	G	G
JHI-Hv50k-2016-22760	G/A	1H	289879285	+	NA	NA	NA	NA	NA	NA	G	G	G	G	G	G	G	G	G	G	G	G	G	G	G	G	G	G	G	G	G	G	G	G	G	G	G	G	G	G	G	G	G	G	G	G	G	G	G
JHI-Hv50k-2016-22816	G/T	1H	290519255	+	NA	NA	NA	NA	NA	NA	G	G	G	G	G	G	G	G	G	G	G	G	G	G	G	G	G	G	G	G	G	G	G	G	G	G	G	G	G	G	G	G	G	G	G	G	G	G	G
JHI-Hv50k-2016-22829	C/T	1H	290994859	+	NA	NA	NA	NA	NA	NA	C	C	C	C	C	C	C	C	C	C	C	C	C	C	C	C	C	C	C	C	C	C	C	C	C	C	C	C	C	C	C	C	C	C	C	C	C	C	C
JHI-Hv50k-2016-152690	T/C	1H	291023507	+	NA	NA	NA	NA	NA	NA	C	T	T	T	T	T	T	T	T	T	T	T	C	C	T	T	T	T	C	T	T	T	C	T	T	C	T	C	T	C	T	C	C	T	T	T	T	T	T
JHI-Hv50k-2016-22836	C/T	1H	291987933	+	NA	NA	NA	NA	NA	NA	C	C	C	C	C	C	C	C	C	C	C	C	C	C	C	C	C	C	C	C	C	C	C	C	C	C	C	C	C	C	C	C	C	C	C	C	C	C	C
JHI-Hv50k-2016-22850	G/A	1H	292495208	+	NA	NA	NA	NA	NA	NA	G	G	G	G	G	G	G	G	G	G	G	G	G	G	G	G	G	G	G	G	G	G	G	G	G	G	G	G	G	G	G	G	G	G	G	G	G	G	G
JHI-Hv50k-2016-22858	T/C	1H	292849125	+	NA	NA	NA	NA	NA	NA	T	T	T	T	T	T	T	T	T	T	T	T	T	T	T	T	T	T	T	T	T	T	T	T	T	T	T	T	T	T	T	T	T	T	T	T	T	T	T
JHI-Hv50k-2016-22859	T/C	1H	292969127	+	NA	NA	NA	NA	NA	NA	T	T	T	T	T	T	T	T	T	T	T	T	T	T	T	T	T	T	T	T	T	T	T	T	T	T	T	T	T	T	T	T	T	T	T	T	T	T	T
JHI-Hv50k-2016-22869	T/C	1H	293284510	+	NA	NA	NA	NA	NA	NA	T	T	T	T	T	T	T	T	T	T	T	T	T	T	T	T	T	T	T	T	T	T	T	T	T	T	T	T	T	T	T	T	T	T	T	T	T	T	T
JHI-Hv50k-2016-22875	C/T	1H	293576490	+	NA	NA	NA	NA	NA	NA	C	C	C	C	C	C	C	C	C	C	C	C	C	C	C	C	C	C	C	C	C	C	C	C	C	C	C	C	C	C	C	C	C	C	C	C	C	C	C
JHI-Hv50k-2016-22885	C/T	1H	293968151	+	NA	NA	NA	NA	NA	NA	C	C	C	C	C	C	C	C	C	C	C	C	C	C	C	C	C	C	C	C	C	C	C	C	C	C	C	C	C	C	C	C	C	C	C	C	C	C	C
JHI-Hv50k-2016-22887	C/T	1H	293972222	+	NA	NA	NA	NA	NA	NA	C	C	C	C	C	C	C	C	C	C	C	C	C	C	C	C	C	C	C	C	C	C	C	C	C	C	C	C	C	C	C	C	C	C	C	C	C	C	C
JHI-Hv50k-2016-22898	G/A	1H	294451565	+	NA	NA	NA	NA	NA	NA	G	G	G	G	G	G	G	G	G	G	G	G	G	G	G	G	G	G	G	G	G	G	G	G	G	G	G	G	G	G	G	G	G	G	G	G	G	G	G
JHI-Hv50k-2016-22894	T/G	1H	294455880	+	NA	NA	NA	NA	NA	NA	T	T	T	T	T	T	T	T	T	T	T	T	T	T	T	T	T	T	T	T	T	T	T	T	T	T	T	T	T	T	T	T	T	T	T	T	T	T	T
JHI-Hv50k-2016-489873	G/A	1H	294721027	+	NA	NA	NA	NA	NA	NA	G	G	G	G	G	G	G	G	G	G	A	G	G	A	G	G	A	G	G	G	G	G	G	G	G	G	G	A	G	G	A	G	G	A	G	G	G	G	G
JHI-Hv50k-2016-22927	T/C	1H	295001993	+	NA	NA	NA	NA	NA	NA	T	T	T	T	T	T	T	T	T	T	T	T	T	T	T	T	T	T	T	T	T	T	T	T	T	T	T	T	T	T	T	T	T	T	T	T	T	T	T
SCRI_RS_193640	A/G	1H	296741487	+	NA	NA	NA	NA	NA	NA	A	A	A	A	A	A	A	A	A	A	A	A	A	A	A	A	A	A	A	A	A	A	A	A	A	A	A	A	A	A	A	A	A	A	A	A	A	A	A
JHI-Hv50k-2016-23022	T/C	1H	296744091	+	NA	NA	NA	NA	NA	NA	T	T	T	T	T	T	T	T	T	T	T	T	T	T	T	T	T	T	T	T	T	T	T	T	T	T	T	T	T	T	T	T	T	T	T	T	T	T	T
JHI-Hv50k-2016-23021	G/A	1H	296744861	+	NA	NA	NA	NA	NA	NA	G	G	G	G	G	G	G	G	G	G	G	G	G	G	G	G	G	G	G	G	G	G	G	G	G	G	G	G	G	G	G	G	G	G	G	G	G	G	G
JHI-Hv50k-2016-249497	G/C	1H	297015730	+	NA	NA	NA	NA	NA	NA	G	C	G	G	G	G	G	G	G	G	G	G	G	G	G	G	G	G	G	G	G	G	G	G	G	G	G	G	G	G	G	G	G	G	G	G	G	G	G
JHI-Hv50k-2016-23041	T/C	1H	297280958	+	NA	NA	NA	NA	NA	NA	T	T	T	T	T	T	T	T	T	T	T	T	T	T	T	T	T	T	T	T	T	T	T	T	T	T	T	T	T	T	T	T	T	T	T	T	T	T	T
JHI-Hv50k-2016-23064	C/T	1H	297519915	+	NA	NA	NA	NA	NA	NA	C	C	C	C	C	C	C	C	C	C	C	C	C	C	C	C	C	C	C	C	C	C	C	C	C	C	C	C	C	C	C	C	C	C	C	C	C	C	C
JHI-Hv50k-2016-228702	T/C	1H	297521129	+	NA	NA	NA	NA	NA	NA	T	T	T	T	T	T	T	T	T	T	T	T	T	T	T	T	T	T	T	T	T	T	T	T	T	T	T	T	T	T	T	T	T	T	T	T	T	T	T
SCRI_RS_141511	G/A	1H	297600038	+	NA	NA	NA	NA	NA	NA	G	G	G	G	G	G	G	G	G	G	G	G	G	G	G	G	G	G	G	G	G	G	G	G	G	G	G	G	G	G	G	G	G	G	G	G	G	G	G
BOPA1_285-2932	A/G	1H	297911266	+	NA	NA	NA	NA	NA	NA	A	G	A	A	A	A	A	A	A	A	A	A	A	A	G	A	A	A	A	A	A	A	G	A	A	A	A	A	A	A	A	A	A	A	A	A	A	A	A
JHI-Hv50k-2016-23106	A/G	1H	297911266	+	NA	NA	NA	NA	NA	NA	A	A	A	A	A	A	A	A	A	A	A	A	A	A	A	A	A	A	A	A	A	A	A	A	A	A	A	A	A	A	A	A	A	A	A	A	A	A	A
JHI-Hv50k-2016-23109	A/G	1H	297913701	+	NA	NA	NA	NA	NA	NA	A	A	A	A	A	A	A	A	A	A	A	A	A	A	A	A	A	A	A	A	A	A	A	A	A	A	A	A	A	A	A	A	A	A	A	A	A	A	A
JHI-Hv50k-2016-23159	G/C	1H	298268458	+	NA	NA	NA	NA	NA	NA	G	G	G	G	G	G	G	G	G	G	G	G	G	G	G	G	G	G	G	G	G	G	G	G	G	G	G	G	G	G	G	G	G	G	G	G	G	G	G
JHI-Hv50k-2016-23189	A/T	1H	298292101	+	NA	NA	NA	NA	NA	NA	A	A	A	A	A	A	A	A	A	A	A	A	A	A	A	A	A	A	A	A	A	A	A	A	A	A	A	A	A	A	A	A	A	A	A	A	A	A	A
JHI-Hv50k-2016-23192	T/C	1H	298984651	+	NA	NA	NA	NA	NA	NA	T	T	T	T	T	T	T	T	T	T	T	T	T	T	T	T	T	T	T	T	T	T	T	T	T	T	T	T	T	T	T	T	T	T	T	T	T	T	T
BOPA2_12_30562	G/A	1H	298992332	+	NA	NA	NA	NA	NA	NA	G	G	G	G	G	G	G	G	G	G	G	G	G	G	G	G	G	G	G	G	G	G	G	G	G	G	G	G	G	G	G	G	G	G	G	G	G	G	G
BOPA1_41-695	A/G	1H	300766495	+	NA	NA	NA	NA	NA	NA	A	A	G	G	G	G	A	A	G	A	G	A	A	A	G	A	G	G	G	G	A	A	G	A	A	A	A	A	A	A	A	A	G	G	G	A	G	A	A
BOPA2_12_30043	G/A	1H	300767221	+	NA	NA	NA	NA	NA	NA	G	G	G	G	G	G	G	G	G	G	G	G	G	G	G	G	G	G	G	G	G	G	G	G	G	G	G	G	G	G	G	G	G	G	G	G	G	G	G
JHI-Hv50k-2016-482051	G/C	1H	301028225	+	NA	NA	NA	NA	NA	NA	N	G	G	C	G	G	N	G	C	C	G	N	C	G	G	G	G	G	G	G	C	C	G	G	C	C	G	C	G	C	G	G	C	G	G	G	G	N	N
JHI-Hv50k-2016-23277	C/A	1H	304921133	+	NA	NA	NA	NA	NA	NA	C	C	C	C	C	C	C	C	C	C	C	C	C	C	C	C	C	C	C	C	C	C	C	C	C	C	C	C	C	C	C	C	C	C	C	C	C	C	C
JHI-Hv50k-2016-23273	G/T	1H	304980565	+	NA	NA	NA	NA	NA	NA	G	G	G	G	G	G	G	G	G	G	G	G	G	G	G	G	G	G	G	G	G	G	G	G	G	G	G	G	G	G	G	G	G	G	G	G	G	G	G
BOPA2_12_10300	A/G	1H	305664801	+	NA	NA	NA	NA	NA	NA	A	A	A	A	A	A	A	A	A	A	A	A	A	A	A	A	A	A	A	A	A	A	A	A	A	A	A	A	A	A	A	A	A	A	A	A	A	A	A
JHI-Hv50k-2016-23330	G/A	1H	305925967	+	NA	NA	NA	NA	NA	NA	G	G	G	G	G	G	G	G	G	G	G	G	G	G	G	G	G	G	G	G	G	G	G	G	G	G	G	G	G	G	G	G	G	G	G	G	G	G	G
BOPA1_ABC11913-1-1-104	G/C	1H	306458264	+	NA	NA	NA	NA	NA	NA	G	G	G	G	G	G	G	G	G	G	G	G	G	G	G	G	G	G	G	G	G	G	G	G	G	G	G	G	G	G	G	G	G	G	G	G	G	G	G
JHI-Hv50k-2016-23368	C/T	1H	306926684	+	NA	NA	NA	NA	NA	NA	C	C	C	C	C	C	C	C	C	C	C	C	C	C	C	C	C	C	C	C	C	C	C	C	C	C	C	C	C	C	C	C	C	C	C	C	C	C	C
JHI-Hv50k-2016-479451	G/A	1H	307000154	+	NA	NA	NA	NA	NA	NA	A	G	G	A	G	G	A	G	A	A	G	A	A	G	G	G	G	G	G	G	A	A	G	G	A	A	G	A	G	A	G	G	A	G	G	G	G	A	A
JHI-Hv50k-2016-479450	C/T	1H	307000172	+	NA	NA	NA	NA	NA	NA	T	C	C	T	C	C	T	C	T	T	C	T	T	C	C	C	C	C	C	C	T	T	C	C	T	T	C	T	C	T	C	C	T	C	C	C	C	T	T
JHI-Hv50k-2016-479447	C/A	1H	307001068	+	NA	NA	NA	NA	NA	NA	A	C	C	A	C	C	A	C	A	A	C	A	A	C	C	C	C	C	C	C	A	A	C	C	A	A	C	A	C	A	C	C	A	C	C	C	C	A	A
JHI-Hv50k-2016-23394	G/T	1H	307402322	+	NA	NA	NA	NA	NA	NA	G	G	G	G	G	G	G	G	G	G	G	G	G	G	G	G	G	G	G	G	G	G	G	G	G	G	G	G	G	G	G	G	G	G	G	G	G	G	G
BOPA1_7090-1260	A/G	1H	308152216	+	NA	NA	NA	NA	NA	NA	A	A	A	A	A	A	A	A	A	A	A	A	A	A	A	A	A	A	A	A	A	A	A	A	A	A	A	A	A	A	A	A	A	A	A	A	A	A	A
BOPA1_1866-866	A/C	1H	308667816	+	NA	NA	NA	NA	NA	NA	A	A	A	A	A	A	A	A	A	A	A	A	A	A	A	A	A	A	A	A	A	A	A	A	A	A	A	A	A	A	A	A	A	A	A	A	A	A	A
BOPA2_12_30404	A/C	1H	308667816	+	NA	NA	NA	NA	NA	NA	A	A	A	A	A	A	A	A	A	A	A	A	A	A	A	A	A	A	A	A	A	A	A	A	A	A	A	A	A	A	A	A	A	A	A	A	A	A	A
JHI-Hv50k-2016-125328	T/C	1H	309390307	+	NA	NA	NA	NA	NA	NA	T	N	C	C	T	T	N	T	C	T	N	T	T	T	C	T	T	N	C	C	T	T	C	T	T	T	T	T	T	T	T	C	T	T	N	T	T	T	T
JHI-Hv50k-2016-23511	A/G	1H	309843077	+	NA	NA	NA	NA	NA	NA	A	A	A	A	A	A	A	A	A	A	A	A	A	A	A	A	A	A	A	A	A	A	A	A	A	A	A	A	A	A	A	A	A	A	A	A	A	A	A
JHI-Hv50k-2016-332261	G/T	1H	310731514	+	NA	NA	NA	NA	NA	NA	G	G	G	G	G	G	G	G	G	G	G	G	G	G	G	G	G	G	G	G	G	G	G	G	G	G	G	G	G	G	G	G	G	G	G	G	G	G	G
JHI-Hv50k-2016-23586	G/C	1H	310969231	+	NA	NA	NA	NA	NA	NA	G	G	G	G	G	G	G	G	G	G	G	G	G	G	G	G	G	G	G	G	G	G	G	G	G	G	G	G	G	G	G	G	G	G	G	G	G	G	G
JHI-Hv50k-2016-23594	A/G	1H	311063307	+	NA	NA	NA	NA	NA	NA	A	A	A	A	A	A	A	A	A	A	A	A	A	A	A	A	A	A	A	A	A	A	A	A	A	A	A	A	A	A	A	A	A	A	A	A	A	A	A
JHI-Hv50k-2016-487046	C/T	1H	311560027	+	NA	NA	NA	NA	NA	NA	T	T	T	T	C	C	C	C	T	T	T	T	C	C	C	C	T	C	C	C	T	T	C	C	T	T	C	T	C	T	T	C	T	T	C	C	C	T	T
JHI-Hv50k-2016-23640	T/C	1H	311566651	+	NA	NA	NA	NA	NA	NA	T	T	T	T	T	T	T	T	T	T	T	T	T	T	T	T	T	T	T	T	T	T	T	T	T	T	T	T	T	T	T	T	T	T	T	T	T	T	T
SCRI_RS_124377	A/G	1H	312148526	+	NA	NA	NA	NA	NA	NA	A	A	A	A	A	A	A	A	A	A	A	A	A	A	A	A	A	A	A	A	A	A	A	A	A	A	A	A	A	A	A	A	A	A	A	A	A	A	A
JHI-Hv50k-2016-23694	C/T	1H	312149111	+	NA	NA	NA	NA	NA	NA	C	C	C	C	C	C	C	C	C	C	C	C	C	C	C	C	C	C	C	C	C	C	C	C	C	C	C	C	C	C	C	C	C	C	C	C	C	C	C
JHI-Hv50k-2016-23706	C/T	1H	312179023	+	NA	NA	NA	NA	NA	NA	C	C	C	C	C	C	C	C	C	C	C	C	C	C	C	C	C	C	C	C	C	C	C	C	C	C	C	C	C	C	C	C	C	C	C	C	C	C	C
JHI-Hv50k-2016-23721	A/G	1H	312705734	+	NA	NA	NA	NA	NA	NA	A	A	A	A	A	A	A	A	A	A	A	A	A	A	A	A	A	A	A	A	A	A	A	A	A	A	A	A	A	A	A	A	A	A	A	A	A	A	A
BOPA1_4020-643	T/A	1H	313260966	+	NA	NA	NA	NA	NA	NA	T	T	T	T	T	T	T	T	T	T	T	T	T	T	T	T	T	T	T	T	T	T	T	T	T	T	T	T	T	T	T	T	T	T	T	T	T	T	T
JHI-Hv50k-2016-23754	T/A	1H	313260966	+	NA	NA	NA	NA	NA	NA	T	T	T	T	T	T	T	T	T	T	T	T	T	T	T	T	T	T	T	T	T	T	T	T	T	T	T	T	T	T	T	T	T	T	T	T	T	T	T
JHI-Hv50k-2016-23818	T/C	1H	314051702	+	NA	NA	NA	NA	NA	NA	T	T	T	T	T	T	T	T	T	T	T	T	T	T	T	T	T	T	T	T	T	T	T	T	T	T	T	T	T	T	T	T	T	T	T	T	T	T	T
SCRI_RS_189586	C/T	1H	314316303	+	NA	NA	NA	NA	NA	NA	C	C	C	C	C	C	C	C	C	C	C	C	C	C	C	C	C	C	C	C	C	C	C	C	C	C	C	C	C	C	C	C	C	C	C	C	C	C	C
JHI-Hv50k-2016-23829	T/C	1H	314319323	+	NA	NA	NA	NA	NA	NA	T	T	T	T	T	T	T	T	T	T	T	T	T	T	T	T	T	T	T	T	T	T	T	T	T	T	T	T	T	T	T	T	T	T	T	T	T	T	T
BOPA2_12_31208	G/C	1H	314959616	+	NA	NA	NA	NA	NA	NA	G	G	G	G	G	G	G	G	G	G	G	G	G	G	G	G	G	G	G	G	G	G	G	G	G	G	G	G	G	G	G	G	G	G	G	G	G	G	G
JHI-Hv50k-2016-23940	C/A	1H	315560455	+	NA	NA	NA	NA	NA	NA	C	C	C	C	C	C	C	C	C	C	C	C	C	C	C	C	C	C	C	C	C	C	C	C	C	C	C	C	C	C	C	C	C	C	C	C	C	C	C
JHI-Hv50k-2016-23975	G/A	1H	316156722	+	NA	NA	NA	NA	NA	NA	G	G	G	G	G	G	G	G	G	G	G	G	G	G	G	G	G	G	G	G	G	G	G	G	G	G	G	G	G	G	G	G	G	G	G	G	G	G	G
JHI-Hv50k-2016-80540	A/G	1H	316329460	+	NA	NA	NA	NA	NA	NA	A	G	A	A	A	A	A	A	A	A	G	A	A	A	A	A	A	G	G	A	A	A	A	A	A	A	A	A	A	A	A	A	A	G	G	A	A	A	A
SCRI_RS_138691	G/A	1H	316506958	+	NA	NA	NA	NA	NA	NA	G	G	G	G	G	G	G	G	G	G	G	G	G	G	G	G	G	G	G	G	G	G	G	G	G	G	G	G	G	G	G	G	G	G	G	G	G	G	G
JHI-Hv50k-2016-23993	A/T	1H	316507825	+	NA	NA	NA	NA	NA	NA	A	A	A	A	A	A	A	A	A	A	A	A	A	A	A	A	A	A	A	A	A	A	A	A	A	A	A	A	A	A	A	A	A	A	A	A	A	A	A
JHI-Hv50k-2016-24013	A/G	1H	316812472	+	NA	NA	NA	NA	NA	NA	A	A	A	A	A	A	A	A	A	A	A	A	A	A	A	A	A	A	A	A	A	A	A	A	A	A	A	A	A	A	A	A	A	A	A	A	A	A	A
SCRI_RS_186830	T/C	1H	318227723	+	NA	NA	NA	NA	NA	NA	T	T	T	T	T	T	T	T	T	T	T	T	T	T	T	T	T	T	T	T	T	T	T	T	T	T	T	T	T	T	T	T	T	T	T	T	T	T	T
JHI-Hv50k-2016-24165	G/A	1H	319287675	+	NA	NA	NA	NA	NA	NA	G	G	G	G	G	G	G	G	G	G	G	G	G	G	G	G	G	G	G	G	G	G	G	G	G	G	G	G	G	G	G	G	G	G	G	G	G	G	G
JHI-Hv50k-2016-24315	G/T	1H	320227829	+	NA	NA	NA	NA	NA	NA	G	G	G	G	G	G	G	G	G	G	G	G	G	G	G	G	G	G	G	G	G	G	G	G	G	G	G	G	G	G	G	G	G	G	G	G	G	G	G
JHI-Hv50k-2016-80097	G/A	1H	320332219	+	NA	NA	NA	NA	NA	NA	N	A	G	G	G	G	G	G	G	A	A	A	G	G	G	G	G	A	G	G	G	G	G	G	G	G	G	G	G	A	G	G	G	A	A	A	G	A	G
SCRI_RS_213103	T/C	1H	322464254	+	NA	NA	NA	NA	NA	NA	T	T	T	T	T	T	T	T	T	T	T	T	T	T	T	T	T	T	T	T	T	T	T	T	T	T	T	T	T	T	T	T	T	T	T	T	T	T	T
JHI-Hv50k-2016-471739	T/G	1H	322792114	+	NA	NA	NA	NA	NA	NA	T	T	T	T	T	T	T	T	T	T	T	T	T	T	T	T	G	T	T	T	T	T	T	T	T	T	T	T	T	T	G	T	T	T	T	T	T	T	T
JHI-Hv50k-2016-471741	T/C	1H	322792405	+	NA	NA	NA	NA	NA	NA	T	T	T	T	T	T	T	T	T	T	T	T	T	T	T	T	C	T	T	T	T	T	T	T	T	T	T	T	T	T	C	T	T	T	T	T	T	T	T
JHI-Hv50k-2016-434640	C/A	1H	322796141	+	NA	NA	NA	NA	NA	NA	C	C	C	C	A	A	A	C	C	C	C	C	A	C	C	A	N	C	C	A	C	C	C	A	C	C	A	C	C	C	A	A	C	C	C	C	A	A	A
JHI-Hv50k-2016-24433	A/G	1H	323081481	+	NA	NA	NA	NA	NA	NA	A	A	A	A	A	A	A	A	A	A	A	A	A	A	A	A	A	A	A	A	A	A	A	A	A	A	A	A	A	A	A	A	A	A	A	A	A	A	A
JHI-Hv50k-2016-159492	A/G	1H	323653869	+	NA	NA	NA	NA	NA	NA	A	A	A	A	A	A	A	A	A	A	A	A	A	A	A	A	G	A	A	G	A	A	A	A	A	A	A	A	G	A	G	A	A	A	A	A	A	A	A
JHI-Hv50k-2016-298790	C/T	1H	323774150	+	NA	NA	NA	NA	NA	NA	C	T	C	T	C	C	C	T	T	C	C	C	C	C	T	C	C	T	C	T	C	C	T	T	C	C	T	C	T	C	C	T	T	C	C	C	C	T	T
JHI-Hv50k-2016-164334	G/A	1H	323775025	+	NA	NA	NA	NA	NA	NA	G	G	G	A	G	A	G	A	G	G	G	G	G	G	A	G	G	G	A	G	G	G	G	A	G	G	A	G	G	G	G	G	G	G	G	G	A	A	A
JHI-Hv50k-2016-397780	C/T	1H	323778048	+	NA	NA	NA	NA	NA	NA	C	C	C	C	C	C	C	C	C	C	C	C	C	C	C	C	C	C	C	C	C	C	C	C	C	C	C	C	C	C	C	C	C	C	C	C	C	C	C
JHI-Hv50k-2016-397777	A/G	1H	323778213	+	NA	NA	NA	NA	NA	NA	A	A	A	A	A	A	A	A	A	A	A	A	A	A	A	A	A	A	A	A	A	A	A	A	A	A	A	A	A	A	A	A	A	A	A	A	A	A	A
JHI-Hv50k-2016-24486	G/A	1H	323781623	+	NA	NA	NA	NA	NA	NA	G	G	G	G	G	G	G	G	G	G	G	G	G	G	G	G	G	G	G	G	G	G	G	G	G	G	G	G	G	G	G	G	G	G	G	G	G	G	G
JHI-Hv50k-2016-24484	A/G	1H	323781908	+	NA	NA	NA	NA	NA	NA	A	A	A	A	A	A	A	A	A	A	A	A	A	A	A	A	A	A	A	A	A	A	A	A	A	A	A	A	A	A	A	A	A	A	A	A	A	A	A
JHI-Hv50k-2016-24542	C/A	1H	324741702	+	NA	NA	NA	NA	NA	NA	C	C	C	C	C	C	C	C	C	C	C	C	C	C	C	C	C	C	C	C	C	C	C	C	C	C	C	C	C	C	C	C	C	C	C	C	C	C	C
JHI-Hv50k-2016-24600	A/G	1H	324990633	+	NA	NA	NA	NA	NA	NA	A	A	A	A	A	A	A	A	A	A	A	A	A	A	A	A	A	A	A	A	A	A	A	A	A	A	A	A	A	A	A	A	A	A	A	A	A	A	A
JHI-Hv50k-2016-24596	C/G	1H	324995956	+	NA	NA	NA	NA	NA	NA	C	C	C	C	C	C	C	C	C	C	C	C	C	C	C	C	C	C	C	C	C	C	C	C	C	C	C	C	C	C	C	C	C	C	C	C	C	C	C
JHI-Hv50k-2016-24624	A/G	1H	325395169	+	NA	NA	NA	NA	NA	NA	A	A	A	A	A	A	A	A	A	A	A	A	A	A	A	A	A	A	A	A	A	A	A	A	A	A	A	A	A	A	A	A	A	A	A	A	A	A	A
JHI-Hv50k-2016-24633	C/T	1H	325558570	+	NA	NA	NA	NA	NA	NA	C	C	C	C	C	C	C	C	C	C	C	C	C	C	C	C	C	C	C	C	C	C	C	C	C	C	C	C	C	C	C	C	C	C	C	C	C	C	C
JHI-Hv50k-2016-24648	A/G	1H	325751135	+	NA	NA	NA	NA	NA	NA	A	A	A	A	A	A	A	A	A	A	A	A	A	A	A	A	A	A	A	A	A	A	A	A	A	A	A	A	A	A	A	A	A	A	A	A	A	A	A
JHI-Hv50k-2016-511926	A/G	1H	326184349	+	NA	NA	NA	NA	NA	NA	A	N	A	A	A	A	A	A	A	A	A	A	A	A	A	A	A	A	A	A	A	A	A	G	G	A	G	A	A	G	A	G	A	A	A	G	A	A	G
JHI-Hv50k-2016-24730	A/G	1H	327096137	+	NA	NA	NA	NA	NA	NA	A	A	A	A	A	A	A	A	A	A	A	A	A	A	A	A	A	A	A	A	A	A	A	A	A	A	A	A	A	A	A	A	A	A	A	A	A	A	A
JHI-Hv50k-2016-24762	C/T	1H	327913589	+	NA	NA	NA	NA	NA	NA	C	C	C	C	C	C	C	C	C	C	C	C	C	C	C	C	C	C	C	C	C	C	C	C	C	C	C	C	C	C	C	C	C	C	C	C	C	C	C
SCRI_RS_155439	G/C	1H	327917296	+	NA	NA	NA	NA	NA	NA	G	G	G	G	G	G	G	G	G	G	G	G	G	G	G	G	G	G	G	G	G	G	G	G	G	G	G	G	G	G	G	G	G	G	G	G	G	G	G
SCRI_RS_7197	G/A	1H	328638381	+	NA	NA	NA	NA	NA	NA	A	G	G	A	G	A	A	G	G	A	G	A	A	A	G	A	G	G	G	A	A	A	G	G	A	A	G	A	G	A	G	G	A	G	G	A	A	G	A
JHI-Hv50k-2016-24851	T/C	1H	328640365	+	NA	NA	NA	NA	NA	NA	C	T	T	C	T	C	C	T	T	C	T	C	C	C	T	C	T	T	T	C	C	C	T	T	C	C	T	C	T	C	T	T	C	T	T	C	C	T	C
JHI-Hv50k-2016-24838	A/T	1H	328641938	+	NA	NA	NA	NA	NA	NA	T	A	A	T	A	T	T	A	A	T	A	T	T	T	A	T	A	A	A	T	T	T	A	A	T	T	A	T	A	T	A	A	T	A	A	T	T	A	T
JHI-Hv50k-2016-24903	A/C	1H	329131517	+	NA	NA	NA	NA	NA	NA	C	A	A	A	A	C	C	A	A	C	A	C	C	C	A	C	A	A	A	C	C	C	A	A	C	C	A	C	A	C	A	A	C	A	A	C	C	A	C
JHI-Hv50k-2016-24921	A/T	1H	329229318	+	NA	NA	NA	NA	NA	NA	A	A	A	A	A	A	A	A	A	A	A	A	A	A	A	A	A	A	A	A	A	A	A	A	A	A	A	A	A	A	A	A	A	A	A	A	A	A	A
JHI-Hv50k-2016-25001	A/G	1H	329335432	+	NA	NA	NA	NA	NA	NA	A	A	A	A	A	A	A	A	A	A	A	A	A	A	A	A	A	A	A	A	A	A	A	A	A	A	A	A	A	A	A	A	A	A	A	A	A	A	A
JHI-Hv50k-2016-24990	G/A	1H	329337310	+	NA	NA	NA	NA	NA	NA	G	A	A	A	A	G	G	A	A	G	A	G	G	G	A	G	A	A	A	G	G	G	A	A	G	G	A	G	A	G	A	A	G	A	A	G	G	A	G
JHI-Hv50k-2016-24939	G/C	1H	329355913	+	NA	NA	NA	NA	NA	NA	G	G	G	G	G	G	G	G	G	G	G	G	G	G	G	G	G	G	G	G	G	G	G	G	G	G	G	G	G	G	G	G	G	G	G	G	G	G	G
JHI-Hv50k-2016-25043	T/A	1H	329640502	+	NA	NA	NA	NA	NA	NA	T	T	T	T	T	T	T	T	T	T	T	T	T	T	T	T	T	T	T	T	T	T	T	T	T	T	T	T	T	T	T	T	T	T	T	T	T	T	T
SCRI_RS_236235	C/T	1H	329640628	+	NA	NA	NA	NA	NA	NA	C	T	T	T	T	C	C	T	T	C	T	C	C	C	T	C	T	T	T	C	C	C	T	T	C	C	T	C	T	C	T	T	C	T	T	C	C	T	C
SCRI_RS_151874	G/A	1H	330102972	+	NA	NA	NA	NA	NA	NA	G	A	A	A	A	G	G	A	A	G	A	G	G	G	A	G	A	A	A	G	G	G	A	A	G	G	A	G	A	G	A	A	G	A	A	G	G	A	G
JHI-Hv50k-2016-25062	C/T	1H	330104460	+	NA	NA	NA	NA	NA	NA	C	C	C	C	C	C	C	C	C	C	C	C	C	C	C	C	C	C	C	C	C	C	C	C	C	C	C	C	C	C	C	C	C	C	C	C	C	C	C
BOPA2_12_30592	A/C	1H	330391776	+	NA	NA	NA	NA	NA	NA	A	C	C	C	C	A	A	C	C	A	C	A	A	A	C	A	C	C	C	A	A	A	C	C	A	A	C	A	C	A	C	C	A	C	C	A	A	C	A
BOPA2_12_10938	C/G	1H	330397005	+	NA	NA	NA	NA	NA	NA	C	C	C	C	C	C	C	C	C	C	C	C	C	C	C	C	C	C	C	C	C	C	C	C	C	C	C	C	C	C	C	C	C	C	C	C	C	C	C
JHI-Hv50k-2016-25140	T/C	1H	330397034	+	NA	NA	NA	NA	NA	NA	T	C	C	C	C	T	T	C	C	T	C	T	T	T	C	T	C	C	C	T	T	T	C	C	T	T	C	T	C	T	C	C	T	C	C	T	T	C	T
JHI-Hv50k-2016-25138	C/T	1H	330397214	+	NA	NA	NA	NA	NA	NA	C	C	C	C	C	C	C	C	C	C	C	C	C	C	C	C	C	C	C	C	C	C	C	C	C	C	C	C	C	C	C	C	C	C	C	C	C	C	C
SCRI_RS_230133	G/A	1H	330732989	+	NA	NA	NA	NA	NA	NA	A	G	G	G	G	A	A	G	G	A	G	A	A	A	G	A	G	G	G	A	A	A	G	G	A	A	G	A	G	A	G	G	A	G	G	A	A	G	A
JHI-Hv50k-2016-25237	C/A	1H	330733262	+	NA	NA	NA	NA	NA	NA	C	C	C	C	C	C	C	C	C	C	C	C	C	C	C	C	C	C	C	C	C	C	C	C	C	C	C	C	C	C	C	C	C	C	C	C	C	C	C
SCRI_RS_216058	G/A	1H	331413863	+	NA	NA	NA	NA	NA	NA	A	G	G	G	G	A	A	G	G	A	G	A	A	A	G	A	G	G	G	A	A	A	G	G	A	A	G	A	G	A	G	G	A	G	G	A	A	G	A
JHI-Hv50k-2016-25298	T/C	1H	331414464	+	NA	NA	NA	NA	NA	NA	T	T	T	T	T	T	T	T	T	T	T	T	T	T	T	T	T	T	T	T	T	T	T	T	T	T	T	T	T	T	T	T	T	T	T	T	T	T	T
JHI-Hv50k-2016-36356	T/A	1H	331504884	+	NA	NA	NA	NA	NA	NA	T	T	T	A	T	T	T	T	T	T	T	T	T	T	T	T	T	T	T	T	T	N	T	T	T	T	T	T	T	T	T	T	T	T	T	T	T	T	T
BOPA1_ConsensusGBS0371-2	A/G	1H	331509236	+	NA	NA	NA	NA	NA	NA	A	G	G	G	G	A	A	G	G	A	G	A	A	A	G	A	G	G	G	A	A	A	G	G	A	A	G	A	G	A	G	G	A	G	G	A	A	G	A
JHI-Hv50k-2016-25364	T/C	1H	331856338	+	NA	NA	NA	NA	NA	NA	T	C	C	C	C	T	T	C	C	T	C	T	T	T	C	T	C	C	C	T	T	T	C	C	T	T	C	T	C	T	C	C	T	C	C	T	T	C	T
JHI-Hv50k-2016-25399	C/G	1H	332089452	+	NA	NA	NA	NA	NA	NA	G	C	C	C	C	G	G	C	C	G	C	G	G	G	C	G	C	C	C	G	G	G	C	C	G	G	C	G	C	G	C	C	G	C	C	G	G	C	G
JHI-Hv50k-2016-25378	A/C	1H	332089904	+	NA	NA	NA	NA	NA	NA	C	A	A	A	A	C	C	A	A	C	A	C	C	C	A	C	A	A	A	C	C	C	A	A	C	C	A	C	A	C	A	A	C	A	A	C	C	A	C
BOPA2_12_11209	G/C	1H	332377688	+	NA	NA	NA	NA	NA	NA	G	G	G	G	G	G	G	G	G	G	G	G	G	G	G	G	G	G	G	G	G	G	G	G	G	G	G	G	G	G	G	G	G	G	G	G	G	G	G
JHI-Hv50k-2016-25432	G/A	1H	332528511	+	NA	NA	NA	NA	NA	NA	G	G	G	G	G	G	G	G	G	G	G	G	G	G	G	G	G	G	G	G	G	G	G	G	G	G	G	G	G	G	G	G	G	G	G	G	G	G	G
JHI-Hv50k-2016-25431	T/C	1H	332530374	+	NA	NA	NA	NA	NA	NA	C	T	T	T	T	C	C	T	T	C	T	C	C	C	T	C	T	T	T	C	C	C	T	T	C	C	T	C	T	C	T	T	C	T	T	C	C	T	C
JHI-Hv50k-2016-25445	C/A	1H	332790187	+	NA	NA	NA	NA	NA	NA	C	C	C	C	C	C	C	C	C	C	C	C	C	C	C	C	C	C	C	C	C	C	C	C	C	C	C	C	C	C	C	C	C	C	C	C	C	C	C
JHI-Hv50k-2016-335941	G/A	1H	333585189	+	NA	NA	NA	NA	NA	NA	G	G	G	G	G	G	G	G	G	G	G	G	G	G	G	G	G	G	G	G	G	G	G	G	G	G	G	G	G	G	G	G	G	G	G	G	G	G	G
BK_17	G/C	1H	333585612	+	NA	NA	NA	NA	NA	NA	C	G	C	C	C	C	G	C	C	G	G	G	G	G	C	G	C	G	C	G	G	G	C	C	G	G	C	G	C	G	C	C	G	C	G	G	C	C	G
BOPA1_1501-353	G/C	1H	333585612	+	NA	NA	NA	NA	NA	NA	C	G	C	C	C	C	G	C	C	G	G	G	G	G	C	G	C	G	C	G	G	G	C	C	G	G	C	G	C	G	C	C	G	C	G	G	C	C	G
JHI-Hv50k-2016-335942	C/G	1H	333585612	+	NA	NA	NA	NA	NA	NA	G	C	G	G	G	G	C	G	G	C	C	C	C	C	G	C	G	C	G	C	C	C	G	G	C	C	G	C	G	C	G	G	C	G	C	C	G	G	C
JHI-Hv50k-2016-335947	G/C	1H	333585852	+	NA	NA	NA	NA	NA	NA	C	G	G	G	G	G	G	G	G	G	G	G	G	G	G	G	G	G	C	G	G	G	C	G	G	G	G	G	G	G	G	G	G	C	G	G	G	G	G
JHI-Hv50k-2016-335948	G/A	1H	333586220	+	NA	NA	NA	NA	NA	NA	G	G	G	G	G	G	G	G	G	G	G	G	G	G	G	G	G	G	G	G	G	G	G	G	G	G	G	G	G	G	G	G	G	G	G	G	G	G	G
JHI-Hv50k-2016-335949	G/A	1H	333586259	+	NA	NA	NA	NA	NA	NA	A	G	G	G	G	G	G	G	G	G	G	G	G	G	G	G	G	G	A	G	G	G	A	G	G	G	G	G	G	G	G	G	G	A	G	G	G	G	G
JHI-Hv50k-2016-335951	T/C	1H	333586617	+	NA	NA	NA	NA	NA	NA	T	T	C	C	C	C	T	C	C	T	T	T	T	T	C	T	C	T	T	T	T	T	T	C	T	T	C	T	C	T	C	C	T	T	T	T	C	C	T
JHI-Hv50k-2016-335952	T/C	1H	333586697	+	NA	NA	NA	NA	NA	NA	T	T	T	T	T	T	T	T	T	T	T	T	T	T	T	T	T	T	T	T	T	T	T	T	T	T	T	T	T	T	T	T	T	T	T	T	T	T	T
JHI-Hv50k-2016-25561	A/G	1H	333586843	+	NA	NA	NA	NA	NA	NA	A	A	A	A	A	A	A	A	A	A	A	A	A	A	A	A	A	A	A	A	A	A	A	A	A	A	A	A	A	A	A	A	A	A	A	A	A	A	A
JHI-Hv50k-2016-25580	T/C	1H	333661166	+	NA	NA	NA	NA	NA	NA	T	T	T	T	T	T	T	T	T	T	T	T	T	T	T	T	T	T	T	T	T	T	T	T	T	T	T	T	T	T	T	T	T	T	T	T	T	T	T
SCRI_RS_141598	C/T	1H	333664591	+	NA	NA	NA	NA	NA	NA	C	T	T	T	T	C	C	T	T	C	T	C	C	C	T	C	T	T	T	C	C	C	T	T	C	C	T	C	T	C	T	T	C	T	T	C	C	T	C
BOPA2_12_31272	A/G	1H	333666386	+	NA	NA	NA	NA	NA	NA	A	G	G	G	G	A	A	G	G	A	G	A	A	A	G	A	G	G	G	A	A	A	G	G	A	A	G	A	G	A	G	G	A	G	G	A	A	G	A
JHI-Hv50k-2016-25728	T/C	1H	334244595	+	NA	NA	NA	NA	NA	NA	T	C	C	C	C	T	T	C	C	T	C	T	T	T	C	T	C	C	C	T	T	T	C	C	T	T	C	T	C	T	C	C	T	C	C	T	T	C	T
JHI-Hv50k-2016-25723	T/C	1H	334248523	+	NA	NA	NA	NA	NA	NA	T	C	C	C	C	T	T	C	C	T	C	T	T	T	C	T	C	C	C	T	T	T	C	C	T	T	C	T	C	T	C	C	T	C	C	T	T	C	T
SCRI_RS_171543	A/G	1H	334251736	+	NA	NA	NA	NA	NA	NA	G	A	A	A	A	G	G	A	A	G	A	G	G	G	A	G	A	A	A	G	G	G	A	A	G	G	A	G	A	G	A	A	G	A	A	G	G	A	G
SCRI_RS_7813	C/T	1H	334257551	+	NA	NA	NA	NA	NA	NA	C	T	T	T	T	C	C	T	T	C	T	C	C	C	T	C	T	T	T	C	C	C	T	T	C	C	T	C	T	C	T	T	C	T	T	C	C	T	C
JHI-Hv50k-2016-25683	A/C	1H	334261324	+	NA	NA	NA	NA	NA	NA	A	A	A	A	A	A	A	A	A	A	A	A	A	A	A	A	A	A	A	A	A	A	A	A	A	A	A	A	A	A	A	A	A	A	A	A	A	A	A
BOPA1_8717-244	A/G	1H	334264572	+	NA	NA	NA	NA	NA	NA	A	A	A	A	A	A	A	A	A	A	A	A	A	A	A	A	A	A	A	A	A	A	A	A	A	A	A	A	A	A	A	A	A	A	A	A	A	A	A
JHI-Hv50k-2016-25670	C/T	1H	334264706	+	NA	NA	NA	NA	NA	NA	C	T	T	T	T	C	C	T	T	C	T	C	C	C	T	C	T	T	T	C	C	C	T	T	C	C	T	C	T	C	T	T	C	T	T	C	C	T	C
JHI-Hv50k-2016-25731	T/C	1H	334378900	+	NA	NA	NA	NA	NA	NA	T	T	T	T	T	T	T	T	T	T	T	T	T	T	T	T	T	T	T	T	T	T	T	T	T	T	T	T	T	T	T	T	T	T	T	T	T	T	T
JHI-Hv50k-2016-25738	C/T	1H	334737607	+	NA	NA	NA	NA	NA	NA	C	C	C	C	C	C	C	C	C	C	C	C	C	C	C	C	C	C	C	C	C	C	C	C	C	C	C	C	C	C	C	C	C	C	C	C	C	C	C
SCRI_RS_134850	C/T	1H	334741358	+	NA	NA	NA	NA	NA	NA	T	C	C	C	C	T	T	C	C	T	C	T	T	T	C	T	C	C	C	T	T	T	C	C	T	T	C	T	C	T	C	C	T	C	C	T	T	C	T
JHI-Hv50k-2016-25743	C/A	1H	334741374	+	NA	NA	NA	NA	NA	NA	C	A	A	A	A	C	C	A	A	C	A	C	C	C	A	C	A	A	A	C	C	C	A	A	C	C	A	C	A	C	A	A	C	A	A	C	C	A	C
JHI-Hv50k-2016-25880	G/A	1H	335769525	+	NA	NA	NA	NA	NA	NA	A	G	G	G	G	A	A	G	G	A	G	A	A	A	G	A	G	G	G	A	A	A	G	G	A	A	G	A	G	A	G	G	A	G	G	A	A	G	A
JHI-Hv50k-2016-25970	C/T	1H	336956689	+	NA	NA	NA	NA	NA	NA	C	C	C	C	C	C	C	C	C	C	C	C	C	C	C	C	C	C	C	C	C	C	C	C	C	C	C	C	C	C	C	C	C	C	C	C	C	C	C
BOPA1_8224-561	A/G	1H	336957309	+	NA	NA	NA	NA	NA	NA	G	A	A	A	A	G	G	A	A	G	A	G	G	G	A	G	A	A	A	G	G	G	A	A	G	G	A	G	A	G	A	A	G	A	A	G	G	A	G
BOPA1_1294-473	G/A	1H	336960702	+	NA	NA	NA	NA	NA	NA	G	A	A	A	A	N	N	A	A	G	A	G	G	G	A	N	A	A	A	G	G	G	A	A	G	G	A	G	A	N	A	A	G	A	A	G	G	A	N
JHI-Hv50k-2016-26014	A/G	1H	336964005	+	NA	NA	NA	NA	NA	NA	G	A	A	A	A	G	G	A	A	G	A	G	G	G	A	G	A	A	A	G	G	G	A	A	G	G	A	G	A	G	A	A	G	A	A	G	G	A	G
JHI-Hv50k-2016-26048	C/T	1H	337313805	+	NA	NA	NA	NA	NA	NA	C	T	T	T	T	C	C	T	T	C	T	C	C	C	T	C	T	T	T	C	C	C	T	T	C	C	T	C	T	C	T	T	C	T	T	C	C	T	C
JHI-Hv50k-2016-26073	C/T	1H	337322713	+	NA	NA	NA	NA	NA	NA	C	T	T	T	T	C	C	T	T	C	T	C	C	C	T	C	T	T	T	C	C	C	T	T	C	C	T	C	T	C	T	T	C	T	T	C	C	T	C
JHI-Hv50k-2016-26080	A/G	1H	337369875	+	NA	NA	NA	NA	NA	NA	A	A	A	A	A	A	A	A	A	A	A	A	A	A	A	A	A	A	A	A	A	A	A	A	A	A	A	A	A	A	A	A	A	A	A	A	A	A	A
SCRI_RS_189248	G/A	1H	337370461	+	NA	NA	NA	NA	NA	NA	A	G	G	G	G	A	A	G	G	A	G	A	A	A	G	A	G	G	G	A	A	A	G	G	A	A	G	A	G	A	G	G	A	G	G	A	A	G	A
JHI-Hv50k-2016-26103	C/A	1H	337953217	+	NA	NA	NA	NA	NA	NA	A	C	C	C	C	A	A	C	C	A	C	A	A	A	C	A	C	C	C	A	A	A	C	C	A	A	C	A	C	A	C	C	A	C	C	A	A	C	A
JHI-Hv50k-2016-281168	C/T	1H	338244959	+	NA	NA	NA	NA	NA	NA	C	T	C	T	C	C	C	T	T	C	C	C	C	C	C	C	C	T	C	T	C	C	C	T	C	T	T	C	T	C	C	T	T	C	C	C	C	T	C
JHI-Hv50k-2016-26139	T/C	1H	338484298	+	NA	NA	NA	NA	NA	NA	T	T	T	T	T	T	T	T	T	T	T	T	T	T	T	T	T	T	T	T	T	T	T	T	T	T	T	T	T	T	T	T	T	T	T	T	T	T	T
BOPA2_12_31134	A/G	1H	338484721	+	NA	NA	NA	NA	NA	NA	G	A	A	A	A	G	G	A	A	G	A	G	G	G	A	G	A	A	A	G	G	G	A	A	G	G	A	G	A	G	A	A	G	A	A	G	G	A	G
SCRI_RS_122889	A/G	1H	339112036	+	NA	NA	NA	NA	NA	NA	A	G	G	G	G	A	A	G	G	A	G	A	A	A	G	A	G	G	G	A	A	A	G	G	A	A	G	A	G	A	G	G	A	G	G	A	A	G	A
JHI-Hv50k-2016-26222	G/A	1H	339445096	+	NA	NA	NA	NA	NA	NA	G	G	G	G	G	G	G	G	G	G	G	G	G	G	G	G	G	G	G	G	G	G	G	G	G	G	G	G	G	G	G	G	G	G	G	G	G	G	G
SCRI_RS_189920	G/A	1H	339454562	+	NA	NA	NA	NA	NA	NA	G	A	A	A	A	G	G	A	A	G	A	G	G	G	A	G	A	A	A	G	G	G	A	A	G	G	A	G	A	G	A	A	G	A	A	G	G	A	G
JHI-Hv50k-2016-26213	C/T	1H	339455573	+	NA	NA	NA	NA	NA	NA	C	T	T	T	T	C	C	T	T	C	T	C	C	C	T	C	T	T	T	C	C	C	T	T	C	C	T	C	T	C	T	T	C	T	T	C	C	T	C
SCRI_RS_189898	C/T	1H	339457460	+	NA	NA	NA	NA	NA	NA	C	T	T	T	T	C	C	T	T	C	T	C	C	C	T	C	T	T	T	C	C	C	T	T	C	C	T	C	T	C	T	T	C	T	T	C	C	T	C
JHI-Hv50k-2016-26255	C/T	1H	339678387	+	NA	NA	NA	NA	NA	NA	C	T	T	T	T	C	C	T	T	C	T	C	C	C	T	C	T	T	T	C	C	C	T	T	C	C	T	C	T	C	T	T	C	T	T	C	C	T	C
SCRI_RS_219043	C/T	1H	340239644	+	NA	NA	NA	NA	NA	NA	C	T	T	T	T	C	C	T	T	C	T	C	C	C	T	C	T	T	T	C	C	C	T	T	C	C	T	C	T	C	T	T	C	T	T	C	C	T	C
JHI-Hv50k-2016-491366	C/A	1H	340464955	+	NA	NA	NA	NA	NA	NA	C	C	N	N	N	A	N	N	C	C	C	C	N	C	N	N	C	N	A	N	C	C	A	A	C	C	A	C	A	C	C	C	A	C	N	C	A	C	C
JHI-Hv50k-2016-26297	C/A	1H	340755302	+	NA	NA	NA	NA	NA	NA	C	C	C	C	C	C	C	C	C	C	C	C	C	C	C	C	C	C	C	C	C	C	C	C	C	C	C	C	C	C	C	C	C	C	C	C	C	C	C
JHI-Hv50k-2016-26334	G/A	1H	341214096	+	NA	NA	NA	NA	NA	NA	G	G	G	G	G	G	G	G	G	G	G	G	G	G	G	G	G	G	G	G	G	G	G	G	G	G	G	G	G	G	G	G	G	G	G	G	G	G	G
SCRI_RS_116685	A/C	1H	341214300	+	NA	NA	NA	NA	NA	NA	C	A	A	A	A	C	C	A	A	C	A	C	C	C	A	C	A	A	A	C	C	C	A	A	C	C	A	C	A	C	A	A	C	A	A	C	C	A	C
SCRI_RS_160466	C/T	1H	341219989	+	NA	NA	NA	NA	NA	NA	T	C	C	C	C	T	T	C	C	T	C	T	T	T	C	T	C	C	C	T	T	T	C	C	T	T	C	T	C	T	C	C	T	C	C	T	T	C	T
JHI-Hv50k-2016-26344	T/C	1H	341220380	+	NA	NA	NA	NA	NA	NA	T	T	T	T	T	T	T	T	T	T	T	T	T	T	T	T	T	T	T	T	T	T	T	T	T	T	T	T	T	T	T	T	T	T	T	T	T	T	T
JHI-Hv50k-2016-26359	A/G	1H	341796547	+	NA	NA	NA	NA	NA	NA	A	A	A	A	A	A	A	A	A	A	A	A	A	A	A	A	G	A	A	A	A	A	A	A	A	A	A	A	A	A	G	A	A	A	A	A	A	A	A
JHI-Hv50k-2016-26365	T/C	1H	342058081	+	NA	NA	NA	NA	NA	NA	T	T	T	T	T	T	T	T	T	T	T	T	T	T	T	T	T	T	T	T	T	T	T	T	T	T	T	T	T	T	T	T	T	T	T	T	T	T	T
SCRI_RS_229932	T/C	1H	342058625	+	NA	NA	NA	NA	NA	NA	C	T	T	T	T	C	C	T	T	C	T	C	C	C	T	C	T	T	T	C	C	C	T	T	C	C	T	C	T	C	T	T	C	T	T	C	C	T	C
JHI-Hv50k-2016-230040	G/A	1H	342458125	+	NA	NA	NA	NA	NA	NA	A	G	G	G	G	A	A	G	G	G	A	G	A	A	A	G	G	A	G	A	G	G	A	A	A	G	A	A	G	A	G	A	A	G	A	A	A	A	G
JHI-Hv50k-2016-26439	G/A	1H	342714334	+	NA	NA	NA	NA	NA	NA	G	G	G	G	G	G	G	G	G	G	G	G	G	G	G	G	G	G	G	G	G	G	G	G	G	G	G	G	G	G	G	G	G	G	G	G	G	G	G
JHI-Hv50k-2016-26496	G/A	1H	342778081	+	NA	NA	NA	NA	NA	NA	G	A	A	G	A	G	G	A	A	G	A	G	G	G	A	G	A	A	A	G	G	G	A	A	G	G	A	G	A	G	A	A	G	A	A	G	G	A	G
JHI-Hv50k-2016-26511	T/C	1H	342902924	+	NA	NA	NA	NA	NA	NA	T	T	T	T	T	T	T	T	T	T	T	T	T	T	T	T	T	T	T	T	T	T	T	T	T	T	T	T	T	T	T	T	T	T	T	T	T	T	T
SCRI_RS_170542	T/C	1H	343177799	+	NA	NA	NA	NA	NA	NA	C	T	T	C	T	C	C	T	T	C	T	C	C	C	T	C	T	T	T	C	C	C	T	T	C	C	T	C	T	C	T	T	C	T	T	C	C	T	C
JHI-Hv50k-2016-26556	T/C	1H	343178861	+	NA	NA	NA	NA	NA	NA	C	T	T	C	T	C	C	T	T	C	T	C	C	C	T	C	T	T	T	C	C	C	T	T	C	C	T	C	T	C	T	T	C	T	T	C	C	T	C
BOPA1_5798-867	C/A	1H	343181278	+	NA	NA	NA	NA	NA	NA	A	C	C	A	C	A	A	C	C	A	C	A	A	A	C	A	C	C	C	A	A	A	C	C	A	A	C	A	C	A	C	C	A	C	C	A	A	C	A
JHI-Hv50k-2016-26530	C/T	1H	343187155	+	NA	NA	NA	NA	NA	NA	T	C	C	T	C	T	T	C	C	T	C	T	T	T	C	T	C	C	C	T	T	T	C	C	T	T	C	T	C	T	C	C	T	C	C	T	T	C	T
SCRI_RS_125407	G/A	1H	343778213	+	NA	NA	NA	NA	NA	NA	G	A	A	G	A	G	G	A	A	G	A	G	G	G	A	G	A	A	A	G	G	G	A	A	G	G	A	G	A	G	A	A	G	A	A	G	G	A	G
JHI-Hv50k-2016-221951	T/C	1H	344093102	+	NA	NA	NA	NA	NA	NA	T	T	T	T	T	T	T	T	T	T	T	T	T	T	T	T	T	T	T	T	T	T	T	T	T	T	T	T	T	T	T	T	T	T	T	T	T	T	T
JHI-Hv50k-2016-26630	A/T	1H	344214505	+	NA	NA	NA	NA	NA	NA	A	A	A	A	A	A	A	A	A	A	A	A	A	A	A	A	A	A	A	A	A	A	A	A	A	A	A	A	A	A	A	A	A	A	A	A	A	A	A
JHI-Hv50k-2016-26645	C/A	1H	344875261	+	NA	NA	NA	NA	NA	NA	C	C	C	C	C	C	C	C	C	C	C	C	C	C	C	C	C	C	C	C	C	C	C	C	C	C	C	C	C	C	C	C	C	C	C	C	C	C	C
BOPA1_4793-777	A/G	1H	345013348	+	NA	NA	NA	NA	NA	NA	A	A	A	A	A	A	A	A	A	A	A	A	A	A	A	A	A	A	A	A	A	A	A	A	A	A	A	A	A	A	A	A	A	A	A	A	A	A	A
JHI-Hv50k-2016-379152	A/G	1H	345207356	+	NA	NA	NA	NA	NA	NA	A	G	A	A	A	A	A	A	A	A	A	A	A	A	A	A	A	A	A	A	A	A	A	A	A	A	A	A	A	A	A	A	A	A	A	A	A	A	A
JHI-Hv50k-2016-80172	G/A	1H	345208221	+	NA	NA	NA	NA	NA	NA	G	A	G	G	G	G	G	G	G	G	A	G	G	G	G	G	G	A	G	G	G	G	A	G	G	G	G	G	G	G	G	G	G	A	A	G	G	G	G
BOPA1_5297-796	A/G	1H	345562854	+	NA	NA	NA	NA	NA	NA	A	A	A	A	A	A	A	A	A	A	A	A	A	A	A	A	A	A	A	A	A	A	A	A	A	A	A	A	A	A	A	A	A	A	A	A	A	A	A
JHI-Hv50k-2016-26709	T/C	1H	345986171	+	NA	NA	NA	NA	NA	NA	T	T	T	T	T	T	T	T	T	T	T	T	T	T	T	T	T	T	T	T	T	T	T	T	T	T	T	T	T	T	T	T	T	T	T	T	T	T	T
JHI-Hv50k-2016-26750	T/C	1H	346380392	+	NA	NA	NA	NA	NA	NA	T	T	T	T	T	T	T	T	T	T	T	T	T	T	T	T	T	T	T	T	T	T	T	T	T	T	T	T	T	T	T	T	T	T	T	T	T	T	T
JHI-Hv50k-2016-26782	C/T	1H	346955012	+	NA	NA	NA	NA	NA	NA	C	C	C	C	C	C	C	C	C	C	C	C	C	C	C	C	C	C	C	C	C	C	C	C	C	C	C	C	C	C	C	C	C	C	C	C	C	C	C
JHI-Hv50k-2016-26799	C/T	1H	346993928	+	NA	NA	NA	NA	NA	NA	C	C	C	C	C	C	C	C	C	C	C	C	C	C	C	C	C	C	C	C	C	C	C	C	C	C	C	C	C	C	C	C	C	C	C	C	C	C	C
JHI-Hv50k-2016-26797	T/C	1H	346998373	+	NA	NA	NA	NA	NA	NA	T	T	T	T	T	T	T	T	T	T	T	T	T	T	T	T	T	T	T	T	T	T	T	T	T	T	T	T	T	T	T	T	T	T	T	T	T	T	T
JHI-Hv50k-2016-26822	T/G	1H	347445909	+	NA	NA	NA	NA	NA	NA	T	T	T	T	T	T	T	T	T	T	T	T	T	T	T	T	T	T	T	T	T	T	T	T	T	T	T	T	T	T	T	T	T	T	T	T	T	T	T
JHI-Hv50k-2016-26859	G/A	1H	347882425	+	NA	NA	NA	NA	NA	NA	G	G	G	G	G	G	G	G	G	G	G	G	G	G	G	G	G	G	G	G	G	G	G	G	G	G	G	G	G	G	G	G	G	G	G	G	G	G	G
SCRI_RS_221609	G/T	1H	347883327	+	NA	NA	NA	NA	NA	NA	G	G	G	G	G	G	G	G	G	G	G	G	G	G	G	G	G	G	G	G	G	G	G	G	G	G	G	G	G	G	G	G	G	G	G	G	G	G	G
JHI-Hv50k-2016-254175	T/A	1H	348817600	+	NA	NA	NA	NA	NA	NA	A	T	T	T	T	T	T	T	T	T	T	T	T	T	T	T	T	T	A	T	T	T	T	T	T	T	T	T	A	T	T	T	T	A	T	T	T	T	T
JHI-Hv50k-2016-254174	T/C	1H	348817685	+	NA	NA	NA	NA	NA	NA	T	T	T	T	T	T	T	T	T	T	T	T	T	T	T	T	T	T	T	T	T	T	T	T	T	T	T	T	T	T	T	T	T	T	T	T	T	T	T
JHI-Hv50k-2016-26878	C/G	1H	348819178	+	NA	NA	NA	NA	NA	NA	C	C	C	C	C	C	C	C	C	C	C	C	C	C	C	C	C	C	C	C	C	C	C	C	C	C	C	C	C	C	C	C	C	C	C	C	C	C	C
JHI-Hv50k-2016-26883	A/G	1H	348962948	+	NA	NA	NA	NA	NA	NA	A	A	A	A	A	A	A	A	A	A	A	A	A	A	A	A	A	A	A	A	A	A	A	A	A	A	A	A	A	A	A	A	A	A	A	A	A	A	A
BOPA2_12_30350	G/A	1H	349256585	+	NA	NA	NA	NA	NA	NA	G	G	G	G	G	G	G	G	G	G	G	G	G	G	G	G	G	G	G	G	G	G	G	G	G	G	G	G	G	G	G	G	G	G	G	G	G	G	G
JHI-Hv50k-2016-26890	G/A	1H	349256585	+	NA	NA	NA	NA	NA	NA	G	G	G	G	G	G	G	G	G	G	G	G	G	G	G	G	G	G	G	G	G	G	G	G	G	G	G	G	G	G	G	G	G	G	G	G	G	G	G
JHI-Hv50k-2016-26888	A/G	1H	349257829	+	NA	NA	NA	NA	NA	NA	A	A	A	A	A	A	A	A	A	A	A	A	A	A	A	A	A	A	A	A	A	A	A	A	A	A	A	A	A	A	A	A	A	A	A	A	A	A	A
JHI-Hv50k-2016-278498	G/C	1H	349553194	+	NA	NA	NA	NA	NA	NA	C	C	G	C	C	C	G	C	C	C	G	C	C	C	C	C	G	C	C	C	C	C	C	C	C	C	C	C	C	C	G	C	C	G	C	C	C	C	C
JHI-Hv50k-2016-26918	G/A	1H	349766040	+	NA	NA	NA	NA	NA	NA	G	G	G	G	G	G	G	G	G	G	G	G	G	G	G	G	G	G	G	G	G	G	G	G	G	G	G	G	G	G	G	G	G	G	G	G	G	G	G
BOPA2_12_30522	A/C	1H	350849371	+	NA	NA	NA	NA	NA	NA	A	A	A	A	A	A	A	A	A	A	A	A	A	A	A	A	A	A	A	A	A	A	A	A	A	A	A	A	A	A	A	A	A	A	A	A	A	A	A
JHI-Hv50k-2016-26957	G/A	1H	350868414	+	NA	NA	NA	NA	NA	NA	G	G	G	G	G	G	G	G	G	G	G	G	G	G	G	G	G	G	G	G	G	G	G	G	G	G	G	G	G	G	G	G	G	G	G	G	G	G	G
JHI-Hv50k-2016-26982	T/C	1H	352066028	+	NA	NA	NA	NA	NA	NA	T	T	T	T	T	T	T	T	T	T	T	T	T	T	T	T	T	T	T	T	T	T	T	T	T	T	T	T	T	T	T	T	T	T	T	T	T	T	T
JHI-Hv50k-2016-26989	G/A	1H	352523947	+	NA	NA	NA	NA	NA	NA	G	G	G	G	G	G	G	G	G	G	G	G	G	G	G	G	G	G	G	G	G	G	G	G	G	G	G	G	G	G	G	G	G	G	G	G	G	G	G
JHI-Hv50k-2016-27008	C/G	1H	353386930	+	NA	NA	NA	NA	NA	NA	C	C	C	C	C	C	C	C	C	C	C	C	C	C	C	C	C	C	C	C	C	C	C	C	C	C	C	C	C	C	C	C	C	C	C	C	C	C	C
JHI-Hv50k-2016-27013	C/T	1H	353399212	+	NA	NA	NA	NA	NA	NA	C	C	C	C	C	C	C	C	C	C	C	C	C	C	C	C	C	C	C	C	C	C	C	C	C	C	C	C	C	C	C	C	C	C	C	C	C	C	C
JHI-Hv50k-2016-27021	G/A	1H	353642271	+	NA	NA	NA	NA	NA	NA	G	G	G	G	G	G	G	G	G	G	G	G	G	G	G	G	G	G	G	G	G	G	G	G	G	G	G	G	G	G	G	G	G	G	G	G	G	G	G
JHI-Hv50k-2016-207044	C/T	1H	353874357	+	NA	NA	NA	NA	NA	NA	C	C	C	C	C	C	C	C	C	C	C	C	C	C	C	C	C	C	C	C	C	C	C	C	C	C	C	C	C	C	C	C	C	C	C	C	C	C	C
JHI-Hv50k-2016-207047	C/T	1H	353874455	+	NA	NA	NA	NA	NA	NA	C	C	C	C	C	C	C	C	C	C	C	C	C	C	C	C	C	C	C	C	C	C	C	C	C	C	C	C	C	C	C	C	C	C	N	C	C	C	C
JHI-Hv50k-2016-27050	A/G	1H	354210865	+	NA	NA	NA	NA	NA	NA	A	A	A	A	A	A	A	A	A	A	A	A	A	A	A	A	A	A	A	A	A	A	A	A	A	A	A	A	A	A	A	A	A	A	A	A	A	A	A
JHI-Hv50k-2016-27089	A/G	1H	354811196	+	NA	NA	NA	NA	NA	NA	A	A	A	A	A	A	A	A	A	A	A	A	A	A	A	A	A	A	A	A	A	A	A	A	A	A	A	A	A	A	A	A	A	A	A	A	A	A	A
BOPA2_12_30110	A/G	1H	355046943	+	NA	NA	NA	NA	NA	NA	A	A	A	A	A	A	A	A	A	A	A	A	A	A	A	A	A	A	A	A	A	A	A	A	A	A	A	A	A	A	A	A	A	A	A	A	A	A	A
JHI-Hv50k-2016-27127	C/T	1H	355259823	+	NA	NA	NA	NA	NA	NA	C	C	C	C	C	C	C	C	C	C	C	C	C	C	C	C	C	C	C	C	C	C	C	C	C	C	C	C	C	C	C	C	C	C	C	C	C	C	C
BOPA2_12_30694	A/G	1H	355260035	+	NA	NA	NA	NA	NA	NA	A	A	A	A	A	A	A	A	A	A	A	A	A	A	A	A	A	A	A	A	A	A	A	A	A	A	A	A	A	A	A	A	A	A	A	A	A	A	A
JHI-Hv50k-2016-27177	T/C	1H	355559900	+	NA	NA	NA	NA	NA	NA	T	T	T	T	T	T	T	T	T	T	T	T	T	T	T	T	T	T	T	T	T	T	T	T	T	T	T	T	T	T	T	T	T	T	T	T	T	T	T
JHI-Hv50k-2016-27205	A/T	1H	355674311	+	NA	NA	NA	NA	NA	NA	A	A	A	A	A	A	A	A	A	A	A	A	A	A	A	A	A	A	A	A	A	A	A	A	A	A	A	A	A	A	A	A	A	A	A	A	A	A	A
JHI-Hv50k-2016-27240	T/C	1H	355933134	+	NA	NA	NA	NA	NA	NA	T	T	T	T	T	T	T	T	T	T	T	T	T	T	T	T	T	T	T	T	T	T	T	T	T	T	T	T	T	T	T	T	T	T	T	T	T	T	T
BOPA1_4716-1205	A/T	1H	355935029	+	NA	NA	NA	NA	NA	NA	A	A	A	A	A	A	A	A	A	A	A	A	A	A	A	A	A	A	A	A	A	A	A	A	A	A	A	A	A	A	A	A	A	A	A	A	A	A	A
JHI-Hv50k-2016-27275	G/A	1H	355944194	+	NA	NA	NA	NA	NA	NA	G	G	G	G	G	G	G	G	G	G	G	G	G	G	G	G	G	G	G	G	G	G	G	G	G	G	G	G	G	G	G	G	G	G	G	G	G	G	G
JHI-Hv50k-2016-27365	C/T	1H	356413944	+	NA	NA	NA	NA	NA	NA	C	C	C	C	C	C	C	C	C	C	C	C	C	C	C	C	C	C	C	C	C	C	C	C	C	C	C	C	C	C	C	C	C	C	C	C	C	C	C
BOPA1_3689-1101	A/G	1H	356521588	+	NA	NA	NA	NA	NA	NA	A	A	A	A	A	A	A	A	A	A	A	A	A	A	A	A	A	A	A	A	A	A	A	A	A	A	A	A	A	A	A	A	A	A	A	A	A	A	A
JHI-Hv50k-2016-27468	A/G	1H	356794984	+	NA	NA	NA	NA	NA	NA	A	A	A	A	A	A	A	A	A	A	A	A	A	A	A	A	A	A	A	A	A	A	A	A	A	A	A	A	A	A	A	A	A	A	A	A	A	A	A
JHI-Hv50k-2016-27514	G/T	1H	357312827	+	NA	NA	NA	NA	NA	NA	G	G	G	G	G	G	G	G	G	G	G	G	G	G	G	G	G	G	G	G	G	G	G	G	G	G	G	G	G	G	G	G	G	G	G	G	G	G	G
SCRI_RS_118168	A/T	1H	357577605	+	NA	NA	NA	NA	NA	NA	A	A	A	A	A	A	A	A	A	A	A	A	A	A	A	A	A	A	A	A	A	A	A	A	A	A	A	A	A	A	A	A	A	A	A	A	A	A	A
JHI-Hv50k-2016-27563	C/A	1H	357999641	+	NA	NA	NA	NA	NA	NA	C	C	C	C	C	C	C	C	C	C	C	C	C	C	C	C	C	C	C	C	C	C	C	C	C	C	C	C	C	C	C	C	C	C	C	C	C	C	C
JHI-Hv50k-2016-27562	A/T	1H	358000813	+	NA	NA	NA	NA	NA	NA	A	A	A	A	A	A	A	A	A	A	A	A	A	A	A	A	A	A	A	A	A	A	A	A	A	A	A	A	A	A	A	A	A	A	A	A	A	A	A
JHI-Hv50k-2016-27566	G/A	1H	358251918	+	NA	NA	NA	NA	NA	NA	G	G	G	G	G	G	G	G	G	G	G	G	G	G	G	G	G	G	G	G	G	G	G	G	G	G	G	G	G	G	G	G	G	G	G	G	G	G	G
JHI-Hv50k-2016-27571	G/A	1H	358677411	+	NA	NA	NA	NA	NA	NA	G	G	G	G	G	G	G	G	G	G	G	G	G	G	G	G	G	G	G	G	G	G	G	G	G	G	G	G	G	G	G	G	G	G	G	G	G	G	G
SCRI_RS_109060	T/C	1H	358885746	+	NA	NA	NA	NA	NA	NA	T	T	T	T	T	T	T	T	T	T	T	T	T	T	T	T	T	T	T	T	T	T	T	T	T	T	T	T	T	T	T	T	T	T	T	T	T	T	T
BOPA1_7284-710	A/G	1H	359139916	+	NA	NA	NA	NA	NA	NA	A	A	A	A	A	A	A	A	A	A	A	A	A	A	A	A	A	A	A	A	A	A	A	A	A	A	A	A	A	A	A	A	A	A	A	A	A	A	A
JHI-Hv50k-2016-27619	C/T	1H	359143513	+	NA	NA	NA	NA	NA	NA	C	C	C	C	C	C	C	C	C	C	C	C	C	C	C	C	C	C	C	C	C	C	C	C	C	C	C	C	C	C	C	C	C	C	C	C	C	C	C
JHI-Hv50k-2016-27637	C/T	1H	359176689	+	NA	NA	NA	NA	NA	NA	C	C	C	C	C	C	C	C	C	C	C	C	C	C	C	C	C	C	C	C	C	C	C	C	C	C	C	C	C	C	C	C	C	C	C	C	C	C	C
BOPA1_ABC13652-1-2-156	G/A	1H	359268406	+	NA	NA	NA	NA	NA	NA	G	G	G	G	G	G	G	G	G	G	G	G	G	G	G	G	G	G	G	G	G	G	G	G	G	G	G	G	G	G	G	G	G	G	G	G	G	G	G
JHI-Hv50k-2016-27651	C/T	1H	359271003	+	NA	NA	NA	NA	NA	NA	C	C	C	C	C	C	C	C	C	C	C	C	C	C	C	C	C	C	C	C	C	C	C	C	C	C	C	C	C	C	C	C	C	C	C	C	C	C	C
JHI-Hv50k-2016-27685	C/T	1H	359677987	+	NA	NA	NA	NA	NA	NA	C	C	C	C	C	C	C	C	C	C	C	C	C	C	C	C	C	C	C	C	C	C	C	C	C	C	C	C	C	C	C	C	C	C	C	C	C	C	C
JHI-Hv50k-2016-27680	A/G	1H	359682254	+	NA	NA	NA	NA	NA	NA	A	A	A	A	A	A	A	A	A	A	A	A	A	A	A	A	A	A	A	A	A	A	A	A	A	A	A	A	A	A	A	A	A	A	A	A	A	A	A
SCRI_RS_153733	G/A	1H	359793238	+	NA	NA	NA	NA	NA	NA	G	G	G	G	G	G	G	G	G	G	G	G	G	G	G	G	G	G	G	G	G	G	G	G	G	G	G	G	G	G	G	G	G	G	G	G	G	G	G
JHI-Hv50k-2016-27713	G/T	1H	359797311	+	NA	NA	NA	NA	NA	NA	G	G	G	G	G	G	G	G	G	G	G	G	G	G	G	G	G	G	G	G	G	G	G	G	G	G	G	G	G	G	G	G	G	G	G	G	G	G	G
JHI-Hv50k-2016-27700	C/T	1H	359808013	+	NA	NA	NA	NA	NA	NA	C	C	C	C	C	C	C	C	C	C	C	C	C	C	C	C	C	C	C	C	C	C	C	C	C	C	C	C	C	C	C	C	C	C	C	C	C	C	C
BOPA2_12_30786	C/G	1H	359808648	+	NA	NA	NA	NA	NA	NA	C	C	C	C	C	C	C	C	C	C	C	C	C	C	C	C	C	C	C	C	C	C	C	C	C	C	C	C	C	C	C	C	C	C	C	C	C	C	C
SCRI_RS_119743	T/C	1H	359987864	+	NA	NA	NA	NA	NA	NA	T	T	T	T	T	T	T	T	T	T	T	T	T	T	T	T	T	T	T	T	T	T	T	T	T	T	T	T	T	T	T	T	T	T	T	T	T	T	T
BOPA2_12_30672	A/C	1H	359990125	+	NA	NA	NA	NA	NA	NA	A	A	A	A	A	A	A	A	A	A	A	A	A	A	A	A	A	A	A	A	A	A	A	A	A	A	A	A	A	A	A	A	A	A	A	A	A	A	A
JHI-Hv50k-2016-27727	C/T	1H	360209831	+	NA	NA	NA	NA	NA	NA	C	C	C	C	C	C	C	C	C	C	C	C	C	C	C	C	C	C	C	C	C	C	C	C	C	C	C	C	C	C	C	C	C	C	C	C	C	C	C
BOPA2_12_30750	A/G	1H	360346443	+	NA	NA	NA	NA	NA	NA	A	A	A	A	A	A	A	A	A	A	A	A	A	A	A	A	A	A	A	A	A	A	A	A	A	A	A	A	A	A	A	A	A	A	A	A	A	A	A
JHI-Hv50k-2016-27737	A/G	1H	360346443	+	NA	NA	NA	NA	NA	NA	A	A	A	A	A	A	A	A	A	A	A	A	A	A	A	A	A	A	A	A	A	A	A	A	A	A	A	A	A	A	A	A	A	A	A	A	A	A	A
JHI-Hv50k-2016-27738	T/A	1H	360346602	+	NA	NA	NA	NA	NA	NA	T	T	T	T	T	T	T	T	T	T	T	T	T	T	T	T	T	T	T	T	T	T	T	T	T	T	T	T	T	T	T	T	T	T	T	T	T	T	T
SCRI_RS_148600	G/A	1H	360350520	+	NA	NA	NA	NA	NA	NA	G	G	G	G	G	G	G	G	G	G	G	G	G	G	G	G	G	G	G	G	G	G	G	G	G	G	G	G	G	G	G	G	G	G	G	G	G	G	G
JHI-Hv50k-2016-27761	T/C	1H	360352728	+	NA	NA	NA	NA	NA	NA	T	T	T	T	T	T	T	T	T	T	T	T	T	T	T	T	T	T	T	T	T	T	T	T	T	T	T	T	T	T	T	T	T	T	T	T	T	T	T
JHI-Hv50k-2016-27768	A/G	1H	360358361	+	NA	NA	NA	NA	NA	NA	A	A	A	A	A	A	A	A	A	A	A	A	A	A	A	A	A	A	A	A	A	A	A	A	A	A	A	A	A	A	A	A	A	A	A	A	A	A	A
BOPA1_8743-197	G/C	1H	360569473	+	NA	NA	NA	NA	NA	NA	G	G	G	G	G	G	G	G	G	G	G	G	G	G	G	G	G	G	G	G	G	G	G	G	G	G	G	G	G	G	G	G	G	G	G	G	G	G	G
JHI-Hv50k-2016-27787	A/C	1H	360570177	+	NA	NA	NA	NA	NA	NA	A	A	A	A	A	A	A	A	A	A	A	A	A	A	A	A	A	A	A	A	A	A	A	A	A	A	A	A	A	A	A	A	A	A	A	A	A	A	A
JHI-Hv50k-2016-27785	A/G	1H	360570312	+	NA	NA	NA	NA	NA	NA	A	A	A	A	A	A	A	A	A	A	A	A	A	A	A	A	A	A	A	A	A	A	A	A	A	A	A	A	A	A	A	A	A	A	A	A	A	A	A
BOPA2_12_30499	G/A	1H	360740937	+	NA	NA	NA	NA	NA	NA	G	G	G	G	G	G	G	G	G	G	G	G	G	G	G	G	G	G	G	G	G	G	G	G	G	G	G	G	G	G	G	G	G	G	G	G	G	G	G
JHI-Hv50k-2016-27810	T/G	1H	360741495	+	NA	NA	NA	NA	NA	NA	T	T	T	T	T	T	T	T	T	T	T	T	T	T	T	T	T	T	T	T	T	T	T	T	T	T	T	T	T	T	T	T	T	T	T	T	T	T	T
BOPA2_12_30478	G/A	1H	360742437	+	NA	NA	NA	NA	NA	NA	G	G	G	G	G	G	G	G	G	G	G	G	G	G	G	G	G	G	G	G	G	G	G	G	G	G	G	G	G	G	G	G	G	G	G	G	G	G	G
JHI-Hv50k-2016-27806	G/A	1H	360742437	+	NA	NA	NA	NA	NA	NA	G	G	G	G	G	G	G	G	G	G	G	G	G	G	G	G	G	G	G	G	G	G	G	G	G	G	G	G	G	G	G	G	G	G	G	G	G	G	G
JHI-Hv50k-2016-27805	G/T	1H	360743389	+	NA	NA	NA	NA	NA	NA	G	G	G	G	G	G	G	G	G	G	G	G	G	G	G	G	G	G	G	G	G	G	G	G	G	G	G	G	G	G	G	G	G	G	G	G	G	G	G
JHI-Hv50k-2016-27837	G/A	1H	360822711	+	NA	NA	NA	NA	NA	NA	G	G	G	G	G	G	G	G	G	G	G	G	G	G	G	G	G	G	G	G	G	G	G	G	G	G	G	G	G	G	G	G	G	G	G	G	G	G	G
JHI-Hv50k-2016-27829	G/A	1H	360829310	+	NA	NA	NA	NA	NA	NA	G	G	G	G	G	G	G	G	G	G	G	G	G	G	G	G	G	G	G	G	G	G	G	G	G	G	G	G	G	G	G	G	G	G	G	G	G	G	G
JHI-Hv50k-2016-27862	C/G	1H	361760879	+	NA	NA	NA	NA	NA	NA	C	G	C	C	C	C	C	C	C	C	C	C	C	C	C	C	C	C	C	C	C	C	C	C	C	C	C	C	C	C	C	C	C	G	C	C	C	C	C
JHI-Hv50k-2016-27864	T/G	1H	361763411	+	NA	NA	NA	NA	NA	NA	T	T	T	T	T	T	T	T	T	T	T	T	T	T	T	T	T	T	T	T	T	T	T	T	T	T	T	T	T	T	T	T	T	T	T	T	T	T	T
JHI-Hv50k-2016-27873	A/T	1H	362154053	+	NA	NA	NA	NA	NA	NA	A	A	A	A	A	A	A	A	A	A	A	A	A	A	A	A	A	A	A	A	A	A	A	A	A	A	A	A	A	A	A	A	A	A	A	A	A	A	A
SCRI_RS_198546	C/A	1H	362447279	+	NA	NA	NA	NA	NA	NA	C	C	C	C	C	C	C	C	C	C	C	C	C	C	C	C	C	C	C	C	C	C	C	C	C	C	C	C	C	C	C	C	C	C	C	C	C	C	C
JHI-Hv50k-2016-27889	T/A	1H	362790393	+	NA	NA	NA	NA	NA	NA	T	T	T	T	T	T	T	T	T	T	T	T	T	T	T	T	T	T	T	T	T	T	T	T	T	T	T	T	T	T	T	T	T	T	T	T	T	T	T
JHI-Hv50k-2016-27903	T/G	1H	362975717	+	NA	NA	NA	NA	NA	NA	T	T	T	T	T	T	T	T	T	T	T	T	T	T	T	T	T	T	T	T	T	T	T	T	T	T	T	T	T	T	T	T	T	T	T	T	T	T	T
JHI-Hv50k-2016-27921	C/G	1H	363208686	+	NA	NA	NA	NA	NA	NA	C	C	C	C	C	C	C	C	C	C	C	C	C	C	C	C	C	C	C	C	C	C	C	C	C	C	C	C	C	C	C	C	C	C	C	C	C	C	C
SCRI_RS_14834	A/T	1H	363389437	+	NA	NA	NA	NA	NA	NA	A	A	A	A	A	A	A	A	A	A	A	A	A	A	A	A	A	A	A	A	A	A	A	A	A	A	A	A	A	A	A	A	A	A	A	A	A	A	A
JHI-Hv50k-2016-27929	C/A	1H	363390009	+	NA	NA	NA	NA	NA	NA	C	C	C	C	C	C	C	C	C	C	C	C	C	C	C	C	C	C	C	C	C	C	C	C	C	C	C	C	C	C	C	C	C	C	C	C	C	C	C
JHI-Hv50k-2016-27941	T/G	1H	363714486	+	NA	NA	NA	NA	NA	NA	T	T	T	T	T	T	T	T	T	T	T	T	T	T	T	T	T	T	T	T	T	T	T	T	T	T	T	T	T	T	T	T	T	T	T	T	T	T	T
JHI-Hv50k-2016-27948	G/T	1H	364024081	+	NA	NA	NA	NA	NA	NA	G	G	G	G	G	G	G	G	G	G	G	G	G	G	G	G	G	G	G	G	G	G	G	G	G	G	G	G	G	G	G	G	G	G	G	G	G	G	G
JHI-Hv50k-2016-27954	G/A	1H	364245424	+	NA	NA	NA	NA	NA	NA	G	G	G	G	G	G	G	G	G	G	G	G	G	G	G	G	G	G	G	G	G	G	G	G	G	G	G	G	G	G	G	G	G	G	G	G	G	G	G
JHI-Hv50k-2016-27961	C/A	1H	364621517	+	NA	NA	NA	NA	NA	NA	C	C	C	C	C	C	C	C	C	C	C	C	C	C	C	C	C	C	C	C	C	C	C	C	C	C	C	C	C	C	C	C	C	C	C	C	C	C	C
JHI-Hv50k-2016-27968	A/G	1H	364797657	+	NA	NA	NA	NA	NA	NA	A	A	A	A	A	A	A	A	A	A	A	A	A	A	A	A	A	A	A	A	A	A	A	A	A	A	A	A	A	A	A	A	A	A	A	A	A	A	A
JHI-Hv50k-2016-28014	G/A	1H	365075171	+	NA	NA	NA	NA	NA	NA	G	G	G	G	G	G	G	G	G	G	G	G	G	G	G	G	G	G	G	G	G	G	G	G	G	G	G	G	G	G	G	G	G	G	G	G	G	G	G
JHI-Hv50k-2016-263461	G/A	1H	367016730	+	NA	NA	NA	NA	NA	NA	G	G	G	G	G	G	G	G	G	G	G	G	G	G	G	G	G	G	G	G	G	G	G	G	G	G	G	G	G	G	G	G	G	G	G	G	G	G	G
JHI-Hv50k-2016-263460	A/G	1H	367017241	+	NA	NA	NA	NA	NA	NA	A	A	A	A	A	A	A	A	A	A	A	A	A	A	A	A	A	A	A	A	A	A	A	A	A	A	A	A	A	A	A	A	A	A	A	A	A	A	A
BOPA1_4771-380	A/G	1H	367842254	+	NA	NA	NA	NA	NA	NA	A	N	A	A	A	A	G	A	A	G	A	G	A	A	A	A	A	N	A	G	A	A	A	A	A	A	A	A	A	A	A	A	G	A	A	A	A	N	A
JHI-Hv50k-2016-320871	A/G	1H	367842254	+	NA	NA	NA	NA	NA	NA	A	A	A	A	A	A	G	A	A	G	A	G	A	A	A	A	A	A	A	G	A	A	A	A	A	A	A	A	A	A	A	A	G	A	A	A	A	A	A
BOPA1_ABC10636-1-4-285	C/G	1H	369172185	+	NA	NA	NA	NA	NA	NA	C	C	C	C	C	C	C	C	C	C	C	C	C	C	C	C	C	C	C	C	C	C	C	C	C	C	C	C	C	C	C	C	C	C	C	C	C	C	C
SCRI_RS_167877	A/G	1H	369706823	+	NA	NA	NA	NA	NA	NA	A	A	A	A	A	A	A	A	A	A	A	A	A	A	A	A	A	A	A	A	A	A	A	A	A	A	A	A	A	A	A	A	A	A	A	A	A	A	A
JHI-Hv50k-2016-271885	C/T	1H	371361250	+	NA	NA	NA	NA	NA	NA	C	C	C	C	C	C	C	C	C	C	C	C	C	C	C	C	C	C	C	C	C	C	C	C	C	C	C	C	C	C	C	C	C	C	C	C	C	C	C
JHI-Hv50k-2016-28053	A/G	1H	372139342	+	NA	NA	NA	NA	NA	NA	A	A	A	A	A	A	A	A	A	A	A	A	A	A	A	A	A	A	A	A	A	A	A	A	A	A	A	A	A	A	A	A	A	A	A	A	A	A	A
JHI-Hv50k-2016-28062	T/C	1H	372239256	+	NA	NA	NA	NA	NA	NA	T	T	T	T	T	T	T	T	T	T	T	T	T	T	T	T	T	T	T	T	T	T	T	T	T	T	T	T	T	T	T	T	T	T	T	T	T	T	T
JHI-Hv50k-2016-28056	G/T	1H	372240552	+	NA	NA	NA	NA	NA	NA	G	G	G	G	G	G	G	G	G	G	G	G	G	G	G	G	G	G	G	G	G	G	G	G	G	G	G	G	G	G	G	G	G	G	G	G	G	G	G
SCRI_RS_161643	C/T	1H	372302964	+	NA	NA	NA	NA	NA	NA	C	C	C	C	C	C	C	C	C	C	C	C	C	C	C	C	C	C	C	C	C	C	C	C	C	C	C	C	C	C	C	C	C	C	C	C	C	C	C
JHI-Hv50k-2016-28073	G/A	1H	372306065	+	NA	NA	NA	NA	NA	NA	G	G	G	G	G	G	G	G	G	G	G	G	G	G	G	G	G	G	G	G	G	G	G	G	G	G	G	G	G	G	G	G	G	G	G	G	G	G	G
BOPA2_12_30710	A/G	1H	372381383	+	NA	NA	NA	NA	NA	NA	A	A	A	A	A	A	A	A	A	A	A	A	A	A	A	A	A	A	A	A	A	A	A	A	A	A	A	A	A	A	A	A	A	A	A	A	A	A	A
JHI-Hv50k-2016-28123	T/C	1H	372776022	+	NA	NA	NA	NA	NA	NA	T	T	T	T	T	T	T	T	T	T	T	T	T	T	T	T	T	T	T	T	T	T	T	T	T	T	T	T	T	T	T	T	T	T	T	T	T	T	T
JHI-Hv50k-2016-28125	A/T	1H	372776606	+	NA	NA	NA	NA	NA	NA	A	A	A	A	A	A	A	A	A	A	A	A	A	A	A	A	A	A	A	A	A	A	A	A	A	A	A	A	A	A	A	A	A	A	A	A	A	A	A
JHI-Hv50k-2016-28138	T/C	1H	372811578	+	NA	NA	NA	NA	NA	NA	T	T	T	T	T	T	T	T	T	T	T	T	T	T	T	T	T	T	T	T	T	T	T	T	T	T	T	T	T	T	T	T	T	T	T	T	T	T	T
JHI-Hv50k-2016-28218	C/G	1H	374231669	+	NA	NA	NA	NA	NA	NA	C	C	C	C	C	C	C	C	C	C	C	C	C	C	C	C	C	C	C	C	C	C	C	C	C	C	C	C	C	C	C	C	C	C	C	C	C	C	C
JHI-Hv50k-2016-28210	C/T	1H	374233992	+	NA	NA	NA	NA	NA	NA	C	C	C	C	C	C	C	C	C	C	C	C	C	C	C	C	C	C	C	C	C	C	C	C	C	C	C	C	C	C	C	C	C	C	C	C	C	C	C
JHI-Hv50k-2016-28209	T/C	1H	374234011	+	NA	NA	NA	NA	NA	NA	T	T	T	T	T	T	T	T	T	T	T	T	T	T	T	T	T	T	T	T	T	T	T	T	T	T	T	T	T	T	T	T	T	T	T	T	T	T	T
JHI-Hv50k-2016-28251	C/T	1H	374661864	+	NA	NA	NA	NA	NA	NA	C	C	C	C	C	C	C	C	C	C	C	C	C	C	C	C	C	C	C	C	C	C	C	C	C	C	C	C	C	C	C	C	C	C	C	C	C	C	C
JHI-Hv50k-2016-118737	C/T	1H	374898558	+	NA	NA	NA	NA	NA	NA	C	N	C	C	C	C	C	C	C	C	C	C	C	C	C	C	C	C	C	C	C	C	C	C	C	C	C	C	C	C	C	C	C	T	C	C	C	C	C
JHI-Hv50k-2016-118741	G/T	1H	374899037	+	NA	NA	NA	NA	NA	NA	T	T	G	G	G	G	G	G	G	G	G	G	T	G	G	G	T	G	G	G	G	G	G	G	G	G	G	G	G	G	T	G	G	T	G	G	G	T	G
JHI-Hv50k-2016-28315	C/G	1H	376003155	+	NA	NA	NA	NA	NA	NA	C	C	C	C	C	C	C	C	C	C	C	C	C	C	C	C	C	C	C	C	C	C	C	C	C	C	C	C	C	C	C	C	C	C	C	C	C	C	C
JHI-Hv50k-2016-28314	T/A	1H	376003271	+	NA	NA	NA	NA	NA	NA	T	T	T	T	T	T	T	T	T	T	T	T	T	T	T	T	T	T	T	T	T	T	T	T	T	T	T	T	T	T	T	T	T	T	T	T	T	T	T
JHI-Hv50k-2016-28331	A/G	1H	376387670	+	NA	NA	NA	NA	NA	NA	A	A	A	A	A	A	A	A	A	A	A	A	A	A	A	A	A	A	A	A	A	A	A	A	A	A	A	A	A	A	A	A	A	A	A	A	A	A	A
JHI-Hv50k-2016-28380	A/G	1H	378522931	+	NA	NA	NA	NA	NA	NA	A	A	A	A	A	A	A	A	A	A	A	A	A	A	A	A	A	A	A	A	A	A	A	A	A	A	A	A	A	A	A	A	A	A	A	A	A	A	A
JHI-Hv50k-2016-28416	A/G	1H	378716725	+	NA	NA	NA	NA	NA	NA	A	A	A	A	A	A	A	A	A	A	A	A	A	A	A	A	A	A	A	A	A	A	A	A	A	A	A	A	A	A	A	A	A	A	A	A	A	A	A
JHI-Hv50k-2016-28456	T/C	1H	378980705	+	NA	NA	NA	NA	NA	NA	T	T	T	T	T	T	T	T	T	T	T	T	T	T	T	T	T	T	T	T	T	T	T	T	T	T	T	T	T	T	T	T	T	T	T	T	T	T	T
JHI-Hv50k-2016-28435	C/T	1H	378998619	+	NA	NA	NA	NA	NA	NA	C	C	C	C	C	C	C	C	C	C	C	C	C	C	C	C	C	C	C	C	C	C	C	C	C	C	C	C	C	C	C	C	C	C	C	C	C	C	C
JHI-Hv50k-2016-28506	A/G	1H	379401709	+	NA	NA	NA	NA	NA	NA	A	A	A	A	A	A	A	A	A	A	A	A	A	A	A	A	A	A	A	A	A	A	A	A	A	A	A	A	A	A	A	A	A	A	A	A	A	A	A
JHI-Hv50k-2016-28505	T/C	1H	379403353	+	NA	NA	NA	NA	NA	NA	T	T	T	T	T	T	T	T	T	T	T	T	T	T	T	T	T	T	T	T	T	T	T	T	T	T	T	T	T	T	T	T	T	T	T	T	T	T	T
JHI-Hv50k-2016-28497	G/A	1H	379405475	+	NA	NA	NA	NA	NA	NA	G	G	G	G	G	G	G	G	G	G	G	G	G	G	G	G	G	G	G	G	G	G	G	G	G	G	G	G	G	G	G	G	G	G	G	G	G	G	G
JHI-Hv50k-2016-28495	T/C	1H	379406698	+	NA	NA	NA	NA	NA	NA	T	T	T	T	T	T	T	T	T	T	T	T	T	T	T	T	T	T	T	T	T	T	T	T	T	T	T	T	T	T	T	T	T	T	T	T	T	T	T
JHI-Hv50k-2016-28487	A/G	1H	379412314	+	NA	NA	NA	NA	NA	NA	A	A	A	A	A	A	A	A	A	A	A	A	A	A	A	A	A	A	A	A	A	A	A	A	A	A	A	A	A	A	A	A	A	A	A	A	A	A	A
JHI-Hv50k-2016-162190	C/A	1H	379639029	+	NA	NA	NA	NA	NA	NA	A	A	C	C	C	C	A	C	A	A	C	A	C	C	C	C	C	C	C	C	A	A	C	C	A	A	C	C	C	C	C	A	A	A	C	A	C	C	C
JHI-Hv50k-2016-28572	G/T	1H	379639755	+	NA	NA	NA	NA	NA	NA	G	G	G	G	G	G	G	G	G	G	G	G	G	G	G	G	G	G	G	G	G	G	G	G	G	G	G	G	G	G	G	G	G	G	G	G	G	G	G
JHI-Hv50k-2016-28566	G/T	1H	379640509	+	NA	NA	NA	NA	NA	NA	G	G	G	G	G	G	G	G	G	G	G	G	G	G	G	G	G	G	G	G	G	G	G	G	G	G	G	G	G	G	G	G	G	G	G	G	G	G	G
JHI-Hv50k-2016-28548	G/A	1H	379660488	+	NA	NA	NA	NA	NA	NA	G	G	G	G	G	G	G	G	G	G	G	G	G	G	G	G	G	G	G	G	G	G	G	G	G	G	G	G	G	G	G	G	G	G	G	G	G	G	G
JHI-Hv50k-2016-28600	C/A	1H	380086491	+	NA	NA	NA	NA	NA	NA	C	C	C	C	C	C	C	C	C	C	C	C	C	C	C	C	C	C	C	C	C	C	C	C	C	C	C	C	C	C	C	C	C	C	C	C	C	C	C
JHI-Hv50k-2016-28631	C/T	1H	380156192	+	NA	NA	NA	NA	NA	NA	C	C	C	C	C	C	C	C	C	C	C	C	C	C	C	C	C	C	C	C	C	C	C	C	C	C	C	C	C	C	C	C	C	C	C	C	C	C	C
JHI-Hv50k-2016-28720	T/A	1H	380435080	+	NA	NA	NA	NA	NA	NA	T	T	T	T	T	T	T	T	T	T	T	T	T	T	T	T	T	T	T	T	T	T	T	T	T	T	T	T	T	T	T	T	T	T	T	T	T	T	T
JHI-Hv50k-2016-28721	C/T	1H	380435216	+	NA	NA	NA	NA	NA	NA	C	C	C	C	C	C	C	C	C	C	C	C	C	C	C	C	C	C	C	C	C	C	C	C	C	C	C	C	C	C	C	C	C	C	C	C	C	C	C
JHI-Hv50k-2016-28765	A/T	1H	380547410	+	NA	NA	NA	NA	NA	NA	A	A	A	A	A	A	A	A	A	A	A	A	A	A	A	A	A	A	A	A	A	A	A	A	A	A	A	A	A	A	A	A	A	A	A	A	A	A	A
JHI-Hv50k-2016-28763	T/A	1H	380547558	+	NA	NA	NA	NA	NA	NA	T	T	T	T	T	T	T	T	T	T	T	T	T	T	T	T	T	T	T	T	T	T	T	T	T	T	T	T	T	T	T	T	T	T	T	T	T	T	T
JHI-Hv50k-2016-28745	G/A	1H	380553332	+	NA	NA	NA	NA	NA	NA	G	G	G	G	G	G	G	G	G	G	G	G	G	G	G	G	G	G	G	G	G	G	G	G	G	G	G	G	G	G	G	G	G	G	G	G	G	G	G
JHI-Hv50k-2016-28743	C/T	1H	380555042	+	NA	NA	NA	NA	NA	NA	C	C	C	C	C	C	C	C	C	C	C	C	C	C	C	C	C	C	C	C	C	C	C	C	C	C	C	C	C	C	C	C	C	C	C	C	C	C	C
JHI-Hv50k-2016-28734	C/T	1H	380559169	+	NA	NA	NA	NA	NA	NA	C	C	C	C	C	C	C	C	C	C	C	C	C	C	C	C	C	C	C	C	C	C	C	C	C	C	C	C	C	C	C	C	C	C	C	C	C	C	C
JHI-Hv50k-2016-28733	A/G	1H	380560157	+	NA	NA	NA	NA	NA	NA	A	A	A	A	A	A	A	A	A	A	A	A	A	A	A	A	A	A	A	A	A	A	A	A	A	A	A	A	A	A	A	A	A	A	A	A	A	A	A
JHI-Hv50k-2016-28732	T/C	1H	380560286	+	NA	NA	NA	NA	NA	NA	T	T	T	T	T	T	T	T	T	T	T	T	T	T	T	T	T	T	T	T	T	T	T	T	T	T	T	T	T	T	T	T	T	T	T	T	T	T	T
JHI-Hv50k-2016-28834	C/T	1H	380710023	+	NA	NA	NA	NA	NA	NA	C	C	C	C	C	C	C	C	C	C	C	C	C	C	C	C	C	C	C	C	C	C	C	C	C	C	C	C	C	C	C	C	C	C	C	C	C	C	C
BOPA1_6118-595	G/A	1H	380729802	+	NA	NA	NA	NA	NA	NA	G	G	G	G	G	G	G	G	G	G	G	G	G	G	G	G	G	G	G	G	G	G	G	G	G	G	G	G	G	G	G	G	G	G	G	G	G	G	G
JHI-Hv50k-2016-28880	A/T	1H	381707174	+	NA	NA	NA	NA	NA	NA	A	A	A	A	A	A	A	A	A	A	A	A	A	A	A	A	A	A	A	A	A	A	A	A	A	A	A	A	A	A	A	A	A	A	A	A	A	A	A
JHI-Hv50k-2016-28956	A/C	1H	382120012	+	NA	NA	NA	NA	NA	NA	A	A	A	A	A	A	A	A	A	A	A	A	A	A	A	A	A	A	A	A	A	A	A	A	A	A	A	A	A	A	A	A	A	A	A	A	A	A	A
JHI-Hv50k-2016-29015	A/G	1H	382133595	+	NA	NA	NA	NA	NA	NA	A	A	A	A	A	A	A	A	A	A	A	A	A	A	A	A	A	A	A	A	A	A	A	A	A	A	A	A	A	A	A	A	A	A	A	A	A	A	A
JHI-Hv50k-2016-29053	G/T	1H	382242935	+	NA	NA	NA	NA	NA	NA	G	G	G	G	G	G	G	G	G	G	G	G	G	G	G	G	G	G	G	G	G	G	G	G	G	G	G	G	G	G	G	G	G	G	G	G	G	G	G
JHI-Hv50k-2016-265803	C/T	1H	382252156	+	NA	NA	NA	NA	NA	NA	C	C	C	C	C	C	C	C	C	C	C	C	C	C	C	C	C	C	C	C	C	C	C	C	C	C	C	C	C	C	C	C	C	C	C	C	C	C	C
JHI-Hv50k-2016-29136	A/C	1H	382745263	+	NA	NA	NA	NA	NA	NA	A	A	A	A	A	A	A	A	A	A	A	A	A	A	A	A	A	A	A	A	A	A	A	A	A	A	A	A	A	A	A	A	A	A	A	A	A	A	A
JHI-Hv50k-2016-29135	G/A	1H	382745521	+	NA	NA	NA	NA	NA	NA	G	G	G	G	G	G	G	G	G	G	G	G	G	G	G	G	G	G	G	G	G	G	G	G	G	G	G	G	G	G	G	G	G	G	G	G	G	G	G
JHI-Hv50k-2016-392211	C/G	1H	383420814	+	NA	NA	NA	NA	NA	NA	C	G	C	C	C	C	C	C	C	C	C	C	C	C	C	C	C	C	C	C	G	G	G	C	C	C	C	C	C	C	C	C	C	C	C	C	C	C	C
JHI-Hv50k-2016-29181	G/A	1H	383421525	+	NA	NA	NA	NA	NA	NA	G	G	G	G	G	G	G	G	G	G	G	G	G	G	G	G	G	G	G	G	G	G	G	G	G	G	G	G	G	G	G	G	G	G	G	G	G	G	G
JHI-Hv50k-2016-29177	T/A	1H	383421778	+	NA	NA	NA	NA	NA	NA	T	T	T	T	T	T	T	T	T	T	T	T	T	T	T	T	T	T	T	T	T	T	T	T	T	T	T	T	T	T	T	T	T	T	T	T	T	T	T
BOPA1_5402-929	A/G	1H	383482448	+	NA	NA	NA	NA	NA	NA	A	A	A	A	A	A	A	A	A	A	A	A	A	A	A	A	A	A	A	A	A	A	A	A	A	A	A	A	A	A	A	A	A	A	A	A	A	A	A
JHI-Hv50k-2016-29236	A/G	1H	383482448	+	NA	NA	NA	NA	NA	NA	A	A	A	A	A	A	A	A	A	A	A	A	A	A	A	A	A	A	A	A	A	A	A	A	A	A	A	A	A	A	A	A	A	A	A	A	A	A	A
JHI-Hv50k-2016-29224	T/C	1H	383487512	+	NA	NA	NA	NA	NA	NA	T	T	T	T	T	T	T	T	T	T	T	T	T	T	T	T	T	T	T	T	T	T	T	T	T	T	T	T	T	T	T	T	T	T	T	T	T	T	T
JHI-Hv50k-2016-29220	A/C	1H	383491828	+	NA	NA	NA	NA	NA	NA	A	A	A	A	A	A	A	A	A	A	A	A	A	A	A	A	A	A	A	A	A	A	A	A	A	A	A	A	A	A	A	A	A	A	A	A	A	A	A
JHI-Hv50k-2016-29259	A/G	1H	383596883	+	NA	NA	NA	NA	NA	NA	A	A	A	A	A	A	A	A	A	A	A	A	A	A	A	A	A	A	A	A	A	A	A	A	A	A	A	A	A	A	A	A	A	A	A	A	A	A	A
JHI-Hv50k-2016-29255	G/C	1H	383597590	+	NA	NA	NA	NA	NA	NA	G	G	G	G	G	G	G	G	G	G	G	G	G	G	G	G	G	G	G	G	G	G	G	G	G	G	G	G	G	G	G	G	G	G	G	G	G	G	G
JHI-Hv50k-2016-29272	G/A	1H	383699190	+	NA	NA	NA	NA	NA	NA	G	G	G	G	G	G	G	G	G	G	G	G	G	G	G	G	G	G	G	G	G	G	G	G	G	G	G	G	G	G	G	G	G	G	G	G	G	G	G
JHI-Hv50k-2016-29271	C/T	1H	383699276	+	NA	NA	NA	NA	NA	NA	C	C	C	C	C	C	C	C	C	C	C	C	C	C	C	C	C	C	C	C	C	C	C	C	C	C	C	C	C	C	C	C	C	C	C	C	C	C	C
JHI-Hv50k-2016-29288	C/T	1H	383900187	+	NA	NA	NA	NA	NA	NA	C	C	C	C	C	C	C	C	C	C	C	C	C	C	C	C	C	C	C	C	C	C	C	C	C	C	C	C	C	C	C	C	C	C	C	C	C	C	C
JHI-Hv50k-2016-29301	C/T	1H	383908136	+	NA	NA	NA	NA	NA	NA	C	C	C	C	C	C	C	C	C	C	C	C	C	C	C	C	C	C	C	C	C	C	C	C	C	C	C	C	C	C	C	C	C	C	C	C	C	C	C
BOPA1_8486-1964	C/G	1H	383914405	+	NA	NA	NA	NA	NA	NA	C	C	C	C	C	C	C	C	C	C	C	C	C	C	C	C	C	C	C	C	C	C	C	C	C	C	C	C	C	C	C	C	C	C	C	C	C	C	C
JHI-Hv50k-2016-29333	G/A	1H	384327269	+	NA	NA	NA	NA	NA	NA	G	G	G	G	G	G	G	G	G	G	G	G	G	G	G	G	G	G	G	G	G	G	G	G	G	G	G	G	G	G	G	G	G	G	G	G	G	G	G
JHI-Hv50k-2016-29435	T/A	1H	385342914	+	NA	NA	NA	NA	NA	NA	T	T	T	T	T	T	T	T	T	T	T	T	T	T	T	T	T	T	T	T	T	T	T	T	T	T	T	T	T	T	T	T	T	T	T	T	T	T	T
JHI-Hv50k-2016-29428	C/A	1H	385343497	+	NA	NA	NA	NA	NA	NA	C	C	C	C	C	C	C	C	C	C	C	C	C	C	C	C	C	C	C	C	C	C	C	C	C	C	C	C	C	C	C	C	C	C	C	C	C	C	C
JHI-Hv50k-2016-29421	T/C	1H	385344367	+	NA	NA	NA	NA	NA	NA	T	T	T	T	T	T	T	T	T	T	T	T	T	T	T	T	T	T	T	T	T	T	T	T	T	T	T	T	T	T	T	T	T	T	T	T	T	T	T
JHI-Hv50k-2016-29420	C/T	1H	385344771	+	NA	NA	NA	NA	NA	NA	C	C	C	C	C	C	C	C	C	C	C	C	C	C	C	C	C	C	C	C	C	C	C	C	C	C	C	C	C	C	C	C	C	C	C	C	C	C	C
JHI-Hv50k-2016-29419	T/C	1H	385345021	+	NA	NA	NA	NA	NA	NA	T	T	T	T	T	T	T	T	T	T	T	T	T	T	T	T	T	T	T	T	T	T	T	T	T	T	T	T	T	T	T	T	T	T	T	T	T	T	T
JHI-Hv50k-2016-29418	C/T	1H	385345144	+	NA	NA	NA	NA	NA	NA	C	C	C	C	C	C	C	C	C	C	C	C	C	C	C	C	C	C	C	C	C	C	C	C	C	C	C	C	C	C	C	C	C	C	C	C	C	C	C
JHI-Hv50k-2016-29481	C/T	1H	385434419	+	NA	NA	NA	NA	NA	NA	C	C	C	C	C	C	C	C	C	C	C	C	C	C	C	C	C	C	C	C	C	C	C	C	C	C	C	C	C	C	C	C	C	C	C	C	C	C	C
JHI-Hv50k-2016-29468	A/G	1H	385437721	+	NA	NA	NA	NA	NA	NA	A	A	A	A	A	A	A	A	A	A	A	A	A	A	A	A	A	A	A	A	A	A	A	A	A	A	A	A	A	A	A	A	A	A	A	A	A	A	A
SCRI_RS_156506	A/G	1H	385437721	+	NA	NA	NA	NA	NA	NA	A	A	A	A	A	A	A	A	A	A	A	A	A	A	A	A	A	A	A	A	A	A	A	A	A	A	A	A	A	A	A	A	A	A	A	A	A	A	A
JHI-Hv50k-2016-432334	C/G	1H	385764513	+	NA	NA	NA	NA	NA	NA	C	G	C	C	G	G	G	C	C	C	C	C	G	C	C	G	G	C	C	G	C	C	C	G	C	C	G	C	C	C	G	G	C	C	C	C	G	G	G
JHI-Hv50k-2016-218288	G/A	1H	385764690	+	NA	NA	NA	NA	NA	NA	G	A	G	G	G	G	G	G	G	G	G	G	G	G	G	G	G	G	G	G	G	G	G	G	G	G	G	G	G	G	G	G	G	G	G	G	G	G	G
BOPA1_1486-908	G/A	1H	385919216	+	NA	NA	NA	NA	NA	NA	G	G	G	G	G	G	G	G	G	G	G	G	G	G	G	G	G	G	G	G	G	G	G	G	G	G	G	G	G	G	G	G	G	G	G	G	G	G	G
JHI-Hv50k-2016-29504	C/A	1H	385921126	+	NA	NA	NA	NA	NA	NA	C	C	C	C	C	C	C	C	C	C	C	C	C	C	C	C	C	C	C	C	C	C	C	C	C	C	C	C	C	C	C	C	C	C	C	C	C	C	C
JHI-Hv50k-2016-29552	C/T	1H	386095116	+	NA	NA	NA	NA	NA	NA	C	C	C	C	C	C	C	C	C	C	C	C	C	C	C	C	C	C	C	C	C	C	C	C	C	C	C	C	C	C	C	C	C	C	C	C	C	C	C
JHI-Hv50k-2016-29539	T/C	1H	386107447	+	NA	NA	NA	NA	NA	NA	T	T	T	T	T	T	T	T	T	T	T	T	T	T	T	T	T	T	T	T	T	T	T	T	T	T	T	T	T	T	T	T	T	T	T	T	T	T	T
JHI-Hv50k-2016-29574	A/G	1H	386300615	+	NA	NA	NA	NA	NA	NA	A	A	A	A	A	A	A	A	A	A	A	A	A	A	A	A	A	A	A	A	A	A	A	A	A	A	A	A	A	A	A	A	A	A	A	A	A	A	A
JHI-Hv50k-2016-29607	A/C	1H	386515629	+	NA	NA	NA	NA	NA	NA	A	A	A	A	A	A	A	A	A	A	A	A	A	A	A	A	A	A	A	A	A	A	A	A	A	A	A	A	A	A	A	A	A	A	A	A	A	A	A
JHI-Hv50k-2016-29600	C/G	1H	386516610	+	NA	NA	NA	NA	NA	NA	C	C	C	C	C	C	C	C	C	C	C	C	C	C	C	C	C	C	C	C	C	C	C	C	C	C	C	C	C	C	C	C	C	C	C	C	C	C	C
JHI-Hv50k-2016-29680	T/G	1H	387040591	+	NA	NA	NA	NA	NA	NA	G	T	T	G	T	G	G	T	T	G	T	G	G	G	T	G	T	T	T	G	G	G	T	T	G	G	T	G	T	G	T	T	G	T	G	G	G	T	G
SCRI_RS_1445	T/C	1H	387045835	+	NA	NA	NA	NA	NA	NA	C	T	T	C	T	C	C	T	T	C	T	C	C	C	T	C	T	T	T	C	C	C	T	T	C	C	T	C	T	C	T	T	C	T	C	C	C	T	C
JHI-Hv50k-2016-29663	A/G	1H	387046260	+	NA	NA	NA	NA	NA	NA	G	A	A	G	A	G	G	A	A	G	A	G	G	G	A	G	A	A	A	G	G	G	A	A	G	G	A	G	A	G	A	A	G	A	G	G	G	A	G
JHI-Hv50k-2016-29690	A/G	1H	387264470	+	NA	NA	NA	NA	NA	NA	G	A	A	G	A	G	G	A	A	G	A	G	G	G	A	G	A	A	A	G	G	G	A	A	G	G	A	G	A	G	A	A	G	A	G	G	G	A	G
SCRI_RS_207335	T/C	1H	387266213	+	NA	NA	NA	NA	NA	NA	C	T	T	C	T	C	C	T	T	C	T	C	C	C	T	C	T	T	T	C	C	C	T	T	C	C	T	C	T	C	T	T	C	T	C	C	C	T	C
SCRI_RS_193401	C/A	1H	387267629	+	NA	NA	NA	NA	NA	NA	C	A	A	C	A	C	C	A	A	C	A	C	C	C	A	C	A	A	A	C	C	C	A	A	C	C	A	C	A	C	A	A	C	A	C	C	C	A	C
JHI-Hv50k-2016-29735	G/C	1H	387345539	+	NA	NA	NA	NA	NA	NA	G	C	C	G	C	G	G	C	C	G	C	G	G	G	C	G	C	C	C	G	G	G	C	C	G	G	C	G	C	G	C	C	G	C	G	G	G	C	G
JHI-Hv50k-2016-29753	A/T	1H	387544106	+	NA	NA	NA	NA	NA	NA	A	T	T	A	T	A	A	T	T	A	T	A	A	A	T	A	T	T	T	A	A	A	T	T	A	A	T	A	T	A	T	T	A	T	A	A	A	T	A
SCRI_RS_100503	T/C	1H	387545912	+	NA	NA	NA	NA	NA	NA	T	C	C	T	C	T	T	C	C	T	C	T	T	T	C	T	C	C	C	T	T	T	C	C	T	T	C	T	C	T	C	C	T	C	T	T	T	C	T
JHI-Hv50k-2016-29770	T/C	1H	388074194	+	NA	NA	NA	NA	NA	NA	T	T	T	T	T	T	T	T	T	T	T	T	T	T	T	T	T	T	T	T	T	T	T	T	T	T	T	T	T	T	T	T	T	T	T	T	T	T	T
JHI-Hv50k-2016-29798	A/G	1H	388562080	+	NA	NA	NA	NA	NA	NA	A	A	A	G	A	A	A	A	A	A	A	A	A	A	A	A	A	A	A	A	A	A	A	A	A	A	A	A	A	A	A	A	A	A	A	A	A	A	A
JHI-Hv50k-2016-29796	C/T	1H	388563828	+	NA	NA	NA	NA	NA	NA	C	C	C	C	C	C	C	C	C	C	C	C	C	C	C	C	C	C	C	C	C	C	C	C	C	C	C	C	C	C	C	C	C	C	C	C	C	C	C
JHI-Hv50k-2016-29780	G/A	1H	388575306	+	NA	NA	NA	NA	NA	NA	G	G	G	A	G	G	G	G	G	G	G	G	G	G	G	G	G	G	G	G	G	G	G	G	G	G	G	G	G	G	G	G	G	G	G	G	G	G	G
JHI-Hv50k-2016-29828	T/A	1H	388878042	+	NA	NA	NA	NA	NA	NA	T	T	T	A	T	T	T	T	T	T	T	T	T	T	T	T	T	T	T	T	T	T	T	T	T	T	T	T	T	T	T	T	T	T	T	T	T	T	T
JHI-Hv50k-2016-29827	A/G	1H	388878096	+	NA	NA	NA	NA	NA	NA	A	A	A	G	A	A	A	A	A	A	A	A	A	A	A	A	A	A	A	A	A	A	A	A	A	A	A	A	A	A	A	A	A	A	A	A	A	A	A
JHI-Hv50k-2016-304137	A/G	1H	388883017	+	NA	NA	NA	NA	NA	NA	A	A	A	A	G	A	A	A	A	A	G	A	A	A	A	A	G	A	G	A	A	A	G	A	A	A	A	A	A	A	G	A	A	A	A	A	A	A	A
JHI-Hv50k-2016-118969	A/G	1H	388898369	+	NA	NA	NA	NA	NA	NA	A	N	A	A	A	A	A	A	A	A	A	A	G	A	A	A	G	A	A	A	A	A	A	A	A	A	A	A	A	A	N	A	A	G	A	A	A	G	A
JHI-Hv50k-2016-29837	G/A	1H	389295813	+	NA	NA	NA	NA	NA	NA	G	G	G	A	G	G	G	G	G	G	G	G	G	G	G	G	G	G	G	G	G	G	G	G	G	G	G	G	G	G	G	G	G	G	G	G	G	G	G
JHI-Hv50k-2016-29848	G/A	1H	389559189	+	NA	NA	NA	NA	NA	NA	G	G	G	A	G	G	G	G	G	G	G	G	G	G	G	G	G	G	G	G	G	G	G	G	G	G	G	G	G	G	G	G	G	G	G	G	G	G	G
JHI-Hv50k-2016-450764	A/G	1H	389559615	+	NA	NA	NA	NA	NA	NA	A	A	A	A	A	A	A	A	A	A	A	A	A	A	A	A	A	A	A	A	A	A	A	A	A	A	A	A	A	A	A	A	A	A	A	A	A	A	A
JHI-Hv50k-2016-29845	T/C	1H	389559652	+	NA	NA	NA	NA	NA	NA	T	T	T	C	T	T	T	T	T	T	T	T	T	T	T	T	T	T	T	T	T	T	T	T	T	T	T	T	T	T	T	T	T	T	T	T	T	T	T
JHI-Hv50k-2016-29861	G/A	1H	389573763	+	NA	NA	NA	NA	NA	NA	G	G	G	G	G	G	G	G	G	G	G	G	G	G	G	G	G	G	G	G	G	G	G	G	G	G	G	G	G	G	G	G	G	G	G	G	G	G	G
JHI-Hv50k-2016-29881	C/G	1H	389966421	+	NA	NA	NA	NA	NA	NA	C	C	C	C	C	C	C	C	C	C	C	C	C	C	C	C	C	C	C	C	C	C	C	C	C	C	C	C	C	C	C	C	C	C	C	C	C	C	C
JHI-Hv50k-2016-29876	A/G	1H	389967276	+	NA	NA	NA	NA	NA	NA	A	A	A	A	A	A	A	A	A	A	A	A	A	A	A	A	A	A	A	A	A	A	A	A	A	A	A	A	A	A	A	A	A	A	A	A	A	A	A
JHI-Hv50k-2016-29875	A/G	1H	389967461	+	NA	NA	NA	NA	NA	NA	A	A	A	A	A	A	A	A	A	A	A	A	A	A	A	A	A	A	A	A	A	A	A	A	A	A	A	A	A	A	A	A	A	A	A	A	A	A	A
JHI-Hv50k-2016-252383	T/C	1H	390011739	+	NA	NA	NA	NA	NA	NA	T	T	T	T	T	T	T	T	T	T	T	T	T	T	T	T	T	T	C	T	T	T	T	T	T	T	T	T	T	T	T	T	T	C	T	T	T	T	T
JHI-Hv50k-2016-29941	C/G	1H	390048423	+	NA	NA	NA	NA	NA	NA	C	C	C	C	C	C	C	C	C	C	C	C	C	C	C	C	C	C	C	C	C	C	C	C	C	C	C	C	C	C	C	C	C	C	C	C	C	C	C
SCRI_RS_138118	C/T	1H	390048503	+	NA	NA	NA	NA	NA	NA	T	C	C	T	C	T	T	C	C	T	C	T	T	T	C	T	C	C	C	T	T	T	C	C	T	T	C	T	C	T	C	C	T	C	T	T	T	C	T
SCRI_RS_201072	C/G	1H	390050625	+	NA	NA	NA	NA	NA	NA	G	C	C	G	C	G	G	C	C	G	C	G	G	G	C	G	C	C	C	G	G	G	C	C	G	G	C	G	C	G	C	C	G	C	G	G	G	C	G
SCRI_RS_165072	C/T	1H	390051531	+	NA	NA	NA	NA	NA	NA	T	C	C	T	C	T	T	C	C	T	C	T	T	T	C	T	C	C	C	T	T	T	C	C	T	T	C	T	C	T	C	C	T	C	T	T	T	C	T
JHI-Hv50k-2016-29988	G/A	1H	390213871	+	NA	NA	NA	NA	NA	NA	G	G	G	G	G	G	G	G	G	G	G	G	G	G	G	G	G	G	G	G	G	G	G	G	G	G	G	G	G	G	G	G	G	G	G	G	G	G	G
JHI-Hv50k-2016-29990	T/G	1H	390214144	+	NA	NA	NA	NA	NA	NA	T	T	T	T	T	T	T	T	T	T	T	T	T	T	T	T	T	T	T	T	T	T	T	T	T	T	T	T	T	T	T	T	T	T	T	T	T	T	T
JHI-Hv50k-2016-30022	T/A	1H	390378416	+	NA	NA	NA	NA	NA	NA	T	T	T	T	T	T	T	T	T	T	T	T	T	T	T	T	T	T	T	T	T	T	T	T	T	T	T	T	T	T	T	T	T	T	T	T	T	T	T
JHI-Hv50k-2016-30044	T/C	1H	390903107	+	NA	NA	NA	NA	NA	NA	C	T	T	C	T	C	C	T	T	C	T	C	C	C	T	C	T	T	T	C	C	C	T	T	C	C	T	C	T	C	T	T	C	T	C	C	C	T	C
SCRI_RS_225107	C/T	1H	390903872	+	NA	NA	NA	NA	NA	NA	C	T	T	C	T	C	C	T	T	C	T	C	C	C	T	C	T	T	T	C	C	C	T	T	C	C	T	C	T	C	T	T	C	T	C	C	C	T	C
SCRI_RS_207081	C/T	1H	391044075	+	NA	NA	NA	NA	NA	NA	T	C	C	T	C	T	T	C	C	T	C	T	T	T	C	T	C	C	C	T	T	T	C	C	T	T	C	T	C	T	C	C	T	C	T	T	T	C	T
JHI-Hv50k-2016-30102	G/A	1H	391045335	+	NA	NA	NA	NA	NA	NA	G	A	A	G	A	G	G	A	A	G	A	G	G	G	A	G	A	A	A	G	G	G	A	A	G	G	A	G	A	G	A	A	G	A	G	G	G	A	G
SCRI_RS_145305	C/A	1H	391051767	+	NA	NA	NA	NA	NA	NA	A	C	C	A	C	A	A	C	C	A	C	A	A	A	C	A	C	C	C	A	A	A	C	C	A	A	C	A	C	A	C	C	A	C	A	A	A	C	A
JHI-Hv50k-2016-30124	A/G	1H	391052163	+	NA	NA	NA	NA	NA	NA	A	A	A	A	A	A	A	A	A	A	A	A	A	A	A	A	A	A	A	A	A	A	A	A	A	A	A	A	A	A	A	A	A	A	A	A	A	A	A
SCRI_RS_213455	T/G	1H	391234063	+	NA	NA	NA	NA	NA	NA	G	T	T	G	T	G	G	T	T	G	T	G	G	G	T	G	T	T	T	G	G	G	T	T	G	G	T	G	T	G	T	T	G	T	G	G	G	T	G
JHI-Hv50k-2016-30148	A/C	1H	391307191	+	NA	NA	NA	NA	NA	NA	C	A	A	C	A	C	C	A	A	C	A	C	C	C	A	C	A	A	A	C	C	C	A	A	C	C	A	C	A	C	A	A	C	A	C	C	C	A	C
JHI-Hv50k-2016-30181	A/G	1H	391474615	+	NA	NA	NA	NA	NA	NA	A	A	A	A	A	A	A	A	A	A	A	A	A	A	A	A	A	A	A	A	A	A	A	A	A	A	A	A	A	A	A	A	A	A	A	A	A	A	A
JHI-Hv50k-2016-381604	G/A	1H	392250369	+	NA	NA	NA	NA	NA	NA	G	A	G	G	G	G	G	G	G	G	G	G	G	G	G	G	G	G	G	G	G	G	G	G	G	G	G	G	G	G	G	G	G	G	G	G	G	G	G
JHI-Hv50k-2016-381585	A/T	1H	392252392	+	NA	NA	NA	NA	NA	NA	A	A	T	A	A	A	T	A	T	A	T	A	T	A	A	T	A	T	A	T	A	A	A	A	A	A	A	A	A	A	A	A	A	T	T	A	A	A	A
JHI-Hv50k-2016-381583	A/C	1H	392252723	+	NA	NA	NA	NA	NA	NA	A	C	A	A	A	A	A	A	A	A	A	A	A	A	A	A	A	A	A	A	A	A	A	A	A	A	A	A	A	A	A	A	A	A	A	A	A	A	A
JHI-Hv50k-2016-390976	T/C	1H	392253519	+	NA	NA	NA	NA	NA	NA	T	C	T	T	T	T	T	T	T	T	T	T	T	T	T	T	T	T	T	T	C	C	C	T	T	T	T	T	T	T	T	T	T	T	T	T	T	T	T
JHI-Hv50k-2016-30279	G/A	1H	393077918	+	NA	NA	NA	NA	NA	NA	G	G	G	G	G	G	G	G	G	G	G	G	G	G	G	G	G	G	G	G	G	G	G	G	G	G	G	G	G	G	G	G	G	G	G	G	G	G	G
JHI-Hv50k-2016-30342	G/A	1H	394002824	+	NA	NA	NA	NA	NA	NA	G	G	G	G	G	G	G	G	G	G	G	G	G	G	G	G	G	G	G	G	G	G	G	G	G	G	G	G	G	G	G	G	G	G	G	G	G	G	G
JHI-Hv50k-2016-30423	G/A	1H	394114111	+	NA	NA	NA	NA	NA	NA	G	G	G	G	G	G	G	G	G	G	G	G	G	G	G	G	G	G	G	G	G	G	G	G	G	G	G	G	G	G	G	G	G	G	G	G	G	G	G
JHI-Hv50k-2016-30421	A/G	1H	394114339	+	NA	NA	NA	NA	NA	NA	A	A	A	A	A	A	A	A	A	A	A	A	A	A	A	A	A	A	A	A	A	A	A	A	A	A	A	A	A	A	A	A	A	A	A	A	A	A	A
JHI-Hv50k-2016-30414	T/G	1H	394117275	+	NA	NA	NA	NA	NA	NA	T	T	T	T	T	T	T	T	T	T	T	T	T	T	T	T	T	T	T	T	T	T	T	T	T	T	T	T	T	T	T	T	T	T	T	T	T	T	T
JHI-Hv50k-2016-30413	G/A	1H	394117634	+	NA	NA	NA	NA	NA	NA	G	G	G	G	G	G	G	G	G	G	G	G	G	G	G	G	G	G	G	G	G	G	G	G	G	G	G	G	G	G	G	G	G	G	G	G	G	G	G
JHI-Hv50k-2016-30407	A/G	1H	394118177	+	NA	NA	NA	NA	NA	NA	A	A	A	A	A	A	A	A	A	A	A	A	A	A	A	A	A	A	A	A	A	A	A	A	A	A	A	A	A	A	A	A	A	A	A	A	A	A	A
JHI-Hv50k-2016-30384	C/T	1H	394119872	+	NA	NA	NA	NA	NA	NA	C	C	C	C	C	C	C	C	C	C	C	C	C	C	C	C	C	C	C	C	C	C	C	C	C	C	C	C	C	C	C	C	C	C	C	C	C	C	C
JHI-Hv50k-2016-30353	G/A	1H	394142821	+	NA	NA	NA	NA	NA	NA	G	G	G	G	G	G	G	G	G	G	G	G	G	G	G	G	G	G	G	G	G	G	G	G	G	G	G	G	G	G	G	G	G	G	G	G	G	G	G
BOPA2_12_30115	A/C	1H	394212300	+	NA	NA	NA	NA	NA	NA	A	A	A	A	A	A	A	A	A	A	A	A	A	A	A	A	A	A	A	A	A	A	A	A	A	A	A	A	A	A	A	A	A	A	A	A	A	A	A
JHI-Hv50k-2016-30466	G/C	1H	394505769	+	NA	NA	NA	NA	NA	NA	G	G	G	G	G	G	G	G	G	G	G	G	G	G	G	G	G	G	G	G	G	G	G	G	G	G	G	G	G	G	G	G	G	G	G	G	G	G	G
JHI-Hv50k-2016-30729	C/T	1H	394619906	+	NA	NA	NA	NA	NA	NA	C	C	C	T	C	T	T	C	C	T	C	T	T	T	C	T	C	C	C	T	T	T	C	C	T	T	C	T	C	T	C	C	T	C	T	T	T	C	T
JHI-Hv50k-2016-30674	T/G	1H	394627606	+	NA	NA	NA	NA	NA	NA	T	T	T	G	T	G	G	T	T	G	T	G	G	G	T	G	T	T	T	G	G	G	T	T	G	G	T	G	T	G	T	T	G	T	G	G	G	T	G
JHI-Hv50k-2016-30673	T/C	1H	394627685	+	NA	NA	NA	NA	NA	NA	T	T	T	C	T	C	C	T	T	C	T	C	C	C	T	C	T	T	T	C	C	C	T	T	C	C	T	C	T	C	T	T	C	T	C	C	C	T	C
JHI-Hv50k-2016-30672	C/A	1H	394627743	+	NA	NA	NA	NA	NA	NA	C	C	C	A	C	A	A	C	C	A	C	A	A	A	C	A	C	C	C	A	A	A	C	C	A	A	C	A	C	A	C	C	A	C	A	A	A	C	A
JHI-Hv50k-2016-30669	A/G	1H	394627855	+	NA	NA	NA	NA	NA	NA	A	A	A	G	A	G	G	A	A	G	A	G	G	G	A	G	A	A	A	G	G	G	A	A	G	G	A	G	A	G	A	A	G	A	G	G	G	A	G
JHI-Hv50k-2016-30536	G/T	1H	394671236	+	NA	NA	NA	NA	NA	NA	G	G	G	T	G	T	T	G	G	T	G	T	T	T	G	T	G	G	G	T	T	T	G	G	T	T	G	T	G	T	G	G	T	G	T	T	T	G	T
JHI-Hv50k-2016-495457	T/A	1H	394972250	+	NA	NA	NA	NA	NA	NA	T	A	T	T	T	T	T	T	T	T	T	T	T	T	T	T	A	T	T	T	T	T	A	T	T	T	T	T	A	T	A	T	T	A	T	T	T	T	T
JHI-Hv50k-2016-495461	A/C	1H	394972383	+	NA	NA	NA	NA	NA	NA	A	C	A	A	A	A	A	A	A	A	A	A	A	A	A	A	C	A	A	A	A	A	C	A	A	A	A	A	C	A	C	A	A	C	A	A	A	A	A
JHI-Hv50k-2016-495463	A/G	1H	394973968	+	NA	NA	NA	NA	NA	NA	A	G	A	A	A	A	A	A	A	A	A	A	A	A	A	A	G	A	A	A	A	A	G	A	A	A	A	A	G	A	G	A	A	G	A	A	A	A	A
JHI-Hv50k-2016-30776	A/G	1H	394983724	+	NA	NA	NA	NA	NA	NA	A	A	A	A	A	G	G	A	A	G	A	G	G	G	A	G	A	A	A	G	G	G	A	A	G	G	A	G	A	G	A	A	G	A	G	G	G	A	G
BOPA1_3845-1089	G/A	1H	394985413	+	NA	NA	NA	NA	NA	NA	G	G	G	G	G	A	A	G	G	A	G	A	A	A	G	A	G	G	G	A	A	A	G	G	A	A	G	A	G	A	G	G	A	G	A	A	A	G	A
JHI-Hv50k-2016-30793	C/A	1H	395106268	+	NA	NA	NA	NA	NA	NA	C	C	C	C	C	C	C	C	C	C	C	C	C	C	C	C	C	C	C	C	C	C	C	C	C	C	C	C	C	C	C	C	C	C	C	C	C	C	C
JHI-Hv50k-2016-30821	T/C	1H	395273488	+	NA	NA	NA	NA	NA	NA	T	T	T	T	T	C	C	T	T	C	T	C	C	C	T	C	T	T	T	C	C	C	T	T	C	C	T	C	T	C	T	T	C	T	C	C	C	T	C
JHI-Hv50k-2016-30804	T/C	1H	395289863	+	NA	NA	NA	NA	NA	NA	T	T	T	T	T	C	C	T	T	C	T	C	C	C	T	C	T	T	T	C	C	C	T	T	C	C	T	C	T	C	T	T	C	T	C	C	C	T	C
JHI-Hv50k-2016-30803	T/C	1H	395290098	+	NA	NA	NA	NA	NA	NA	T	T	T	C	T	T	T	T	T	T	T	T	T	T	T	T	T	T	T	T	T	T	T	T	T	T	T	T	T	T	T	T	T	T	T	T	T	T	T
JHI-Hv50k-2016-30881	G/T	1H	395528112	+	NA	NA	NA	NA	NA	NA	G	G	G	G	G	T	T	G	G	T	G	T	T	T	G	T	G	G	G	T	T	T	G	G	T	T	G	T	G	T	G	G	T	G	T	T	T	G	T
JHI-Hv50k-2016-30856	C/T	1H	395558935	+	NA	NA	NA	NA	NA	NA	C	C	C	T	C	T	T	C	C	T	C	T	T	T	C	T	C	C	C	T	T	T	C	C	T	T	C	T	C	T	C	C	T	C	T	T	T	C	T
JHI-Hv50k-2016-30859	C/T	1H	395559255	+	NA	NA	NA	NA	NA	NA	C	C	C	C	C	C	C	C	C	C	C	C	C	C	C	C	C	C	C	C	C	C	C	C	C	C	C	C	C	C	C	C	C	C	C	C	C	C	C
JHI-Hv50k-2016-30876	C/T	1H	395564135	+	NA	NA	NA	NA	NA	NA	C	C	C	C	C	C	C	C	C	C	C	C	C	C	C	C	C	C	C	C	C	C	C	C	C	C	C	C	C	C	C	C	C	C	C	C	C	C	C
JHI-Hv50k-2016-30877	C/T	1H	395564190	+	NA	NA	NA	NA	NA	NA	C	C	C	T	C	T	T	C	C	T	C	T	T	T	C	T	C	C	C	T	T	T	C	C	T	T	C	T	C	T	C	C	T	C	T	T	T	C	T
JHI-Hv50k-2016-30878	C/G	1H	395564293	+	NA	NA	NA	NA	NA	NA	C	C	C	G	C	G	G	C	C	G	C	G	G	G	C	G	C	C	C	G	G	G	C	C	G	G	C	G	C	G	C	C	G	C	G	G	G	C	G
JHI-Hv50k-2016-30879	T/C	1H	395564522	+	NA	NA	NA	NA	NA	NA	T	T	T	T	T	T	T	T	T	T	T	T	T	T	T	T	T	T	T	T	T	T	T	T	T	T	T	T	T	T	T	T	T	T	T	T	T	T	T
JHI-Hv50k-2016-30897	A/G	1H	395769146	+	NA	NA	NA	NA	NA	NA	A	A	A	G	A	G	G	A	A	G	A	G	G	G	A	G	A	A	A	G	G	G	A	A	G	G	A	G	A	G	A	A	G	A	G	G	G	A	G
JHI-Hv50k-2016-30937	G/A	1H	395862015	+	NA	NA	NA	NA	NA	NA	G	G	G	G	G	G	G	G	G	G	G	G	G	G	G	G	G	G	G	G	G	G	G	G	G	G	G	G	G	G	G	G	G	G	G	G	G	G	G
JHI-Hv50k-2016-30938	C/T	1H	395862162	+	NA	NA	NA	NA	NA	NA	C	C	C	C	C	C	C	C	C	C	C	C	C	C	C	C	C	C	C	C	C	C	C	C	C	C	C	C	C	C	C	C	C	C	C	C	C	C	C
SCRI_RS_152795	G/A	1H	395866279	+	NA	NA	NA	NA	NA	NA	G	G	G	A	G	A	A	G	G	A	G	A	A	A	G	A	G	G	G	A	A	A	G	G	A	A	G	A	G	A	G	G	A	G	A	A	A	G	A
JHI-Hv50k-2016-31007	G/A	1H	395896784	+	NA	NA	NA	NA	NA	NA	G	G	G	G	G	A	A	G	G	A	G	A	A	A	G	A	G	G	G	A	A	A	G	G	A	A	G	A	G	A	G	G	A	G	A	A	A	G	A
JHI-Hv50k-2016-31006	G/A	1H	395896844	+	NA	NA	NA	NA	NA	NA	G	G	G	A	G	A	A	G	G	A	G	A	A	A	G	A	G	G	G	A	A	A	G	G	A	A	G	A	G	A	G	G	A	G	A	A	A	G	A
JHI-Hv50k-2016-30997	A/G	1H	395899853	+	NA	NA	NA	NA	NA	NA	A	N	A	G	A	G	G	N	A	G	A	G	G	G	A	G	A	A	A	G	G	G	A	A	G	G	A	G	A	G	A	A	G	A	G	G	G	A	G
JHI-Hv50k-2016-30991	T/C	1H	395902193	+	NA	NA	NA	NA	NA	NA	T	T	T	T	T	T	T	T	T	T	T	T	T	T	T	T	T	T	T	T	T	T	T	T	T	T	T	T	T	T	T	T	T	T	T	T	T	T	T
JHI-Hv50k-2016-30987	G/A	1H	395905337	+	NA	NA	NA	NA	NA	NA	G	G	G	G	G	A	A	G	G	A	G	A	A	A	G	A	G	G	G	A	A	A	G	G	A	A	G	A	G	A	G	G	A	G	A	A	A	G	A
JHI-Hv50k-2016-30978	T/C	1H	395906602	+	NA	NA	NA	NA	NA	NA	T	T	T	T	T	C	C	T	T	C	T	C	C	C	T	C	T	T	T	C	C	C	T	T	C	C	T	C	T	C	T	T	C	T	C	C	C	T	C
BOPA1_1857-64	C/G	1H	396004558	+	NA	NA	NA	NA	NA	NA	C	C	C	G	C	G	G	C	C	G	C	G	G	G	C	G	C	C	C	G	G	G	C	C	G	G	C	G	C	G	C	C	G	C	G	G	G	C	G
JHI-Hv50k-2016-31018	G/C	1H	396004558	+	NA	NA	NA	NA	NA	NA	G	G	G	C	G	C	C	G	G	C	G	C	C	C	G	C	G	G	G	C	C	C	G	G	C	C	G	C	G	C	G	G	C	G	C	C	C	G	C
BOPA2_12_30941	G/A	1H	396007763	+	NA	NA	NA	NA	NA	NA	G	G	G	G	G	G	G	A	G	G	G	G	G	G	G	G	G	G	G	G	A	A	A	A	G	G	A	G	G	G	G	A	G	A	G	G	G	G	G
JHI-Hv50k-2016-249492	G/A	1H	396351174	+	NA	NA	NA	NA	NA	NA	G	A	G	G	G	G	G	G	G	G	G	G	G	G	G	G	G	G	G	G	G	G	G	G	G	G	G	G	G	G	G	G	G	G	G	G	G	G	G
JHI-Hv50k-2016-31053	T/A	1H	396882178	+	NA	NA	NA	NA	NA	NA	T	T	T	T	T	T	T	T	T	T	T	T	T	T	T	T	T	T	T	T	T	T	T	T	T	T	T	T	T	T	T	T	T	T	T	T	T	T	T
JHI-Hv50k-2016-31063	T/C	1H	396894626	+	NA	NA	NA	NA	NA	NA	T	T	T	T	T	T	T	T	T	T	T	T	T	T	T	T	T	T	T	T	T	T	T	T	T	T	T	T	T	T	T	T	T	T	T	T	T	T	T
JHI-Hv50k-2016-31090	A/C	1H	397355828	+	NA	NA	NA	NA	NA	NA	A	A	A	A	A	A	A	A	A	A	A	A	A	A	A	A	A	A	A	A	A	A	A	A	A	A	A	A	A	A	A	A	A	A	A	A	A	A	A
JHI-Hv50k-2016-260100	G/C	1H	397374602	+	NA	NA	NA	NA	NA	NA	G	G	C	G	G	G	G	G	G	G	G	G	G	G	G	G	C	C	G	G	G	G	G	G	G	G	G	G	G	G	G	G	G	G	C	G	G	G	G
JHI-Hv50k-2016-260097	T/C	1H	397374807	+	NA	NA	NA	NA	NA	NA	T	T	C	T	T	T	T	T	T	T	T	T	T	T	T	T	C	C	T	T	T	T	T	T	T	T	T	T	T	T	T	T	T	T	C	T	T	T	T
JHI-Hv50k-2016-31221	T/C	1H	398163433	+	NA	NA	NA	NA	NA	NA	T	T	T	T	T	T	T	T	T	T	T	T	T	T	T	T	T	T	T	T	T	T	T	T	T	T	T	T	T	T	T	T	T	T	T	T	T	T	T
JHI-Hv50k-2016-31217	C/T	1H	398167700	+	NA	NA	NA	NA	NA	NA	C	C	C	C	C	C	C	C	C	C	C	C	C	C	C	C	C	C	C	C	C	C	C	C	C	C	C	C	C	C	C	C	C	C	C	C	C	C	C
JHI-Hv50k-2016-31248	T/C	1H	398333914	+	NA	NA	NA	NA	NA	NA	T	T	T	C	T	T	T	T	T	T	T	T	T	T	T	T	T	T	T	T	T	T	T	T	T	T	T	T	T	T	T	T	T	T	T	T	T	T	T
JHI-Hv50k-2016-31245	C/T	1H	398333991	+	NA	NA	NA	NA	NA	NA	C	C	C	T	C	C	C	C	C	C	C	C	C	C	C	C	C	C	C	C	C	C	C	C	C	C	C	C	C	C	C	C	C	C	C	C	C	C	C
JHI-Hv50k-2016-31237	A/T	1H	398334222	+	NA	NA	NA	NA	NA	NA	A	A	A	T	A	A	A	A	A	A	A	A	A	A	A	A	A	A	A	A	A	A	A	A	A	A	A	A	A	A	A	A	A	A	A	A	A	A	A
JHI-Hv50k-2016-31282	C/T	1H	398354213	+	NA	NA	NA	NA	NA	NA	C	C	C	T	C	C	C	C	C	C	C	C	C	C	C	C	C	C	C	C	C	C	C	C	C	C	C	C	C	C	C	C	C	C	C	C	C	C	C
JHI-Hv50k-2016-31278	T/G	1H	398354394	+	NA	NA	NA	NA	NA	NA	T	T	T	G	T	T	T	T	T	T	T	T	T	T	T	T	T	T	T	T	T	T	T	T	T	T	T	T	T	T	T	T	T	T	T	T	T	T	T
JHI-Hv50k-2016-31277	T/C	1H	398354498	+	NA	NA	NA	NA	NA	NA	T	T	T	C	T	T	T	T	T	T	T	T	T	T	T	T	T	T	T	T	T	T	T	T	T	T	T	T	T	T	T	T	T	T	T	T	T	T	T
JHI-Hv50k-2016-261643	G/A	1H	398357327	+	NA	NA	NA	NA	NA	NA	G	G	A	G	G	G	A	G	G	A	G	A	G	A	G	G	G	A	G	A	G	G	G	A	G	A	A	A	G	A	G	G	G	G	A	A	G	G	G
JHI-Hv50k-2016-31270	T/C	1H	398359310	+	NA	NA	NA	NA	NA	NA	T	T	T	C	T	T	T	T	T	T	T	T	T	T	T	T	T	T	T	T	T	T	T	T	T	T	T	T	T	T	T	T	T	T	T	T	T	T	T
JHI-Hv50k-2016-31326	C/T	1H	399027554	+	NA	NA	NA	NA	NA	NA	C	C	C	C	C	C	C	C	C	C	C	C	C	C	C	C	T	T	C	C	C	C	C	C	C	C	C	C	C	C	T	C	C	C	C	C	C	C	C
JHI-Hv50k-2016-31338	A/G	1H	399646474	+	NA	NA	NA	NA	NA	NA	A	A	A	G	A	A	A	A	A	A	A	A	A	A	A	A	A	A	A	A	A	A	A	A	A	A	A	A	A	A	A	A	A	A	A	A	A	A	A
JHI-Hv50k-2016-31358	C/A	1H	400407429	+	NA	NA	NA	NA	NA	NA	C	C	C	A	C	C	C	C	C	C	C	C	C	C	N	C	C	C	C	C	C	C	C	C	C	C	C	C	C	C	C	C	C	C	C	C	C	C	C
JHI-Hv50k-2016-31390	G/A	1H	400431450	+	NA	NA	NA	NA	NA	NA	G	G	G	A	G	G	G	G	G	G	G	G	G	G	G	G	G	G	G	G	G	G	G	G	G	G	G	G	G	G	G	G	G	G	G	G	G	G	G
JHI-Hv50k-2016-31384	G/A	1H	400460662	+	NA	NA	NA	NA	NA	NA	G	G	G	A	G	G	G	G	G	G	G	G	G	G	G	G	G	G	G	G	G	G	G	G	G	G	G	G	G	G	G	G	G	G	G	G	G	G	G
JHI-Hv50k-2016-43722	G/A	1H	400554444	+	NA	NA	NA	NA	NA	NA	G	G	G	G	G	G	G	G	G	G	G	G	G	G	G	G	G	G	G	G	G	G	G	G	G	G	G	G	G	G	G	G	G	G	G	G	G	G	G
JHI-Hv50k-2016-43724	G/A	1H	400554465	+	NA	NA	NA	NA	NA	NA	G	G	G	G	G	G	G	G	G	G	G	G	G	G	G	G	G	G	G	G	G	G	G	G	G	G	G	G	G	G	G	G	G	G	G	G	G	G	G
JHI-Hv50k-2016-31423	C/T	1H	400671913	+	NA	NA	NA	NA	NA	NA	C	C	C	T	C	C	C	C	C	C	C	C	C	C	C	C	C	C	C	C	C	C	C	C	C	C	C	C	C	C	C	C	C	C	C	C	C	C	C
JHI-Hv50k-2016-31425	T/C	1H	400672051	+	NA	NA	NA	NA	NA	NA	T	T	T	C	T	T	T	T	T	T	T	T	T	T	T	T	T	T	T	T	T	T	T	T	T	T	T	T	T	T	T	T	T	T	T	T	T	T	T
SCRI_RS_130666	C/A	1H	400672067	+	NA	NA	NA	NA	NA	NA	C	C	C	A	C	C	C	C	C	C	C	C	C	C	C	C	C	C	C	C	C	C	C	C	C	C	C	C	C	C	C	C	C	C	C	C	C	C	C
JHI-Hv50k-2016-31495	C/T	1H	401680044	+	NA	NA	NA	NA	NA	NA	C	C	C	T	C	C	C	C	C	C	C	C	C	C	C	C	C	C	C	C	C	C	C	C	C	C	C	C	C	C	C	C	C	C	C	C	C	C	C
JHI-Hv50k-2016-31529	T/C	1H	401849227	+	NA	NA	NA	NA	NA	NA	T	N	T	C	N	T	T	T	T	T	N	T	T	T	T	T	T	T	T	T	T	T	T	T	T	T	T	T	T	T	T	T	T	T	T	T	T	T	T
JHI-Hv50k-2016-31535	G/A	1H	401852517	+	NA	NA	NA	NA	NA	NA	G	G	G	A	G	G	G	G	G	G	G	G	G	G	G	G	G	G	G	G	G	G	G	G	G	G	G	G	G	G	G	G	G	G	G	G	G	G	G
JHI-Hv50k-2016-489642	C/A	1H	401888797	+	NA	NA	NA	NA	NA	NA	C	C	C	A	A	A	A	A	C	C	C	C	A	C	A	A	C	A	A	A	C	C	A	A	C	C	A	C	A	C	C	C	A	C	C	C	A	C	C
SCRI_RS_236104	G/A	1H	401891739	+	NA	NA	NA	NA	NA	NA	G	G	G	A	G	G	G	G	G	G	G	G	G	G	G	G	G	G	G	G	G	G	G	G	G	G	G	G	G	G	G	G	G	G	G	G	G	G	G
JHI-Hv50k-2016-31576	C/G	1H	401944940	+	NA	NA	NA	NA	NA	NA	C	C	C	G	C	C	C	C	C	C	C	C	C	C	C	C	C	C	C	C	C	C	C	C	C	C	C	C	C	C	C	C	C	C	C	C	C	C	C
SCRI_RS_21483	C/A	1H	401945581	+	NA	NA	NA	NA	NA	NA	C	C	C	A	C	C	C	C	C	C	C	C	C	C	C	C	C	C	C	C	C	C	C	C	C	C	C	C	C	C	C	C	C	C	C	C	C	C	C
JHI-Hv50k-2016-31595	T/C	1H	402011708	+	NA	NA	NA	NA	NA	NA	T	T	T	C	T	T	T	T	T	T	T	T	T	T	T	T	T	T	T	T	T	T	T	T	T	T	T	T	T	T	T	T	T	T	T	T	T	T	T
JHI-Hv50k-2016-31591	A/G	1H	402012976	+	NA	NA	NA	NA	NA	NA	A	A	A	G	A	A	A	A	A	A	A	A	A	A	A	A	A	A	A	A	A	A	A	A	A	A	A	A	A	A	A	A	A	A	A	A	A	A	A
JHI-Hv50k-2016-31584	G/A	1H	402014164	+	NA	NA	NA	NA	NA	NA	G	G	G	A	G	G	G	G	G	G	G	G	G	G	G	G	G	G	G	G	G	G	G	G	G	G	G	G	G	G	G	G	G	G	G	G	G	G	G
SCRI_RS_182431	G/A	1H	402236673	+	NA	NA	NA	NA	NA	NA	G	G	G	A	G	G	G	G	G	G	G	G	G	G	G	G	G	G	G	G	G	G	G	G	G	G	G	G	G	G	G	G	G	G	G	G	G	G	G
JHI-Hv50k-2016-31636	C/A	1H	402325755	+	NA	NA	NA	NA	NA	NA	C	C	C	A	C	C	C	C	C	C	C	C	C	C	C	C	C	C	C	C	C	C	C	C	C	C	C	C	C	C	C	C	C	C	C	C	C	C	C
JHI-Hv50k-2016-31661	A/C	1H	402453874	+	NA	NA	NA	NA	NA	NA	A	A	A	C	A	A	A	A	A	A	A	A	A	A	A	A	A	A	A	A	A	A	A	A	A	A	A	A	A	A	A	A	A	A	A	A	A	A	A
JHI-Hv50k-2016-31649	C/G	1H	402458822	+	NA	NA	NA	NA	NA	NA	C	C	C	G	C	C	C	C	C	C	C	C	C	C	C	C	C	C	C	C	C	C	C	C	C	C	C	C	C	C	C	C	C	C	C	C	C	C	C
JHI-Hv50k-2016-31679	G/A	1H	402558814	+	NA	NA	NA	NA	NA	NA	G	G	G	A	G	G	G	G	G	G	G	G	G	G	G	G	G	G	G	G	G	G	G	G	G	G	G	G	G	G	G	G	G	G	G	G	G	G	G
JHI-Hv50k-2016-31699	G/A	1H	402651711	+	NA	NA	NA	NA	NA	NA	G	G	G	A	G	G	G	G	G	G	G	G	G	G	G	G	G	G	G	G	G	G	G	G	G	G	G	G	G	G	G	G	G	G	G	G	G	G	G
JHI-Hv50k-2016-31702	T/C	1H	402652699	+	NA	NA	NA	NA	NA	NA	T	T	T	C	T	T	T	T	T	T	T	T	T	T	T	T	T	T	T	T	T	T	T	T	T	T	T	T	T	T	T	T	T	T	T	T	T	T	T
BOPA2_12_30753	A/G	1H	402710341	+	NA	NA	NA	NA	NA	NA	A	A	A	G	A	A	A	A	A	A	A	A	A	A	A	A	A	A	A	A	A	A	A	A	A	A	A	A	A	A	A	A	A	A	A	A	A	A	A
JHI-Hv50k-2016-230451	G/T	1H	402767394	+	NA	NA	NA	NA	NA	NA	G	T	G	T	T	G	G	T	G	T	G	T	G	G	G	T	G	G	T	G	T	T	G	G	G	T	G	G	G	G	G	G	T	T	G	G	G	G	T
JHI-Hv50k-2016-230370	G/T	1H	402768311	+	NA	NA	NA	NA	NA	NA	G	T	G	G	G	G	G	G	G	G	G	G	G	G	G	G	G	G	G	G	G	G	G	G	G	G	G	G	G	G	G	G	G	T	G	G	G	G	G
JHI-Hv50k-2016-31785	C/A	1H	402834930	+	NA	NA	NA	NA	NA	NA	C	C	C	A	C	C	C	C	C	C	C	C	C	C	C	C	C	C	C	C	C	C	C	C	C	C	C	C	C	C	C	C	C	C	C	C	C	C	C
JHI-Hv50k-2016-31771	A/G	1H	402856610	+	NA	NA	NA	NA	NA	NA	A	A	A	G	A	A	A	A	A	A	A	A	A	A	A	A	A	A	A	A	A	A	A	A	A	A	A	A	A	A	A	A	A	A	A	A	A	A	A
JHI-Hv50k-2016-31822	G/T	1H	402859539	+	NA	NA	NA	NA	NA	NA	G	G	G	T	G	G	G	G	G	G	G	G	G	G	G	G	G	G	G	G	G	G	G	G	G	G	G	G	G	G	G	G	G	G	G	G	G	G	G
JHI-Hv50k-2016-31814	A/G	1H	402860432	+	NA	NA	NA	NA	NA	NA	A	A	A	G	A	A	A	A	A	A	A	A	A	A	A	A	A	A	A	A	A	A	A	A	A	A	A	A	A	A	A	A	A	A	A	A	A	A	A
JHI-Hv50k-2016-31813	T/C	1H	402860566	+	NA	NA	NA	NA	NA	NA	T	T	T	C	T	T	T	T	T	T	T	T	T	T	T	T	T	T	T	T	T	T	T	T	T	T	T	T	T	T	T	T	T	T	T	T	T	T	T
JHI-Hv50k-2016-31811	T/C	1H	402860811	+	NA	NA	NA	NA	NA	NA	T	T	T	C	T	T	T	T	T	T	T	T	T	T	T	T	T	T	T	T	T	T	T	T	T	T	T	T	T	T	T	T	T	T	T	T	T	T	T
JHI-Hv50k-2016-31809	C/T	1H	402860881	+	NA	NA	NA	NA	NA	NA	C	C	C	T	C	C	C	C	C	C	C	C	C	C	C	C	C	C	C	C	C	C	C	C	C	C	C	C	C	C	C	C	C	C	C	C	C	C	C
JHI-Hv50k-2016-31808	C/T	1H	402861136	+	NA	NA	NA	NA	NA	NA	C	C	C	T	C	C	C	C	C	C	C	C	C	C	C	C	C	C	C	C	C	C	C	C	C	C	C	C	C	C	C	C	C	C	C	C	C	C	C
JHI-Hv50k-2016-31807	C/T	1H	402861518	+	NA	NA	NA	NA	NA	NA	C	C	C	T	C	C	C	C	C	C	C	C	C	C	C	C	C	C	C	C	C	C	C	C	C	C	C	C	C	C	C	C	C	C	C	C	C	C	C
JHI-Hv50k-2016-31804	C/T	1H	402861936	+	NA	NA	NA	NA	NA	NA	C	C	C	T	C	C	C	C	C	C	C	C	C	C	C	C	C	C	C	C	C	C	C	C	C	C	C	C	C	C	C	C	C	C	C	C	C	C	C
JHI-Hv50k-2016-31803	G/T	1H	402862068	+	NA	NA	NA	NA	NA	NA	G	G	G	T	G	G	G	G	G	G	G	G	G	G	G	G	G	G	G	G	G	G	G	G	G	G	G	G	G	G	G	G	G	G	G	G	G	G	G
JHI-Hv50k-2016-31802	T/C	1H	402862079	+	NA	NA	NA	NA	NA	NA	T	T	T	C	T	T	T	T	T	T	T	T	T	T	T	T	T	T	T	T	T	T	T	T	T	T	T	T	T	T	T	T	T	T	T	T	T	T	T
JHI-Hv50k-2016-31801	T/C	1H	402862425	+	NA	NA	NA	NA	NA	NA	T	T	T	C	T	T	T	T	T	T	T	T	T	T	T	T	T	T	T	T	T	T	T	T	T	T	T	T	T	T	T	T	T	T	T	T	T	T	T
JHI-Hv50k-2016-31799	A/C	1H	402862441	+	NA	NA	NA	NA	NA	NA	A	A	A	C	A	A	A	A	A	A	A	A	A	A	A	A	A	A	A	A	A	A	A	A	A	A	A	A	A	A	A	A	A	A	A	A	A	A	A
JHI-Hv50k-2016-31832	T/C	1H	403045881	+	NA	NA	NA	NA	NA	NA	T	T	T	C	T	T	T	T	T	T	T	T	T	T	T	T	T	T	T	T	T	T	T	T	T	T	T	T	T	T	T	T	T	T	T	T	T	T	T
JHI-Hv50k-2016-31835	C/T	1H	403046617	+	NA	NA	NA	NA	NA	NA	C	C	C	T	C	C	C	C	C	C	C	C	C	C	C	C	C	C	C	C	C	C	C	C	C	C	C	C	C	C	C	C	C	C	C	C	C	C	C
BOPA2_12_10201	C/A	1H	403048253	+	NA	NA	NA	NA	NA	NA	C	C	C	C	C	C	C	C	C	C	C	C	C	C	C	C	C	C	C	C	C	C	C	C	C	C	C	C	C	C	C	C	C	C	C	C	C	C	C
JHI-Hv50k-2016-31873	G/C	1H	403055158	+	NA	NA	NA	NA	NA	NA	G	G	G	C	G	G	G	G	G	G	G	G	G	G	G	G	G	G	G	G	G	G	G	G	G	G	G	G	G	G	G	G	G	G	G	G	G	G	G
JHI-Hv50k-2016-31892	A/G	1H	403684109	+	NA	NA	NA	NA	NA	NA	A	A	A	G	A	A	A	A	A	A	A	A	A	A	A	A	A	A	A	A	A	A	A	A	A	A	A	A	A	A	A	A	A	A	A	A	A	A	A
JHI-Hv50k-2016-31897	T/C	1H	403691847	+	NA	NA	NA	NA	NA	NA	T	T	T	C	T	T	T	T	T	T	T	T	T	T	T	T	T	T	T	T	T	T	T	T	T	T	T	T	T	T	T	T	T	T	T	T	T	T	T
JHI-Hv50k-2016-31914	C/T	1H	403881300	+	NA	NA	NA	NA	NA	NA	C	C	C	T	C	C	C	C	C	C	C	C	C	C	C	C	C	C	C	C	C	C	C	C	C	C	C	C	C	C	C	C	C	C	C	C	C	C	C
JHI-Hv50k-2016-158258	T/G	1H	403998885	+	NA	NA	NA	NA	NA	NA	T	T	T	T	T	T	T	T	T	T	T	T	T	T	T	N	T	T	T	T	T	T	T	T	T	T	T	T	T	T	T	T	T	T	T	T	T	T	T
JHI-Hv50k-2016-404047	G/C	1H	403999257	+	NA	NA	NA	NA	NA	NA	G	C	G	G	G	G	C	G	G	G	C	G	C	G	G	G	G	G	G	G	C	C	G	G	G	G	G	G	G	G	G	G	G	G	G	G	G	G	G
JHI-Hv50k-2016-499116	T/C	1H	404000387	+	NA	NA	NA	NA	NA	NA	T	T	T	T	T	T	T	T	T	T	T	T	T	T	T	T	T	T	T	T	T	T	T	T	T	T	T	T	C	T	T	T	T	C	T	T	T	T	T
JHI-Hv50k-2016-32022	A/G	1H	405397426	+	NA	NA	NA	NA	NA	NA	A	A	A	G	A	A	A	A	A	A	A	A	A	A	A	A	A	A	A	A	A	A	A	A	A	A	A	A	A	A	A	A	A	A	A	A	A	A	A
JHI-Hv50k-2016-32030	A/G	1H	405548376	+	NA	NA	NA	NA	NA	NA	A	A	A	G	A	A	A	A	A	A	A	A	A	A	A	A	A	A	A	A	A	A	A	A	A	A	A	A	A	A	A	A	A	A	A	A	A	A	A
SCRI_RS_237999	G/A	1H	406528895	+	NA	NA	NA	NA	NA	NA	G	G	G	A	G	G	G	G	G	G	G	G	G	G	G	G	G	G	G	G	G	G	G	G	G	G	G	G	G	G	G	G	G	G	G	G	G	G	G
JHI-Hv50k-2016-404446	C/T	1H	406593583	+	NA	NA	NA	NA	NA	NA	C	T	C	C	C	C	C	C	C	C	C	C	C	C	C	C	C	C	C	C	T	T	C	C	C	C	C	C	C	C	C	C	C	C	C	C	C	C	C
JHI-Hv50k-2016-32385	A/G	1H	406760128	+	NA	NA	NA	NA	NA	NA	A	A	A	G	A	A	A	A	A	A	A	A	A	A	A	A	A	A	A	A	A	A	A	A	A	A	A	A	A	A	A	A	A	A	A	A	A	A	A
JHI-Hv50k-2016-32383	G/A	1H	406760269	+	NA	NA	NA	NA	NA	NA	G	G	G	A	G	G	G	G	G	G	G	G	G	G	G	G	G	G	G	G	G	G	G	G	G	G	G	G	G	G	G	G	G	G	G	G	G	G	G
JHI-Hv50k-2016-32372	G/C	1H	406778703	+	NA	NA	NA	NA	NA	NA	G	G	G	C	G	G	G	G	G	G	G	G	G	G	G	G	G	G	G	G	G	G	G	G	G	G	G	G	G	G	G	G	G	G	G	G	G	G	G
JHI-Hv50k-2016-32394	A/G	1H	406801190	+	NA	NA	NA	NA	NA	NA	A	A	A	G	A	A	A	A	A	A	A	A	A	A	A	A	A	A	A	A	A	A	A	A	A	A	A	A	A	A	A	A	A	A	A	A	A	A	A
JHI-Hv50k-2016-32421	T/C	1H	407051884	+	NA	NA	NA	NA	NA	NA	T	T	T	C	T	T	T	T	T	T	T	T	T	T	T	T	T	T	T	T	T	T	T	T	T	T	T	T	T	T	T	T	T	T	T	T	T	T	T
JHI-Hv50k-2016-32422	T/C	1H	407052261	+	NA	NA	NA	NA	NA	NA	T	T	T	C	T	T	T	T	T	T	T	T	T	T	T	T	T	T	T	T	T	T	T	T	T	T	T	T	T	T	T	T	T	T	T	T	T	T	T
JHI-Hv50k-2016-32457	G/A	1H	407203129	+	NA	NA	NA	NA	NA	NA	G	G	G	A	G	G	G	G	G	G	G	G	G	G	G	G	G	G	G	G	G	G	G	G	G	G	G	G	G	G	G	G	G	G	G	G	G	G	G
JHI-Hv50k-2016-32466	A/G	1H	407298669	+	NA	NA	NA	NA	NA	NA	A	A	A	G	A	A	A	A	A	A	A	A	A	A	A	A	A	A	A	A	A	A	A	A	A	A	A	A	A	A	A	A	A	A	A	A	A	A	A
JHI-Hv50k-2016-32488	T/A	1H	407539303	+	NA	NA	NA	NA	NA	NA	T	T	T	A	T	T	T	T	T	T	T	T	T	T	T	T	T	T	T	T	T	T	T	T	T	T	T	T	T	T	T	T	T	T	T	T	T	T	T
JHI-Hv50k-2016-32539	A/T	1H	407661257	+	NA	NA	NA	NA	NA	NA	A	A	A	T	A	A	A	A	A	A	A	A	A	A	A	A	A	A	A	A	A	A	A	A	A	A	A	A	A	A	A	A	A	A	A	A	A	A	A
JHI-Hv50k-2016-32560	C/A	1H	407792004	+	NA	NA	NA	NA	NA	NA	C	C	C	A	C	C	C	C	C	C	C	C	C	C	C	C	C	C	C	C	C	C	C	C	C	C	C	C	C	C	C	C	C	C	C	C	C	C	C
JHI-Hv50k-2016-32545	G/C	1H	407793416	+	NA	NA	NA	NA	NA	NA	G	G	G	C	G	G	G	G	G	G	G	G	G	G	G	G	G	G	G	G	G	G	G	G	G	G	G	G	G	G	G	G	G	G	G	G	G	G	G
JHI-Hv50k-2016-32600	A/G	1H	408176570	+	NA	NA	NA	NA	NA	NA	A	A	A	G	A	A	A	A	A	A	A	A	A	A	A	A	A	A	A	A	A	A	A	A	A	A	A	A	A	A	A	A	A	A	A	A	A	A	A
JHI-Hv50k-2016-32599	T/C	1H	408176770	+	NA	NA	NA	NA	NA	NA	T	T	T	C	T	T	T	T	T	T	T	T	T	T	T	T	T	T	T	T	T	T	T	T	T	T	T	T	T	T	T	T	T	T	T	T	T	T	T
JHI-Hv50k-2016-32616	C/T	1H	408459975	+	NA	NA	NA	NA	NA	NA	C	C	C	T	C	C	C	C	C	C	C	C	C	C	C	C	C	C	C	C	C	C	C	C	C	C	C	C	C	C	C	C	C	C	C	C	C	C	C
JHI-Hv50k-2016-32893	A/G	1H	409598195	+	NA	NA	NA	NA	NA	NA	A	A	A	G	A	A	A	A	A	A	A	A	A	A	A	A	A	A	A	A	A	A	A	A	A	A	A	A	A	A	A	A	A	A	A	A	A	A	A
JHI-Hv50k-2016-382223	A/G	1H	412000161	+	NA	NA	NA	NA	NA	NA	A	A	G	A	A	A	G	A	G	A	G	A	G	A	A	G	A	G	A	G	A	A	A	A	A	A	A	A	A	A	A	A	A	G	G	A	A	A	A
JHI-Hv50k-2016-219748	G/A	1H	412000531	+	NA	NA	NA	NA	NA	NA	G	G	G	G	G	G	G	G	G	G	G	G	G	G	G	G	G	G	G	G	G	G	G	G	G	G	G	G	G	G	G	G	G	G	G	G	G	G	G
JHI-Hv50k-2016-33054	C/T	1H	412168800	+	NA	NA	NA	NA	NA	NA	C	C	C	C	C	C	C	C	C	C	C	C	C	C	C	C	C	C	C	C	C	C	C	C	C	C	C	C	C	C	C	C	C	C	C	C	C	C	C
JHI-Hv50k-2016-33056	A/G	1H	412168972	+	NA	NA	NA	NA	NA	NA	A	A	A	A	A	A	A	A	A	A	A	A	A	A	A	A	A	A	A	A	A	A	A	A	A	A	A	A	A	A	A	A	A	A	A	A	A	A	A
JHI-Hv50k-2016-33086	C/A	1H	412692075	+	NA	NA	NA	NA	NA	NA	C	C	C	C	C	C	C	C	C	C	C	C	C	C	C	C	C	C	C	C	C	C	C	C	C	C	C	C	C	C	C	C	C	C	C	C	C	C	C
JHI-Hv50k-2016-33106	C/A	1H	412737889	+	NA	NA	NA	NA	NA	NA	C	C	C	C	C	C	C	C	C	C	C	C	C	C	C	C	C	C	C	C	C	C	C	C	C	C	C	C	C	C	C	C	C	C	C	C	C	C	C
JHI-Hv50k-2016-33104	T/C	1H	412738853	+	NA	NA	NA	NA	NA	NA	T	T	T	T	T	T	T	T	T	T	T	T	T	T	T	T	T	T	T	T	T	T	T	T	T	T	T	T	T	T	T	T	T	T	T	T	T	T	T
JHI-Hv50k-2016-33099	C/T	1H	412739607	+	NA	NA	NA	NA	NA	NA	C	C	C	C	C	C	C	C	C	C	C	C	C	C	C	C	C	C	C	C	C	C	C	C	C	C	C	C	C	C	C	C	C	C	C	C	C	C	C
JHI-Hv50k-2016-33097	G/A	1H	412741908	+	NA	NA	NA	NA	NA	NA	G	G	G	G	G	G	G	G	G	G	G	G	G	G	G	G	G	G	G	G	G	G	G	G	G	G	G	G	G	G	G	G	G	G	G	G	G	G	G
JHI-Hv50k-2016-33109	G/A	1H	412975819	+	NA	NA	NA	NA	NA	NA	G	G	G	G	G	G	G	G	G	G	G	G	G	G	G	G	G	G	G	G	G	G	G	G	G	G	G	G	G	G	G	G	G	G	G	G	G	G	G
JHI-Hv50k-2016-33120	C/G	1H	413179502	+	NA	NA	NA	NA	NA	NA	C	C	C	C	C	C	C	C	C	C	C	C	C	C	C	C	C	C	C	C	C	C	C	C	C	C	C	C	C	C	C	C	C	C	C	C	C	C	C
JHI-Hv50k-2016-33123	C/T	1H	413180175	+	NA	NA	NA	NA	NA	NA	C	C	C	C	C	C	C	C	C	C	C	C	C	C	C	C	C	C	C	C	C	C	C	C	C	C	C	C	C	C	C	C	C	C	C	C	C	C	C
JHI-Hv50k-2016-33126	T/C	1H	413182523	+	NA	NA	NA	NA	NA	NA	T	T	T	T	T	T	T	T	T	T	T	T	T	T	T	T	T	T	T	T	T	T	T	T	T	T	T	T	T	T	T	T	T	T	T	T	T	T	T
JHI-Hv50k-2016-33127	T/C	1H	413182809	+	NA	NA	NA	NA	NA	NA	T	T	T	T	T	T	T	T	T	T	T	T	T	T	T	T	T	T	T	T	T	T	T	T	T	T	T	T	T	T	T	T	T	T	T	T	T	T	T
JHI-Hv50k-2016-33128	A/G	1H	413183622	+	NA	NA	NA	NA	NA	NA	A	A	A	A	A	A	A	A	A	A	A	A	A	A	A	A	A	A	A	A	A	A	A	A	A	A	A	A	A	A	A	A	A	A	A	A	A	A	A
JHI-Hv50k-2016-394051	A/T	1H	413979310	+	NA	NA	NA	NA	NA	NA	A	A	A	A	T	A	A	A	A	A	A	A	A	A	A	A	T	A	T	A	A	A	T	A	A	A	A	A	A	A	T	A	T	A	A	A	A	T	A
JHI-Hv50k-2016-287313	C/T	1H	413983660	+	NA	NA	NA	NA	NA	NA	C	T	C	C	C	C	C	C	C	C	C	C	C	C	C	C	C	T	C	C	C	C	T	C	C	C	C	C	C	C	C	C	C	C	C	C	C	C	C
JHI-Hv50k-2016-287312	C/A	1H	413983944	+	NA	NA	NA	NA	NA	NA	C	C	C	C	C	C	C	C	C	C	C	C	C	C	C	C	C	C	C	C	C	C	C	C	C	C	C	C	C	C	C	C	C	A	C	C	C	C	C
JHI-Hv50k-2016-33161	A/C	1H	415449387	+	NA	NA	NA	NA	NA	NA	A	A	A	C	A	A	A	A	A	A	A	A	A	A	A	A	A	A	A	A	A	A	A	A	A	A	A	A	A	A	A	A	A	A	A	A	A	A	A
JHI-Hv50k-2016-302653	C/T	1H	416580699	+	NA	NA	NA	NA	NA	NA	C	C	C	C	C	C	C	C	C	C	C	C	C	C	C	C	C	C	C	C	C	C	C	C	C	C	C	C	C	C	C	C	C	C	C	C	C	C	C
JHI-Hv50k-2016-33226	T/C	1H	417001786	+	NA	NA	NA	NA	NA	NA	T	T	T	T	T	T	T	T	T	T	T	T	T	T	T	T	T	T	T	T	T	T	T	T	T	T	T	T	T	T	T	T	T	T	T	T	T	T	T
JHI-Hv50k-2016-33241	T/G	1H	417255651	+	NA	NA	NA	NA	NA	NA	T	T	T	G	T	T	T	T	T	T	T	T	T	T	T	T	T	T	T	T	T	T	T	T	T	T	T	T	T	T	T	T	T	T	T	T	T	T	T
JHI-Hv50k-2016-33247	C/T	1H	417285604	+	NA	NA	NA	NA	NA	NA	C	C	C	T	C	C	C	C	C	C	C	C	C	C	C	C	C	C	C	C	C	C	C	C	C	C	C	C	C	C	C	C	C	C	C	C	C	C	C
JHI-Hv50k-2016-33258	G/A	1H	417454430	+	NA	NA	NA	NA	NA	NA	G	G	G	A	G	G	G	G	G	G	G	G	G	G	G	G	G	G	G	G	G	G	G	G	G	G	G	G	G	G	G	G	G	G	G	G	G	G	G
JHI-Hv50k-2016-33266	C/G	1H	417457032	+	NA	NA	NA	NA	NA	NA	C	C	C	G	C	C	C	C	C	C	C	C	C	C	C	C	C	C	C	C	C	C	C	C	C	C	C	C	C	C	C	C	C	C	C	C	C	C	C
SCRI_RS_231735	A/C	1H	417457946	+	NA	NA	NA	NA	NA	NA	A	A	A	C	A	A	A	A	A	A	A	A	A	A	A	A	A	A	A	A	A	A	A	A	A	A	A	A	A	A	A	A	A	A	A	A	A	A	A
JHI-Hv50k-2016-33306	G/C	1H	417574499	+	NA	NA	NA	NA	NA	NA	C	C	G	G	G	G	G	G	G	G	G	G	G	G	G	G	G	G	G	G	G	G	G	G	G	G	G	G	G	G	G	G	G	G	G	G	G	G	G
JHI-Hv50k-2016-33295	C/T	1H	417580405	+	NA	NA	NA	NA	NA	NA	C	C	C	T	C	C	C	C	C	C	C	C	C	C	C	C	C	C	C	C	C	C	C	C	C	C	C	C	C	C	C	C	C	C	C	C	C	C	C
JHI-Hv50k-2016-33292	T/A	1H	417580821	+	NA	NA	NA	NA	NA	NA	T	T	T	A	T	T	T	T	T	T	T	T	T	T	T	T	T	T	T	T	T	T	T	T	T	T	T	T	T	T	T	T	T	T	T	T	T	T	T
JHI-Hv50k-2016-33319	A/G	1H	417633945	+	NA	NA	NA	NA	NA	NA	A	A	A	G	A	A	A	A	A	A	A	A	A	A	A	A	A	A	A	A	A	A	A	A	A	A	A	A	A	A	A	A	A	A	A	A	A	A	A
JHI-Hv50k-2016-33389	C/T	1H	417897121	+	NA	NA	NA	NA	NA	NA	C	C	C	T	C	C	C	C	C	C	C	C	C	C	C	C	C	C	C	C	C	C	C	C	C	C	C	C	C	C	C	C	C	C	C	C	C	C	C
JHI-Hv50k-2016-33450	G/C	1H	418194938	+	NA	NA	NA	NA	NA	NA	G	G	G	C	G	G	G	G	G	G	G	G	G	G	G	G	G	G	G	G	G	G	G	G	G	G	G	G	G	G	G	G	G	G	G	G	G	G	G
JHI-Hv50k-2016-33552	T/C	1H	418924874	+	NA	NA	NA	NA	NA	NA	T	T	T	T	T	T	T	T	T	T	T	T	T	T	T	T	T	T	T	T	T	T	T	T	T	T	T	T	T	T	T	T	T	T	T	T	T	T	T
JHI-Hv50k-2016-482868	A/G	1H	418926581	+	NA	NA	NA	NA	NA	NA	G	A	A	G	A	A	G	A	G	G	A	G	G	A	A	A	A	A	A	A	G	G	A	A	G	G	A	G	A	G	A	A	G	A	A	A	A	G	G
JHI-Hv50k-2016-295769	A/G	1H	418927855	+	NA	NA	NA	NA	NA	NA	A	G	A	A	A	A	A	G	G	A	A	A	A	A	G	A	A	G	A	G	A	A	G	G	A	A	G	A	G	A	A	G	G	G	A	A	A	G	G
JHI-Hv50k-2016-163206	C/G	1H	418928140	+	NA	NA	NA	NA	NA	NA	C	G	C	C	C	C	C	C	C	C	C	C	C	C	C	C	C	C	C	G	C	C	C	C	C	C	C	C	C	C	C	C	C	C	C	C	C	C	C
JHI-Hv50k-2016-378036	T/G	1H	419034663	+	NA	NA	NA	NA	NA	NA	N	N	T	T	T	T	T	T	T	T	N	T	T	T	T	N	T	N	T	T	T	T	T	T	T	T	T	T	T	T	T	T	T	T	N	T	T	T	T
JHI-Hv50k-2016-457722	G/A	1H	420253309	+	NA	NA	NA	NA	NA	NA	A	A	A	G	G	G	A	G	A	A	G	A	A	G	G	A	A	A	G	A	G	G	A	G	G	A	G	G	A	A	A	A	A	A	G	G	G	A	G
JHI-Hv50k-2016-457721	T/G	1H	420253741	+	NA	NA	NA	NA	NA	NA	T	T	T	T	T	T	T	G	T	T	T	T	T	T	T	T	T	T	G	T	T	T	T	G	T	T	G	T	T	T	T	T	T	T	T	T	T	T	G
JHI-Hv50k-2016-33836	T/C	1H	420379073	+	NA	NA	NA	NA	NA	NA	T	T	T	T	T	T	T	T	T	T	T	T	T	T	T	T	T	T	T	T	T	T	T	T	T	T	T	T	T	T	T	T	T	T	T	T	T	T	T
JHI-Hv50k-2016-33863	G/C	1H	420508249	+	NA	NA	NA	NA	NA	NA	G	G	C	G	G	G	G	C	C	G	C	G	G	G	C	G	G	G	C	G	G	G	G	C	G	G	C	G	C	G	G	C	G	G	G	G	G	C	G
JHI-Hv50k-2016-34151	T/C	1H	421825054	+	NA	NA	NA	NA	NA	NA	T	T	T	C	T	T	T	T	T	T	T	T	T	T	T	T	T	T	T	T	T	T	T	T	T	T	T	T	T	T	T	T	T	T	T	T	T	T	T
JHI-Hv50k-2016-34230	G/A	1H	422645172	+	NA	NA	NA	NA	NA	NA	G	G	G	A	G	G	G	G	G	G	G	G	G	G	G	G	G	G	G	G	G	G	G	G	G	G	G	G	G	G	G	G	G	G	G	G	G	G	G
JHI-Hv50k-2016-159855	C/T	1H	422914758	+	NA	NA	NA	NA	NA	NA	C	C	C	C	C	C	C	C	C	C	T	C	C	C	C	C	C	C	C	C	C	C	C	C	C	C	C	C	C	C	C	C	C	C	C	C	C	C	C
JHI-Hv50k-2016-34297	C/T	1H	423022943	+	NA	NA	NA	NA	NA	NA	C	C	C	T	C	C	C	C	C	C	C	C	C	C	C	C	C	C	C	C	C	C	C	C	C	C	C	C	C	C	C	C	C	C	C	C	C	C	C
JHI-Hv50k-2016-34346	G/A	1H	423207440	+	NA	NA	NA	NA	NA	NA	G	G	G	A	G	G	G	G	G	G	G	G	G	G	G	G	G	G	G	G	G	G	G	G	G	G	G	G	G	G	G	G	G	G	G	G	G	G	G
JHI-Hv50k-2016-34338	G/A	1H	423209317	+	NA	NA	NA	NA	NA	NA	G	G	G	A	G	G	G	G	G	G	G	G	G	G	G	G	G	G	G	G	G	G	G	G	G	G	G	G	G	G	G	G	G	G	G	G	G	G	G
JHI-Hv50k-2016-34309	C/A	1H	423219983	+	NA	NA	NA	NA	NA	NA	C	C	C	A	C	C	C	C	C	C	C	C	C	C	C	C	C	C	C	C	C	C	C	C	C	C	C	C	C	C	C	C	C	C	C	C	C	C	C
JHI-Hv50k-2016-34353	C/T	1H	423604239	+	NA	NA	NA	NA	NA	NA	C	C	C	T	C	C	C	C	C	C	C	C	C	C	C	C	C	C	C	C	C	C	C	C	C	C	C	C	C	C	C	C	C	C	C	C	C	C	C
JHI-Hv50k-2016-34352	A/G	1H	423604794	+	NA	NA	NA	NA	NA	NA	A	A	A	G	A	A	A	A	A	A	A	A	A	A	A	A	A	A	A	A	A	A	A	A	A	A	A	A	A	A	A	A	A	A	A	A	A	A	A
JHI-Hv50k-2016-34351	A/G	1H	423605027	+	NA	NA	NA	NA	NA	NA	A	A	A	G	A	A	A	A	A	A	A	A	A	A	A	A	A	A	A	A	A	A	A	A	A	A	A	A	A	A	A	A	A	A	A	A	A	A	A
JHI-Hv50k-2016-34364	C/T	1H	423835491	+	NA	NA	NA	NA	NA	NA	C	C	C	T	C	C	C	C	C	C	C	C	C	C	C	C	C	C	C	C	C	C	C	C	C	C	C	C	C	C	C	C	C	C	C	C	C	C	C
JHI-Hv50k-2016-34406	A/C	1H	424011937	+	NA	NA	NA	NA	NA	NA	A	A	A	C	A	A	A	A	A	A	A	A	A	A	A	A	A	A	A	A	A	A	A	A	A	A	A	A	A	A	A	A	A	A	A	A	A	A	A
SCRI_RS_194015	C/T	1H	424012623	+	NA	NA	NA	NA	NA	NA	C	C	C	T	C	C	C	C	C	C	C	C	C	C	C	C	C	C	C	C	C	C	C	C	C	C	C	C	C	C	C	C	C	C	C	C	C	C	C
JHI-Hv50k-2016-34522	T/C	1H	424611515	+	NA	NA	NA	NA	NA	NA	T	T	T	C	T	T	T	T	T	T	T	T	T	T	T	T	T	T	T	T	T	T	T	T	T	T	T	T	T	T	T	T	T	T	T	T	T	T	T
JHI-Hv50k-2016-34590	C/T	1H	425018134	+	NA	NA	NA	NA	NA	NA	T	T	C	C	T	T	C	C	C	C	C	C	C	C	C	C	C	T	C	C	C	C	C	C	C	C	C	C	C	C	C	C	C	T	C	C	T	C	C
JHI-Hv50k-2016-34594	T/C	1H	425018349	+	NA	NA	NA	NA	NA	NA	C	C	T	T	C	C	T	T	T	T	T	T	T	T	T	T	T	C	T	T	T	T	T	T	T	T	T	T	T	T	T	T	T	C	T	T	C	T	T
SCRI_RS_204611	T/C	1H	425246175	+	NA	NA	NA	NA	NA	NA	C	C	T	T	C	C	T	T	T	T	T	T	T	T	T	T	T	C	T	T	T	T	T	T	T	T	T	T	T	T	T	T	T	C	T	T	C	T	T
SCRI_RS_160500	G/A	1H	425329001	+	NA	NA	NA	NA	NA	NA	A	A	G	G	A	A	G	G	G	G	G	G	G	G	G	G	G	A	G	G	G	G	G	G	G	G	G	G	G	G	G	G	G	A	G	G	A	G	G
JHI-Hv50k-2016-34637	G/A	1H	425337388	+	NA	NA	NA	NA	NA	NA	A	A	G	G	A	A	G	G	G	G	G	G	G	G	G	G	G	A	G	G	G	G	G	G	G	G	G	G	G	G	G	G	G	A	G	G	A	G	G
JHI-Hv50k-2016-34635	T/C	1H	425337437	+	NA	NA	NA	NA	NA	NA	C	C	T	T	C	C	T	T	T	T	T	T	T	T	T	T	T	C	T	T	T	T	T	T	T	T	T	T	T	T	T	T	T	C	T	T	C	T	T
JHI-Hv50k-2016-34776	G/A	1H	425479036	+	NA	NA	NA	NA	NA	NA	A	A	G	A	A	A	G	G	G	G	G	G	G	G	G	G	G	A	G	G	G	G	G	G	G	G	G	G	G	G	G	G	G	A	G	G	A	G	G
SCRI_RS_188820	C/T	1H	425479673	+	NA	NA	NA	NA	NA	NA	T	T	C	T	T	T	C	C	C	C	C	C	C	C	C	C	C	T	C	C	C	C	C	C	C	C	C	C	C	C	C	C	C	T	C	C	T	C	C
SCRI_RS_151228	T/C	1H	425486761	+	NA	NA	NA	NA	NA	NA	C	C	T	C	C	C	T	T	T	T	T	T	T	T	T	T	T	C	T	T	T	T	T	T	T	T	T	T	T	T	T	T	T	C	T	T	C	T	T
SCRI_RS_151894	G/A	1H	425606924	+	NA	NA	NA	NA	NA	NA	A	A	G	A	A	A	G	G	G	G	G	G	G	G	G	G	G	A	G	G	G	G	G	G	G	G	G	G	G	G	G	G	G	A	G	G	A	G	G
JHI-Hv50k-2016-34823	T/C	1H	425609245	+	NA	NA	NA	NA	NA	NA	C	C	T	C	C	C	T	T	T	T	T	T	T	T	T	T	T	C	T	T	T	T	T	T	T	T	T	T	T	T	T	T	T	C	T	T	C	T	T
JHI-Hv50k-2016-34990	A/C	1H	426313201	+	NA	NA	NA	NA	NA	NA	C	C	A	C	C	C	A	A	A	A	A	A	A	A	A	A	A	C	A	A	A	A	A	A	A	A	A	A	A	A	A	A	A	C	A	A	C	A	A
JHI-Hv50k-2016-35019	A/T	1H	426347828	+	NA	NA	NA	NA	NA	NA	T	T	A	T	T	T	A	A	A	A	A	A	A	A	A	A	A	T	A	A	A	A	A	A	A	A	A	A	A	A	A	A	A	T	A	A	T	A	A
JHI-Hv50k-2016-35018	A/G	1H	426348023	+	NA	NA	NA	NA	NA	NA	G	G	A	G	G	G	A	A	A	A	A	A	A	A	A	A	A	G	A	A	A	A	A	A	A	A	A	A	A	A	A	A	A	G	A	A	G	A	A
JHI-Hv50k-2016-35011	A/G	1H	426357053	+	NA	NA	NA	NA	NA	NA	G	G	A	G	G	G	A	A	A	A	A	A	A	A	A	A	A	G	A	A	A	A	A	A	A	A	A	A	A	A	A	A	A	G	A	A	G	A	A
JHI-Hv50k-2016-35065	T/C	1H	426701602	+	NA	NA	NA	NA	NA	NA	C	C	T	C	C	C	T	T	T	T	T	T	T	T	T	T	T	C	T	T	T	T	T	T	T	T	T	T	T	T	T	T	T	C	T	T	C	T	T
JHI-Hv50k-2016-35094	T/C	1H	426713284	+	NA	NA	NA	NA	NA	NA	T	T	T	T	T	T	T	T	T	T	T	T	T	T	T	T	T	T	T	T	T	T	T	T	T	T	T	T	T	T	T	T	T	T	T	T	T	T	T
BOPA2_12_30477	T/A	1H	426983389	+	NA	NA	NA	NA	NA	NA	A	A	T	A	A	A	T	T	T	T	T	T	T	T	T	T	T	A	T	T	T	T	T	T	T	T	T	T	T	T	T	T	T	A	T	T	A	T	T
JHI-Hv50k-2016-35160	T/A	1H	426983607	+	NA	NA	NA	NA	NA	NA	A	A	T	A	A	A	T	T	T	T	T	T	T	T	T	T	T	A	T	T	T	T	T	T	T	T	T	T	T	T	T	T	T	A	T	T	A	T	T
JHI-Hv50k-2016-35159	T/C	1H	426983972	+	NA	NA	NA	NA	NA	NA	C	C	T	C	C	C	T	T	T	T	T	T	T	T	T	T	T	C	T	T	T	T	T	T	T	T	T	T	T	T	T	T	T	C	T	T	C	T	T
JHI-Hv50k-2016-35137	G/A	1H	426989173	+	NA	NA	NA	NA	NA	NA	A	A	G	A	A	A	G	G	G	G	G	G	G	G	G	G	G	A	G	G	G	G	G	G	G	G	G	G	G	G	G	G	G	A	G	G	A	G	G
JHI-Hv50k-2016-35129	T/C	1H	426991336	+	NA	NA	NA	NA	NA	NA	C	C	T	C	C	C	T	T	T	T	T	T	T	T	T	T	T	C	T	T	T	T	T	T	T	T	T	T	T	T	T	T	T	C	T	T	C	T	T
JHI-Hv50k-2016-35165	A/G	1H	427167472	+	NA	NA	NA	NA	NA	NA	G	G	A	G	G	G	A	A	A	A	A	A	A	A	A	A	A	G	A	A	A	A	A	A	A	A	A	A	A	A	A	A	A	G	A	A	G	A	A
JHI-Hv50k-2016-35169	T/A	1H	427168770	+	NA	NA	NA	NA	NA	NA	A	A	T	A	A	A	T	T	T	T	T	T	T	T	T	T	T	A	T	T	T	T	T	T	T	T	T	T	T	T	T	T	T	A	T	T	A	T	T
JHI-Hv50k-2016-35181	T/C	1H	427274484	+	NA	NA	NA	NA	NA	NA	C	C	T	C	C	C	T	T	T	T	T	T	T	T	T	T	T	C	T	T	T	T	T	T	T	T	T	T	T	T	T	T	T	C	T	T	C	T	T
SCRI_RS_206795	C/T	1H	427276407	+	NA	NA	NA	NA	NA	NA	T	T	C	C	T	T	C	C	C	C	C	C	C	C	C	C	C	T	C	C	C	C	C	C	C	C	C	C	C	C	C	C	C	T	C	C	T	C	C
JHI-Hv50k-2016-35187	T/C	1H	427278440	+	NA	NA	NA	NA	NA	NA	C	C	T	C	C	C	T	T	T	T	T	T	T	T	T	T	T	C	T	T	T	T	T	T	T	T	T	T	T	T	T	T	T	C	T	T	C	T	T
JHI-Hv50k-2016-35188	A/G	1H	427279671	+	NA	NA	NA	NA	NA	NA	G	G	A	G	G	G	A	A	A	A	A	A	A	A	A	A	A	G	A	A	A	A	A	A	A	A	A	A	A	A	A	A	A	G	A	A	G	A	A
SCRI_RS_180349	A/G	1H	427289181	+	NA	NA	NA	NA	NA	NA	G	G	A	G	G	G	A	A	A	A	A	A	A	A	A	A	A	G	A	A	A	A	A	A	A	A	A	A	A	A	A	A	A	G	A	A	G	A	A
JHI-Hv50k-2016-35205	G/T	1H	427311213	+	NA	NA	NA	NA	NA	NA	T	T	G	G	T	T	G	G	G	G	G	G	G	G	G	G	G	T	G	G	G	G	G	G	G	G	G	G	G	G	G	G	G	T	G	G	T	G	G
BOPA1_3675-2615	G/A	1H	427311881	+	NA	NA	NA	NA	NA	NA	A	A	G	G	A	A	G	G	G	G	G	G	G	G	G	G	G	A	G	G	G	G	G	G	G	G	G	G	G	G	G	G	G	A	G	G	A	G	G
JHI-Hv50k-2016-35220	G/A	1H	427377092	+	NA	NA	NA	NA	NA	NA	A	A	G	G	A	A	G	G	G	G	G	G	G	G	G	G	G	A	G	G	G	G	G	G	G	G	G	G	G	G	G	G	G	A	G	G	A	G	G
JHI-Hv50k-2016-35231	T/C	1H	427427418	+	NA	NA	NA	NA	NA	NA	C	C	T	T	C	C	T	T	T	T	T	T	T	T	T	T	T	C	T	T	T	T	T	T	T	T	T	T	T	T	T	T	T	C	T	T	C	T	T
SCRI_RS_219685	T/C	1H	427429034	+	NA	NA	NA	NA	NA	NA	C	C	T	T	C	C	T	T	T	T	T	T	T	T	T	T	T	C	T	T	T	T	T	T	T	T	T	T	T	T	T	T	T	C	T	T	C	T	T
JHI-Hv50k-2016-35241	T/G	1H	427509600	+	NA	NA	NA	NA	NA	NA	G	G	T	T	G	G	T	T	T	T	T	T	T	T	T	T	T	G	T	T	T	T	T	T	T	T	T	T	T	T	T	T	T	G	T	T	G	T	T
JHI-Hv50k-2016-35242	C/T	1H	427509711	+	NA	NA	NA	NA	NA	NA	T	T	C	C	T	T	C	C	C	C	C	C	C	C	C	C	C	T	C	C	C	C	C	C	C	C	C	C	C	C	C	C	C	T	C	C	T	C	C
BOPA1_11603-445	G/C	1H	427509787	+	NA	NA	NA	NA	NA	NA	C	C	G	G	C	C	G	G	G	G	G	G	G	G	G	G	G	C	G	G	G	G	G	G	G	G	G	G	G	G	G	G	G	C	G	G	C	G	G
JHI-Hv50k-2016-35243	G/C	1H	427509787	+	NA	NA	NA	NA	NA	NA	C	C	G	G	C	C	G	G	G	G	G	G	G	G	G	G	G	C	G	G	G	G	G	G	G	G	G	G	G	G	G	G	G	C	G	G	C	G	G
JHI-Hv50k-2016-371270	T/C	1H	427793078	+	NA	NA	NA	NA	NA	NA	T	N	C	C	C	T	N	N	C	T	C	T	C	T	C	N	T	N	C	C	T	T	T	C	T	T	C	T	T	T	T	N	C	T	N	C	T	N	N
JHI-Hv50k-2016-35268	A/G	1H	428360155	+	NA	NA	NA	NA	NA	NA	G	G	A	A	G	G	A	A	A	A	A	A	A	A	A	A	A	G	A	A	A	A	A	A	A	A	A	A	A	A	A	A	A	G	A	A	G	A	A
JHI-Hv50k-2016-35277	T/C	1H	428373301	+	NA	NA	NA	NA	NA	NA	C	C	T	T	C	C	T	T	T	T	T	T	T	T	T	T	T	C	T	T	T	T	T	T	T	T	T	T	T	T	T	T	T	C	T	T	C	T	T
JHI-Hv50k-2016-35321	G/A	1H	428482778	+	NA	NA	NA	NA	NA	NA	A	A	G	G	A	A	G	G	G	G	G	G	G	G	G	G	G	A	G	G	G	G	G	G	G	G	G	G	G	G	G	G	G	A	G	G	A	G	G
JHI-Hv50k-2016-35308	T/G	1H	428488365	+	NA	NA	NA	NA	NA	NA	G	G	T	T	G	G	T	T	T	T	T	T	T	T	T	T	G	G	T	T	T	T	G	T	T	T	T	T	T	T	G	T	T	G	T	T	G	T	T
JHI-Hv50k-2016-35307	G/A	1H	428488749	+	NA	NA	NA	NA	NA	NA	A	A	G	G	A	A	G	G	G	G	G	G	G	G	G	G	A	A	G	G	G	G	A	G	G	G	G	G	G	G	A	G	G	A	G	G	A	G	G
JHI-Hv50k-2016-35395	C/T	1H	428675291	+	NA	NA	NA	NA	NA	NA	T	T	C	C	T	T	C	C	C	C	C	C	C	C	C	C	T	T	C	C	C	C	T	C	C	C	C	C	C	C	T	C	C	T	C	C	T	C	C
BOPA1_1007-651	G/A	1H	428742439	+	NA	NA	NA	NA	NA	NA	A	G	A	G	A	G	A	G	G	A	G	A	A	G	G	G	A	G	A	A	G	G	G	A	G	G	A	G	A	A	A	A	G	G	G	G	G	A	A
SCRI_RS_120605	T/C	1H	428743448	+	NA	NA	NA	NA	NA	NA	T	T	T	C	T	T	T	T	T	T	T	T	T	T	T	T	T	T	T	T	T	T	T	T	T	T	T	T	T	T	T	T	T	T	T	T	T	T	T
JHI-Hv50k-2016-35366	T/C	1H	428744175	+	NA	NA	NA	NA	NA	NA	T	T	T	C	T	T	T	T	T	T	T	T	T	T	T	T	T	T	T	T	T	T	T	T	T	T	T	T	T	T	T	T	T	T	T	T	T	T	T
JHI-Hv50k-2016-35375	C/T	1H	428744637	+	NA	NA	NA	NA	NA	NA	C	C	C	C	C	C	C	C	C	C	C	C	C	C	C	C	C	C	C	C	C	C	C	C	C	C	C	C	C	C	C	C	C	C	C	C	C	C	C
JHI-Hv50k-2016-35414	A/G	1H	428969054	+	NA	NA	NA	NA	NA	NA	A	A	A	G	A	A	A	A	A	A	A	A	A	A	A	A	A	A	A	A	A	A	A	A	A	A	A	A	A	A	A	A	A	A	A	A	A	A	A
JHI-Hv50k-2016-35452	G/A	1H	429144839	+	NA	NA	NA	NA	NA	NA	G	G	G	A	G	G	G	G	G	G	G	G	G	G	G	G	G	G	G	G	G	G	G	G	G	G	G	G	G	G	G	G	G	G	G	G	G	G	G
BOPA2_12_31464	T/A	1H	429145153	+	NA	NA	NA	NA	NA	NA	T	T	T	N	T	T	T	T	T	T	T	T	T	T	T	T	T	T	T	T	T	T	T	T	T	T	T	T	T	T	T	T	T	T	T	T	T	T	T
JHI-Hv50k-2016-35448	A/G	1H	429145266	+	NA	NA	NA	NA	NA	NA	A	A	A	G	A	A	A	A	A	A	A	A	A	A	A	A	A	A	A	A	A	A	A	A	A	A	A	A	A	A	A	A	A	A	A	A	A	A	A
JHI-Hv50k-2016-35429	C/T	1H	429151824	+	NA	NA	NA	NA	NA	NA	C	C	C	T	C	C	C	C	C	C	C	C	C	C	C	C	C	C	C	C	C	C	C	C	C	C	C	C	C	C	C	C	C	C	C	C	C	C	C
JHI-Hv50k-2016-35478	T/C	1H	429440849	+	NA	NA	NA	NA	NA	NA	T	T	T	C	T	T	T	T	T	T	T	T	T	T	T	T	T	T	T	T	T	T	T	T	T	T	T	T	T	T	T	T	T	T	T	T	T	T	T
JHI-Hv50k-2016-35477	C/T	1H	429440912	+	NA	NA	NA	NA	NA	NA	C	C	C	T	C	C	C	C	C	C	C	C	C	C	C	C	C	C	C	C	C	C	C	C	C	C	C	C	C	C	C	C	C	C	C	C	C	C	C
JHI-Hv50k-2016-35502	G/A	1H	429664822	+	NA	NA	NA	NA	NA	NA	G	G	G	G	G	G	G	G	G	G	G	G	G	G	G	G	G	G	G	G	G	G	G	G	G	G	G	G	G	G	G	G	G	G	G	G	G	G	G
JHI-Hv50k-2016-35500	A/G	1H	429665036	+	NA	NA	NA	NA	NA	NA	A	A	A	A	A	A	A	A	A	A	A	A	A	A	A	A	A	A	A	A	A	A	A	A	A	A	A	A	A	A	A	A	A	A	A	A	A	A	A
JHI-Hv50k-2016-35489	T/A	1H	429666758	+	NA	NA	NA	NA	NA	NA	T	T	T	T	T	T	T	T	T	T	T	T	T	T	T	T	T	T	T	T	T	T	T	T	T	T	T	T	T	T	T	T	T	T	T	T	T	T	T
JHI-Hv50k-2016-35506	C/T	1H	429768221	+	NA	NA	NA	NA	NA	NA	C	C	C	C	C	C	C	C	C	C	C	C	C	C	C	C	C	C	C	C	C	C	C	C	C	C	C	C	C	C	C	C	C	C	C	C	C	C	C
JHI-Hv50k-2016-35507	G/A	1H	430011110	+	NA	NA	NA	NA	NA	NA	G	G	G	G	G	G	G	G	G	G	G	G	G	G	G	G	G	G	G	G	G	G	G	G	G	G	G	G	G	G	G	G	G	G	G	G	G	G	G
JHI-Hv50k-2016-459384	G/A	1H	430442612	+	NA	NA	NA	NA	NA	NA	G	G	G	A	G	G	G	G	G	G	G	G	G	G	A	G	G	G	G	G	A	A	G	G	G	G	G	G	G	G	G	G	G	G	A	G	G	G	G
JHI-Hv50k-2016-396736	C/A	1H	430837938	+	NA	NA	NA	NA	NA	NA	C	C	C	C	A	C	C	C	C	C	C	C	C	A	C	C	A	C	A	C	A	A	A	C	A	C	C	A	C	C	A	C	A	C	C	C	C	A	A
JHI-Hv50k-2016-35526	A/T	1H	431098878	+	NA	NA	NA	NA	NA	NA	A	A	A	T	A	A	A	A	A	A	A	A	A	A	A	A	A	A	A	A	A	A	A	A	A	A	A	A	A	A	A	A	A	A	A	A	A	A	A
JHI-Hv50k-2016-35551	C/T	1H	431352824	+	NA	NA	NA	NA	NA	NA	C	C	C	T	C	C	C	C	C	C	C	C	C	C	C	C	C	C	C	C	C	C	C	C	C	C	C	C	C	C	C	C	C	C	C	C	C	C	C
BOPA1_ABC16273-1-1-48	C/G	1H	431354323	+	NA	NA	NA	NA	NA	NA	C	C	C	G	C	C	C	C	C	C	C	C	C	C	C	C	C	C	C	C	C	C	C	C	C	C	C	C	C	C	C	C	C	C	C	C	C	C	C
JHI-Hv50k-2016-35575	G/A	1H	431408974	+	NA	NA	NA	NA	NA	NA	G	G	G	G	G	G	G	G	G	G	G	G	G	G	G	G	G	G	G	G	G	G	G	G	G	G	G	G	G	G	G	G	G	G	G	G	G	G	G
JHI-Hv50k-2016-35602	G/A	1H	431414004	+	NA	NA	NA	NA	NA	NA	G	G	G	G	G	G	G	G	G	G	G	G	G	G	G	G	G	G	G	G	G	G	G	G	G	G	G	G	G	G	G	G	G	G	G	G	G	G	G
JHI-Hv50k-2016-35609	T/A	1H	431462379	+	NA	NA	NA	NA	NA	NA	T	T	T	A	T	T	T	T	T	T	T	T	T	T	T	T	T	T	T	T	T	T	T	T	T	T	T	T	T	T	T	T	T	T	T	T	T	T	T
JHI-Hv50k-2016-35633	T/C	1H	431489994	+	NA	NA	NA	NA	NA	NA	T	T	T	T	T	T	T	T	T	T	T	T	T	T	T	T	T	T	T	T	T	T	T	T	T	T	T	T	T	T	T	T	T	T	T	T	T	T	T
JHI-Hv50k-2016-119239	C/T	1H	431491560	+	NA	NA	NA	NA	NA	NA	C	C	C	C	C	C	C	C	C	C	C	C	T	C	C	C	T	C	C	C	C	C	C	C	C	C	C	C	T	C	T	C	C	C	C	C	C	T	C
JHI-Hv50k-2016-119243	A/G	1H	431491757	+	NA	NA	NA	NA	NA	NA	A	A	G	A	A	A	G	A	G	A	G	A	A	A	G	G	A	G	G	G	G	G	G	A	A	A	A	A	A	A	A	G	G	A	G	A	A	A	A
JHI-Hv50k-2016-35651	A/G	1H	431556907	+	NA	NA	NA	NA	NA	NA	A	A	A	A	A	A	A	A	A	A	A	A	A	A	A	A	A	A	A	A	A	A	A	A	A	A	A	A	A	A	A	A	A	A	A	A	A	A	A
JHI-Hv50k-2016-35656	G/A	1H	431561080	+	NA	NA	NA	NA	NA	NA	G	G	G	G	G	G	G	G	G	G	G	G	G	G	G	G	G	G	G	G	G	G	G	G	G	G	G	G	G	G	G	G	G	G	G	G	G	G	G
JHI-Hv50k-2016-35696	C/G	1H	431827638	+	NA	NA	NA	NA	NA	NA	C	C	C	C	C	C	C	C	C	C	C	C	C	C	C	C	C	C	C	C	C	C	C	C	C	C	C	C	C	C	C	C	C	C	C	C	C	C	C
JHI-Hv50k-2016-35703	C/G	1H	431833176	+	NA	NA	NA	NA	NA	NA	C	C	C	C	C	C	C	C	C	C	C	C	C	C	C	C	C	C	C	C	C	C	C	C	C	C	C	C	C	C	C	C	C	C	C	C	C	C	C
SCRI_RS_175487	T/G	1H	431993714	+	NA	NA	NA	NA	NA	NA	T	T	T	G	T	T	T	T	T	T	T	T	T	T	T	T	T	T	T	T	T	T	T	T	T	T	T	T	T	T	T	T	T	T	T	T	T	T	T
JHI-Hv50k-2016-35726	C/G	1H	431995705	+	NA	NA	NA	NA	NA	NA	C	C	C	C	C	C	C	C	C	C	C	C	C	C	C	C	C	C	C	C	C	C	C	C	C	C	C	C	C	C	C	C	C	C	C	C	C	C	C
JHI-Hv50k-2016-35724	T/C	1H	431996381	+	NA	NA	NA	NA	NA	NA	T	T	T	C	T	T	T	T	T	T	T	T	T	T	T	T	T	T	T	T	T	T	T	T	T	T	T	T	T	T	T	T	T	T	T	T	T	T	T
JHI-Hv50k-2016-35739	C/T	1H	432287347	+	NA	NA	NA	NA	NA	NA	C	C	C	C	C	C	C	C	C	C	C	C	C	C	C	C	C	C	C	C	C	C	C	C	C	C	C	C	C	C	C	C	C	C	C	C	C	C	C
JHI-Hv50k-2016-35759	C/A	1H	432512026	+	NA	NA	NA	NA	NA	NA	C	C	C	A	C	C	C	C	C	C	C	C	C	C	C	C	C	C	C	C	C	C	C	C	C	C	C	C	C	C	C	C	C	C	C	C	C	C	C
JHI-Hv50k-2016-35762	T/C	1H	432512183	+	NA	NA	NA	NA	NA	NA	T	T	T	C	T	T	T	T	T	T	T	T	T	T	T	T	T	T	T	T	T	T	T	T	T	T	T	T	T	T	T	T	T	T	T	T	T	T	T
JHI-Hv50k-2016-35800	C/T	1H	432564774	+	NA	NA	NA	NA	NA	NA	C	C	C	T	C	C	C	C	C	C	C	C	C	C	C	C	C	C	C	C	C	C	C	C	C	C	C	C	C	C	C	C	C	C	C	C	C	C	C
JHI-Hv50k-2016-35809	C/T	1H	432565221	+	NA	NA	NA	NA	NA	NA	C	C	C	T	C	C	C	C	C	C	C	C	C	C	C	C	C	C	C	C	C	C	C	C	C	C	C	C	C	C	C	C	C	C	C	C	C	C	C
JHI-Hv50k-2016-35822	T/C	1H	432711449	+	NA	NA	NA	NA	NA	NA	T	T	T	C	T	T	T	T	T	T	T	T	T	T	T	T	T	T	T	T	T	T	T	T	T	T	T	T	T	T	T	T	T	T	T	T	T	T	T
JHI-Hv50k-2016-357371	T/C	1H	432825968	+	NA	NA	NA	NA	NA	NA	T	T	C	T	C	T	T	T	T	T	C	T	T	C	T	T	T	C	T	T	T	T	T	T	T	T	T	C	T	C	T	T	T	C	C	T	T	T	T
JHI-Hv50k-2016-35839	G/T	1H	432826060	+	NA	NA	NA	NA	NA	NA	G	G	G	T	G	G	G	G	G	G	G	G	G	G	G	G	G	G	G	G	G	G	G	G	G	G	G	G	G	G	G	G	G	G	G	G	G	G	G
JHI-Hv50k-2016-35856	A/G	1H	432834238	+	NA	NA	NA	NA	NA	NA	A	A	A	G	A	A	A	A	A	A	A	A	A	A	A	A	A	A	A	A	A	A	A	A	A	A	A	A	A	A	A	A	A	A	A	A	A	A	A
JHI-Hv50k-2016-35888	A/G	1H	432878880	+	NA	NA	NA	NA	NA	NA	A	A	A	G	A	A	A	A	A	A	A	A	A	A	A	A	A	A	A	A	A	A	A	A	A	A	A	A	A	A	A	A	A	A	A	A	A	A	A
JHI-Hv50k-2016-35883	G/C	1H	432927799	+	NA	NA	NA	NA	NA	NA	G	G	G	C	G	G	G	G	G	G	G	G	G	G	G	G	G	G	G	G	G	G	G	G	G	G	G	G	G	G	G	G	G	G	G	G	G	G	G
JHI-Hv50k-2016-35897	A/G	1H	433055024	+	NA	NA	NA	NA	NA	NA	A	A	A	A	A	A	A	A	A	A	A	A	A	A	A	A	A	A	A	A	A	A	A	A	A	A	A	A	A	A	A	A	A	A	A	A	A	A	A
JHI-Hv50k-2016-35920	A/G	1H	433062934	+	NA	NA	NA	NA	NA	NA	A	A	A	G	A	A	A	A	A	A	A	A	A	A	A	A	A	A	A	A	A	A	A	A	A	A	A	A	A	A	A	A	A	A	A	A	A	A	A
JHI-Hv50k-2016-35927	G/A	1H	433064353	+	NA	NA	NA	NA	NA	NA	G	G	G	A	G	G	G	G	G	G	G	G	G	G	G	G	G	G	G	G	G	G	G	G	G	G	G	G	G	G	G	G	G	G	G	G	G	G	G
JHI-Hv50k-2016-35954	G/C	1H	433429500	+	NA	NA	NA	NA	NA	NA	G	G	G	G	G	G	G	G	G	G	G	G	G	G	G	G	G	G	G	G	G	G	G	G	G	G	G	G	G	G	G	G	G	G	G	G	G	G	G
JHI-Hv50k-2016-149553	G/A	1H	433720215	+	NA	NA	NA	NA	NA	NA	G	G	G	G	G	G	G	G	G	G	G	G	G	G	G	G	G	G	A	G	G	G	G	G	G	G	G	G	G	G	G	G	G	G	G	G	G	G	G
SCRI_RS_157039	A/G	1H	433867471	+	NA	NA	NA	NA	NA	NA	A	A	A	G	A	A	A	A	A	A	A	A	A	A	A	A	A	A	A	A	A	A	A	A	A	A	A	A	A	A	A	A	A	A	A	A	A	A	A
JHI-Hv50k-2016-35972	G/A	1H	433868465	+	NA	NA	NA	NA	NA	NA	G	G	G	G	G	G	G	G	G	G	G	G	G	G	G	G	G	G	G	G	G	G	G	G	G	G	G	G	G	G	G	G	G	G	G	G	G	G	G
JHI-Hv50k-2016-36007	T/C	1H	434456614	+	NA	NA	NA	NA	NA	NA	T	T	T	C	T	T	T	T	T	T	T	T	T	T	T	T	T	T	T	T	T	T	T	T	T	T	T	T	T	T	T	T	T	T	T	T	T	T	T
JHI-Hv50k-2016-36037	A/G	1H	434739118	+	NA	NA	NA	NA	NA	NA	A	A	A	G	A	A	A	A	A	A	A	A	A	A	A	A	A	A	A	A	A	A	A	A	A	A	A	A	A	A	A	A	A	A	A	A	A	A	A
JHI-Hv50k-2016-91754	C/G	1H	434739178	+	NA	NA	NA	NA	NA	NA	C	C	C	C	G	C	C	C	C	G	C	G	C	C	C	C	C	C	C	C	C	C	C	C	C	C	C	C	C	C	C	C	C	G	C	C	C	C	C
JHI-Hv50k-2016-36057	A/T	1H	434928477	+	NA	NA	NA	NA	NA	NA	A	A	A	A	A	A	A	A	A	A	A	A	A	A	A	A	A	A	A	A	A	A	A	A	A	A	A	A	A	A	A	A	A	A	A	A	A	A	A
JHI-Hv50k-2016-36101	C/A	1H	435080393	+	NA	NA	NA	NA	NA	NA	C	C	C	C	C	C	C	C	C	C	C	C	C	C	C	C	C	C	C	C	C	C	C	C	C	C	C	C	C	C	C	C	C	C	C	C	C	C	C
JHI-Hv50k-2016-36201	A/T	1H	435272080	+	NA	NA	NA	NA	NA	NA	A	A	A	A	A	A	A	A	A	A	A	A	A	A	A	A	A	A	A	A	A	A	A	A	A	A	A	A	A	A	A	A	A	A	A	A	A	A	A
JHI-Hv50k-2016-36226	T/C	1H	435468089	+	NA	NA	NA	NA	NA	NA	T	T	T	T	C	C	T	T	T	C	T	C	T	T	T	T	C	T	T	T	T	T	C	T	T	C	T	T	T	T	C	T	T	C	T	T	C	T	T
JHI-Hv50k-2016-36270	C/T	1H	435831399	+	NA	NA	NA	NA	NA	NA	C	C	C	T	C	C	C	C	C	C	C	C	C	C	C	C	C	C	C	C	C	C	C	C	C	C	C	C	C	C	C	C	C	C	C	C	C	C	C
JHI-Hv50k-2016-36284	C/T	1H	435897821	+	NA	NA	NA	NA	NA	NA	C	C	C	T	C	C	C	C	C	C	C	C	C	C	C	C	C	C	C	C	C	C	C	C	C	C	C	C	C	C	C	C	C	C	C	C	C	C	C
JHI-Hv50k-2016-36338	A/C	1H	436160914	+	NA	NA	NA	NA	NA	NA	A	A	A	C	A	A	A	A	A	A	A	A	A	A	A	A	A	A	A	A	A	A	A	A	A	A	A	A	A	A	A	A	A	A	A	A	A	A	A
JHI-Hv50k-2016-36383	C/G	1H	436601595	+	NA	NA	NA	NA	NA	NA	C	C	C	C	C	C	C	C	C	C	C	C	C	C	C	C	C	C	C	C	C	C	C	C	C	C	C	C	C	C	C	C	C	C	C	C	C	C	C
JHI-Hv50k-2016-36393	C/T	1H	436734368	+	NA	NA	NA	NA	NA	NA	C	C	C	T	C	C	C	C	C	C	C	C	C	C	C	C	C	C	C	C	C	C	C	C	C	C	C	C	C	C	C	C	C	C	C	C	C	C	C
JHI-Hv50k-2016-36398	T/G	1H	436793821	+	NA	NA	NA	NA	NA	NA	T	T	T	G	T	T	T	T	T	T	T	T	T	T	T	T	T	T	T	T	T	T	T	T	T	T	T	T	T	T	T	T	T	T	T	T	T	T	T
BOPA2_12_10166	A/G	1H	437092173	+	NA	NA	NA	NA	NA	NA	A	A	A	G	A	A	A	A	A	A	A	A	A	A	A	A	A	A	A	A	A	A	A	A	A	A	A	A	A	A	A	A	A	A	A	A	A	A	A
JHI-Hv50k-2016-36433	A/G	1H	437471832	+	NA	NA	NA	NA	NA	NA	A	A	A	A	A	A	A	G	A	A	A	A	A	G	A	G	G	A	A	G	G	G	G	G	G	A	G	G	A	G	G	G	A	A	G	G	A	A	G
SCRI_RS_159201	G/T	1H	437572454	+	NA	NA	NA	NA	NA	NA	G	G	G	G	G	G	G	G	G	G	G	G	G	G	G	G	T	G	G	G	G	G	T	G	G	G	G	G	G	G	T	G	G	G	G	G	G	G	G
JHI-Hv50k-2016-36456	T/C	1H	437725022	+	NA	NA	NA	NA	NA	NA	T	T	T	C	T	T	T	T	T	T	T	T	T	T	T	T	T	T	T	T	T	T	T	T	T	T	T	T	T	T	T	T	T	T	T	T	T	T	T
JHI-Hv50k-2016-36457	G/C	1H	437725085	+	NA	NA	NA	NA	NA	NA	G	G	G	C	G	G	G	G	G	G	G	G	G	G	G	G	G	G	G	G	G	G	G	G	G	G	G	G	G	G	G	G	G	G	G	G	G	G	G
JHI-Hv50k-2016-36460	A/G	1H	437725792	+	NA	NA	NA	NA	NA	NA	A	A	A	G	A	A	A	A	A	A	A	A	A	A	A	A	A	A	A	A	A	A	A	A	A	A	A	A	A	A	A	A	A	A	A	A	A	A	A
JHI-Hv50k-2016-36461	T/C	1H	437726587	+	NA	NA	NA	NA	NA	NA	T	T	T	C	T	T	T	T	T	T	T	T	T	T	T	T	T	T	T	T	T	T	T	T	T	T	T	T	T	T	T	T	T	T	T	T	T	T	T
JHI-Hv50k-2016-36485	T/C	1H	437888770	+	NA	NA	NA	NA	NA	NA	T	T	T	C	T	T	T	T	T	T	T	T	T	T	T	T	T	T	T	T	T	T	T	T	T	T	T	T	T	T	T	T	T	T	T	T	T	T	T
JHI-Hv50k-2016-36605	G/A	1H	438321105	+	NA	NA	NA	NA	NA	NA	G	G	G	A	G	G	G	G	G	G	G	G	G	G	G	G	G	G	G	G	G	G	G	G	G	G	G	G	G	G	G	G	G	G	G	G	G	G	G
JHI-Hv50k-2016-36634	A/G	1H	438539056	+	NA	NA	NA	NA	NA	NA	A	A	A	G	A	A	A	A	A	A	A	A	A	A	A	A	A	A	A	A	A	A	A	A	A	A	A	A	A	A	A	A	A	A	A	A	A	A	A
JHI-Hv50k-2016-36645	C/T	1H	438539587	+	NA	NA	NA	NA	NA	NA	C	C	C	T	C	C	C	C	C	C	C	C	C	C	C	C	C	C	C	C	C	C	C	C	C	C	C	C	C	C	C	C	C	C	C	C	C	C	C
JHI-Hv50k-2016-36656	A/G	1H	438747179	+	NA	NA	NA	NA	NA	NA	A	A	A	G	A	A	A	A	A	A	A	A	A	A	A	A	A	A	A	A	A	A	A	A	A	A	A	A	A	A	A	A	A	A	A	A	A	A	A
JHI-Hv50k-2016-36661	T/C	1H	438820091	+	NA	NA	NA	NA	NA	NA	T	T	T	C	T	T	T	T	T	T	T	T	T	T	T	T	T	T	T	T	T	T	T	T	T	T	T	T	T	T	T	T	T	T	T	T	T	T	T
BOPA1_2036-1027	A/G	1H	438820193	+	NA	NA	NA	NA	NA	NA	A	A	A	G	A	A	A	A	A	A	A	A	A	A	A	A	A	A	A	A	A	A	A	A	A	A	A	A	A	A	A	A	A	A	A	A	A	A	A
JHI-Hv50k-2016-36668	C/T	1H	439093944	+	NA	NA	NA	NA	NA	NA	C	C	C	T	C	C	C	C	C	C	C	C	C	C	C	C	C	C	C	C	C	C	C	C	C	C	C	C	C	C	C	C	C	C	C	C	C	C	C
JHI-Hv50k-2016-510015	C/T	1H	439312086	+	NA	NA	NA	NA	NA	NA	N	C	C	C	C	C	C	C	C	C	C	C	C	T	C	C	C	C	C	C	T	T	C	T	T	C	T	T	C	T	C	T	C	C	C	T	C	C	T
JHI-Hv50k-2016-36684	G/C	1H	439396620	+	NA	NA	NA	NA	NA	NA	G	G	G	C	G	G	G	G	G	G	G	G	G	G	G	G	G	G	G	G	G	G	G	G	G	G	G	G	G	G	G	G	G	G	G	G	G	G	G
JHI-Hv50k-2016-36690	G/T	1H	439402226	+	NA	NA	NA	NA	NA	NA	G	G	G	T	G	G	G	G	G	G	G	G	G	G	G	G	G	G	G	G	G	G	G	G	G	G	G	G	G	G	G	G	G	G	G	G	G	G	G
JHI-Hv50k-2016-36731	C/T	1H	439517293	+	NA	NA	NA	NA	NA	NA	C	C	C	T	C	C	C	C	C	C	C	C	C	C	C	C	C	C	C	C	C	C	C	C	C	C	C	C	C	C	C	C	C	C	C	C	C	C	C
BOPA2_12_30505	A/T	1H	439771264	+	NA	NA	NA	NA	NA	NA	A	A	A	T	A	A	A	A	A	A	A	A	A	A	A	A	A	A	A	A	A	A	A	A	A	A	A	A	A	A	A	A	A	A	A	A	A	A	A
JHI-Hv50k-2016-36756	C/G	1H	439772015	+	NA	NA	NA	NA	NA	NA	C	C	C	G	C	C	C	C	C	C	C	C	C	C	C	C	C	C	C	C	C	C	C	C	C	C	C	C	C	C	C	C	C	C	C	C	C	C	C
JHI-Hv50k-2016-36777	T/G	1H	439918346	+	NA	NA	NA	NA	NA	NA	T	T	T	G	T	T	T	T	T	T	T	T	T	T	T	T	T	T	T	T	T	T	T	T	T	T	T	T	T	T	T	T	T	T	T	T	T	T	T
JHI-Hv50k-2016-36783	C/T	1H	440036807	+	NA	NA	NA	NA	NA	NA	C	C	C	T	C	C	C	C	C	C	C	C	C	C	C	C	C	C	C	C	C	C	C	C	C	C	C	C	C	C	C	C	C	C	C	C	C	C	C
JHI-Hv50k-2016-36785	T/G	1H	440037346	+	NA	NA	NA	NA	NA	NA	T	T	T	G	T	T	T	T	T	T	T	T	T	T	T	T	T	T	T	T	T	T	T	T	T	T	T	T	T	T	T	T	T	T	T	T	T	T	T
JHI-Hv50k-2016-255087	T/C	1H	440039088	+	NA	NA	NA	NA	NA	NA	C	T	T	T	T	T	T	T	T	T	T	T	T	T	T	T	T	T	T	T	T	T	T	T	T	T	T	T	C	T	T	T	T	C	T	T	T	T	T
JHI-Hv50k-2016-306477	T/C	1H	440039277	+	NA	NA	NA	NA	NA	NA	T	C	T	T	T	T	T	T	T	T	T	T	T	T	T	T	T	T	T	T	T	T	T	T	T	T	T	T	T	T	T	T	T	T	T	T	T	T	T
JHI-Hv50k-2016-36792	A/C	1H	440300895	+	NA	NA	NA	NA	NA	NA	A	A	A	C	A	A	A	A	A	A	A	A	A	A	A	A	A	A	A	A	A	A	A	A	A	A	A	A	A	A	A	A	A	A	A	A	A	A	A
JHI-Hv50k-2016-36828	G/A	1H	440938345	+	NA	NA	NA	NA	NA	NA	G	G	G	A	G	G	G	G	G	G	G	G	G	G	G	G	G	G	G	G	G	G	G	G	G	G	G	G	G	G	G	G	G	G	G	G	G	G	G
JHI-Hv50k-2016-36867	A/G	1H	441142581	+	NA	NA	NA	NA	NA	NA	A	A	A	G	A	A	A	A	A	A	A	A	A	A	A	A	A	A	A	A	A	A	A	A	A	A	A	A	A	A	A	A	A	A	A	A	A	A	A
JHI-Hv50k-2016-36848	A/G	1H	441167925	+	NA	NA	NA	NA	NA	NA	A	A	A	G	A	A	A	A	A	A	A	A	A	A	A	A	A	A	A	A	A	A	A	A	A	A	A	A	A	A	A	A	A	A	A	A	A	A	A
JHI-Hv50k-2016-36844	G/C	1H	441168803	+	NA	NA	NA	NA	NA	NA	G	G	G	C	G	G	G	G	G	G	G	G	G	G	G	G	G	G	G	G	G	G	G	G	G	G	G	G	G	G	G	G	G	G	G	G	G	G	G
JHI-Hv50k-2016-35400	T/G	1H	441634999	+	NA	NA	NA	NA	NA	NA	T	T	T	G	T	T	T	T	T	T	T	T	T	T	T	T	T	T	T	T	T	T	T	T	T	T	T	T	T	T	T	T	T	T	T	T	T	T	T
JHI-Hv50k-2016-35401	C/T	1H	441635041	+	NA	NA	NA	NA	NA	NA	C	C	C	T	C	C	C	C	C	C	C	C	C	C	C	C	C	C	C	C	C	C	C	C	C	C	C	C	C	C	C	C	C	C	C	C	C	C	C
JHI-Hv50k-2016-36966	C/A	1H	441670372	+	NA	NA	NA	NA	NA	NA	C	C	C	C	C	C	C	C	C	C	C	C	C	C	C	C	C	C	C	C	C	C	C	C	C	C	C	C	C	C	C	C	C	C	C	C	C	C	C
BOPA1_1670-369	G/A	1H	441778387	+	NA	NA	NA	NA	NA	NA	G	G	G	G	G	G	G	A	G	G	G	G	G	A	G	A	A	G	G	A	A	A	A	A	A	G	A	A	G	A	A	A	G	G	A	A	G	G	A
JHI-Hv50k-2016-36957	C/G	1H	441778875	+	NA	NA	NA	NA	NA	NA	C	C	C	C	C	C	C	C	C	C	C	C	C	C	C	C	C	C	C	C	C	C	C	C	C	C	C	C	C	C	C	C	C	C	C	C	C	C	C
JHI-Hv50k-2016-36987	A/G	1H	441827145	+	NA	NA	NA	NA	NA	NA	A	A	A	G	A	A	A	A	A	A	A	A	A	A	A	A	A	A	A	A	A	A	A	A	A	A	A	A	A	A	A	A	A	A	A	A	A	A	A
JHI-Hv50k-2016-37026	G/A	1H	441926907	+	NA	NA	NA	NA	NA	NA	G	G	G	A	G	G	G	G	G	G	G	G	G	G	G	G	G	G	G	G	G	G	G	G	G	G	G	G	G	G	G	G	G	G	G	G	G	G	G
JHI-Hv50k-2016-37066	C/T	1H	441933090	+	NA	NA	NA	NA	NA	NA	C	C	C	T	C	C	C	C	C	C	C	C	C	C	C	C	C	C	C	C	C	C	C	C	C	C	C	C	C	C	C	C	C	C	C	C	C	C	C
JHI-Hv50k-2016-37069	A/C	1H	441933432	+	NA	NA	NA	NA	NA	NA	A	A	A	C	A	A	A	A	A	A	A	A	A	A	A	A	A	A	A	A	A	A	A	A	A	A	A	A	A	A	A	A	A	A	A	A	A	A	A
JHI-Hv50k-2016-258366	C/A	1H	442916507	+	NA	NA	NA	NA	NA	NA	C	C	C	C	C	C	A	C	C	A	C	A	C	C	C	C	C	C	C	A	C	C	C	A	C	A	A	A	C	A	C	C	C	C	C	C	C	C	C
JHI-Hv50k-2016-37148	A/G	1H	443970582	+	NA	NA	NA	NA	NA	NA	A	A	A	G	A	A	A	A	A	A	A	A	A	A	A	A	A	A	A	A	A	A	A	A	A	A	A	A	A	A	A	A	A	A	A	A	A	A	A
BOPA1_4665-882	A/G	1H	444191420	+	NA	NA	NA	NA	NA	NA	A	A	A	G	A	A	A	A	A	A	A	A	A	A	A	A	A	A	A	A	A	A	A	A	A	A	A	A	A	A	A	A	A	A	A	A	A	A	A
JHI-Hv50k-2016-37151	A/G	1H	444191420	+	NA	NA	NA	NA	NA	NA	A	A	A	G	A	A	A	A	A	A	A	A	A	A	A	A	A	A	A	A	A	A	A	A	A	A	A	A	A	A	A	A	A	A	A	A	A	A	A
JHI-Hv50k-2016-37164	T/C	1H	444634118	+	NA	NA	NA	NA	NA	NA	T	T	T	C	T	T	T	T	T	T	T	T	T	T	T	T	T	T	T	T	T	T	T	T	T	T	T	T	T	T	T	T	T	T	T	T	T	T	T
JHI-Hv50k-2016-37213	C/G	1H	445013406	+	NA	NA	NA	NA	NA	NA	C	C	C	G	C	C	C	C	C	C	C	C	C	C	C	C	C	C	C	C	C	C	C	C	C	C	C	C	C	C	C	C	C	C	C	C	C	C	C
JHI-Hv50k-2016-37214	T/G	1H	445013507	+	NA	NA	NA	NA	NA	NA	T	T	T	G	T	T	T	T	T	T	T	T	T	T	T	T	T	T	T	T	T	T	T	T	T	T	T	T	T	T	T	T	T	T	T	T	T	T	T
JHI-Hv50k-2016-37238	A/G	1H	445220266	+	NA	NA	NA	NA	NA	NA	A	A	G	G	A	G	G	A	G	A	A	A	G	A	G	A	A	A	G	A	A	A	A	A	A	A	A	A	G	A	A	A	G	A	A	A	G	G	A
JHI-Hv50k-2016-37244	A/G	1H	445314287	+	NA	NA	NA	NA	NA	NA	A	A	G	G	A	G	G	A	G	A	A	A	G	A	G	A	A	A	G	A	A	A	A	A	A	A	A	A	G	A	A	A	G	A	A	A	G	G	A
JHI-Hv50k-2016-37269	G/A	1H	445432417	+	NA	NA	NA	NA	NA	NA	G	G	A	A	G	A	A	G	A	G	G	G	A	G	A	G	G	G	A	G	G	G	G	G	G	G	G	G	A	G	G	G	A	G	G	G	A	A	G
JHI-Hv50k-2016-37267	A/G	1H	445432674	+	NA	NA	NA	NA	NA	NA	A	A	G	G	A	G	G	A	G	A	A	A	G	A	G	A	A	A	G	A	A	A	A	A	A	A	A	A	G	A	A	A	G	A	A	A	G	G	A
JHI-Hv50k-2016-37259	T/C	1H	445438874	+	NA	NA	NA	NA	NA	NA	T	T	C	T	T	C	C	T	C	T	T	T	C	T	C	T	T	T	C	T	T	T	T	T	T	T	T	T	C	T	T	T	C	T	T	T	C	C	T
JHI-Hv50k-2016-37248	G/C	1H	445440349	+	NA	NA	NA	NA	NA	NA	G	G	C	G	G	C	C	G	C	G	G	G	C	G	C	G	G	G	C	G	G	G	G	G	G	G	G	G	C	G	G	G	C	G	G	G	C	C	G
JHI-Hv50k-2016-73694	T/C	1H	445483541	+	NA	NA	NA	NA	NA	NA	T	T	T	T	T	T	T	T	T	T	T	T	T	T	T	T	T	T	T	T	C	C	T	T	T	T	T	T	T	T	T	T	T	T	T	T	T	T	T
JHI-Hv50k-2016-73691	A/G	1H	445483805	+	NA	NA	NA	NA	NA	NA	A	A	A	A	A	A	A	A	A	A	A	A	A	A	A	A	A	A	A	A	G	G	A	A	A	A	A	A	A	A	A	A	A	A	A	A	A	A	A
JHI-Hv50k-2016-37302	C/T	1H	445609348	+	NA	NA	NA	NA	NA	NA	C	C	T	C	C	T	T	C	T	C	C	C	T	C	T	C	C	C	T	C	C	C	C	C	C	C	C	C	T	C	C	C	T	C	C	C	T	T	C
JHI-Hv50k-2016-37298	A/G	1H	445610270	+	NA	NA	NA	NA	NA	NA	A	A	G	G	A	G	G	A	G	A	A	A	G	A	G	A	A	A	G	A	A	A	A	A	A	A	A	A	G	A	A	A	G	A	A	A	G	G	A
JHI-Hv50k-2016-37327	T/A	1H	445724442	+	NA	NA	NA	NA	NA	NA	T	T	A	A	T	A	A	T	A	T	T	T	A	T	A	T	T	T	A	T	T	T	T	T	T	T	T	T	A	T	T	T	A	T	T	T	A	A	T
BOPA2_12_30147	G/A	1H	445724926	+	NA	NA	NA	NA	NA	NA	A	A	G	G	G	G	G	A	G	G	G	G	G	A	G	A	G	A	G	A	A	A	A	A	A	G	A	A	G	A	G	A	G	G	A	A	G	G	A
SCRI_RS_153727	T/G	1H	445816100	+	NA	NA	NA	NA	NA	NA	T	T	T	G	G	T	T	T	T	G	G	G	T	T	T	T	G	T	T	T	T	T	T	T	T	G	T	T	T	T	G	T	T	G	T	T	T	T	T
JHI-Hv50k-2016-37341	G/C	1H	445816857	+	NA	NA	NA	NA	NA	NA	G	G	G	C	C	G	G	G	G	C	C	C	G	G	G	G	C	G	G	G	G	G	G	G	G	C	G	G	G	G	C	G	G	C	G	G	G	G	G
BOPA1_6142-1544	G/A	1H	445857480	+	NA	NA	NA	NA	NA	NA	G	G	G	A	A	G	G	G	G	A	A	A	G	G	G	G	A	G	G	G	G	G	G	G	G	A	G	G	G	G	A	G	G	A	G	G	G	G	G
[truncated: 29,836 more rows]
[truncated: 234 more columns]
