# Supplementary material for: Dissecting adult plant resistance to stem rust through multi-model GWAS in a diverse barley germplasm panel
Source: Front Plant Sci. 2025 Oct 8;16:1681398. doi: 10.3389/fpls.2025.1681398 (PMC12540453; doi:10.3389/fpls.2025.1681398)
Supplement: Supplementary file 8 [file Table6.xlsx]

## Sheet: Sheet1
Supplementary Table 4 - GWAS results
QTL	SNP	Pos	Chr	Number of effective models	RIBSP																				KRIAPG
					BLINK				FarmCPU				GLM				MLM				MLMM				BLINK				FarmCPU				GLM				MLM				MLMM
					P.value	H&B.P.Value	PVE	Effect	P.value	H&B.P.Value	PVE	Effect	P.value	H&B.P.Value	PVE	Effect	P.value	H&B.P.Value	PVE	Effect	P.value	H&B.P.Value	PVE	Effect	P.value	H&B.P.Value	PVE	Effect	P.value	H&B.P.Value	PVE	Effect	P.value	H&B.P.Value	PVE	Effect	P.value	H&B.P.Value	PVE	Effect	P.value	H&B.P.Value	PVE	Effect
Q_rpg_1H.1	JHI-Hv50k-2016-450275	24930749	1H	2	8.38296e-05	0.790138	0.0212191	0.89327	-	-	-	-	-	-	-	-	-	-	-	-	0.000127303	0.922815	0.0274904	0.899352	-	-	-	-	-	-	-	-	-	-	-	-	-	-	-	-	-	-	-	-
Q_rpg_2H.1	JHI-Hv50k-2016-60953	2864871	2H	3	-	-	-	-	-	-	-	-	-	-	-	-	-	-	-	-	-	-	-	-	-	-	-	-	-	-	-	-	0.000922412	0.0932192	0.000619445	-1.18631	9.07503e-05	0.114202	0.0615737	-1.46511	0.000979512	0.547393	0.00754154	-1.1411
	SCRI_RS_135585	2876150	2H	3	-	-	-	-	-	-	-	-	-	-	-	-	-	-	-	-	-	-	-	-	-	-	-	-	-	-	-	-	0.000922412	0.0932192	0.0004658	-1.18631	9.07503e-05	0.114202	0.0615737	-1.46511	0.000979512	0.547393	0.00754154	-1.1411
Q_rpg_2H.2	JHI-Hv50k-2016-96261	529553885	2H	2	-	-	-	-	-	-	-	-	-	-	-	-	-	-	-	-	-	-	-	-	-	-	-	-	-	-	-	-	5.44948e-05	0.0337333	0.00522881	-0.847607	0.00028618	0.157073	0.0238452	-0.821648	-	-	-	-
Q_rpg_2H.3	JHI-Hv50k-2016-105024	561314845	2H	3	-	-	-	-	-	-	-	-	-	-	-	-	-	-	-	-	-	-	-	-	-	-	-	-	7.06735e-09	0.000112491	0.109334	1.01483	5.06151e-05	0.0337333	0.00522881	1.03873	-	-	-	-	0.000891563	0.547393	0.00776458	0.884072
	JHI-Hv50k-2016-105007	561317792	2H	3	-	-	-	-	-	-	-	-	-	-	-	-	-	-	-	-	-	-	-	-	-	-	-	-	1.34929e-05	0.0536916	0.064875	3.75	5.06151e-05	0.0337333	0.00522881	1.03873	-	-	-	-	0.000891563	0.547393	0.00776458	0.884072
Q_rpg_2H.4	JHI-Hv50k-2016-120493	617637311	2H	2	-	-	-	-	-	-	-	-	-	-	-	-	-	-	-	-	-	-	-	-	-	-	-	-	-	-	-	-	5.15182e-06	0.0114668	0.00953087	1.92998	0.000769071	0.201414	0.0383475	1.62185	-	-	-	-
	JHI-Hv50k-2016-120519	617794503	2H	2	-	-	-	-	-	-	-	-	-	-	-	-	-	-	-	-	-	-	-	-	-	-	-	-	-	-	-	-	5.15182e-06	0.0114668	0.00937723	1.92998	0.000769071	0.201414	0.0383475	1.62185	-	-	-	-
Q_rpg_2H.5	JHI-Hv50k-2016-128164	630897103	2H	3	-	-	-	-	-	-	-	-	-	-	-	-	-	-	-	-	-	-	-	-	0.000179618	0.248897	0.048877	0.25847	-	-	-	-	2.44489e-05	0.030225	0.00784078	1.08125	-	-	-	-	0.000779636	0.547393	0.00716585	0.922418
Q_rpg_2H.6	JHI-Hv50k-2016-137128	744899559	2H	2	-	-	-	-	-	-	-	-	-	-	-	-	-	-	-	-	-	-	-	-	-	-	-	-	-	-	-	-	3.52506e-05	0.0330049	0.00630432	1.02951	0.000239179	0.153631	0.0370502	0.982081	-	-	-	-
Q_rpg_3H.1	JHI-Hv50k-2016-225043	695553560	3H	4	-	-	-	-	-	-	-	-	-	-	-	-	-	-	-	-	-	-	-	-	0.00018945	0.248897	0.048573	0.25847	-	-	-	-	0.0002141	0.050969	0.00123403	0.822831	0.000111211	0.114202	0.054028	0.996533	7.2796e-05	0.326481	0.105645	0.922288
Q_rpg_4H.1	JHI-Hv50k-2016-275848	607720695	4H	3	-	-	-	-	-	-	-	-	-	-	-	-	-	-	-	-	-	-	-	-	-	-	-	-	1.69841e-08	0.000180224	0.121455	1.62729	7.0157e-05	0.0337333	0.00200225	1.54802	0.000802522	0.202871	0.0345746	1.42772	-	-	-	-
	JHI-Hv50k-2016-275849	607720753	4H	3	-	-	-	-	-	-	-	-	-	-	-	-	-	-	-	-	-	-	-	-	-	-	-	-	1.21547e-05	0.0536916	0.065513	4	7.0157e-05	0.0337333	0.00184861	1.54802	0.000802522	0.202871	0.0345746	1.42772	-	-	-	-
Q_rpg_5H.1	SCRI_RS_209607	3578041	5H	2	-	-	-	-	-	-	-	-	-	-	-	-	-	-	-	-	-	-	-	-	-	-	-	-	6.2061e-05	0.179605	0.05549	0.828679	-	-	-	-	-	-	-	-	0.000651646	0.547393	0.00865158	1.11085
	JHI-Hv50k-2016-278508	3626994	5H	3	-	-	-	-	-	-	-	-	-	-	-	-	-	-	-	-	-	-	-	-	4.75095e-05	0.180102	0.057143	0.180102	-	-	-	-	0.000254114	0.0542917	0.000773091	0.995661	-	-	-	-	0.000303503	0.398601	0.00965156	0.97545
	JHI-Hv50k-2016-281115	9907958	5H	3	-	-	-	-	-	-	-	-	-	-	-	-	-	-	-	-	-	-	-	-	-	-	-	-	2.85834e-08	0.000227481	0.115578	-1.45162	-	-	-	-	9.26508e-05	0.114202	0.0578008	-1.48841	0.000973447	0.547393	0.00765849	-1.1613
Q_rpg_5H.2	JHI-Hv50k-2016-303063	416597383	5H	2	-	-	-	-	-	-	-	-	-	-	-	-	-	-	-	-	-	-	-	-	-	-	-	-	-	-	-	-	2.10355e-06	0.00669643	0.00999181	1.38636	4.58279e-06	0.0316602	0.0974157	1.40645	-	-	-	-
Q_rpg_5H.3	SCRI_RS_140294	453313031	5H	2	-	-	-	-	-	-	-	-	-	-	-	-	-	-	-	-	-	-	-	-	-	-	-	-	-	-	-	-	2.77551e-05	0.030225	0.00737984	-0.840469	0.000123112	0.118763	0.0464823	-0.864304	-	-	-	-
	JHI-Hv50k-2016-310061	453485876	5H	2	-	-	-	-	-	-	-	-	-	-	-	-	-	-	-	-	-	-	-	-	-	-	-	-	-	-	-	-	2.8831e-05	0.030225	0.00722619	-0.841721	0.000118604	0.117989	0.0483687	-0.866875	-	-	-	-
	JHI-Hv50k-2016-440886	454345120	5H	2	-	-	-	-	-	-	-	-	-	-	-	-	-	-	-	-	-	-	-	-	-	-	-	-	-	-	-	-	1.40566e-07	0.00223738	0.0254554	1.65808	5.10011e-07	0.00811785	0.145874	1.66594	-	-	-	-
	JHI-Hv50k-2016-440885	454345196	5H	3	-	-	-	-	3.50303e-05	0.0696973	0.0468785	1.19986	2.60216e-05	0.0517733	0.0468785	1.19986	9.4586e-05	0.158476	0.0453118	1.17964	-	-	-	-	-	-	-	-	-	-	-	-	-	-	-	-	-	-	-	-	-	-	-	-
	JHI-Hv50k-2016-440881	454345338	5H	3	-	-	-	-	3.50303e-05	0.0696973	0.0468785	1.19986	2.60216e-05	0.0517733	0.0468785	1.19986	9.4586e-05	0.158476	0.0453118	1.17964	-	-	-	-	-	-	-	-	-	-	-	-	-	-	-	-	-	-	-	-	-	-	-	-
	JHI-Hv50k-2016-440878	454345443	5H	3	-	-	-	-	3.50303e-05	0.0696973	0.0468785	1.19986	2.60216e-05	0.0517733	0.0468785	1.19986	9.4586e-05	0.158476	0.0453118	1.17964	-	-	-	-	-	-	-	-	-	-	-	-	-	-	-	-	-	-	-	-	-	-	-	-
	JHI-Hv50k-2016-440481	454386257	5H	5	3.35539e-09	0.000106816	0.306469	1.70876	1.39157e-06	0.042669	0.0769613	1.70876	1.27695e-06	0.0339704	0.0769613	1.70876	3.54709e-06	0.0659432	0.076566	1.70437	8.24867e-07	0.0262588	0.0763896	1.7024	-	-	-	-	-	-	-	-	-	-	-	-	-	-	-	-	-	-	-	-
Q_rpg_6H.1	JHI-Hv50k-2016-405915	422368603	6H	3	-	-	-	-	-	-	-	-	-	-	-	-	-	-	-	-	-	-	-	-	-	-	-	-	0.00017325	0.459603	0.049115	-0.72498	5.68888e-05	0.0337333	0.00492151	-1.13217	0.00099709	0.223311	0.0194833	-1.0755	-	-	-	-
Q_rpg_6H.2	JHI-Hv50k-2016-408820	464406639	6H	4	-	-	-	-	-	-	-	-	-	-	-	-	-	-	-	-	-	-	-	-	0.00018945	0.248897	0.048573	0.25847	-	-	-	-	0.0002141	0.050969	0.00108038	0.822831	0.000111211	0.114202	0.0521416	0.996533	7.2796e-05	0.326481	0.105645	0.922288
	JHI-Hv50k-2016-408709	464461224	6H	4	-	-	-	-	-	-	-	-	-	-	-	-	-	-	-	-	-	-	-	-	0.00018945	0.248897	0.048573	0.25847	-	-	-	-	0.0002141	0.050969	0.000926736	0.822831	0.000111211	0.114202	0.0521416	0.996533	7.2796e-05	0.326481	0.105645	0.922288
Q_rpg_6H.3	JHI-Hv50k-2016-434736	561746668	6H	2	-	-	-	-	-	-	-	-	-	-	-	-	-	-	-	-	-	-	-	-	-	-	-	-	-	-	-	-	6.19795e-05	0.0337333	0.00476787	-1.17307	0.000141561	0.121203	0.0427095	-1.26161	-	-	-	-
Q_rpg_7H.1	JHI-Hv50k-2016-436941	219064	7H	2	-	-	-	-	-	-	-	-	-	-	-	-	-	-	-	-	-	-	-	-	-	-	-	-	-	-	-	-	9.86854e-05	0.0349061	0.00138767	0.90338	0.000252473	0.153631	0.0351638	0.923043	-	-	-	-
	JHI-Hv50k-2016-437076	934727	7H	2	-	-	-	-	-	-	-	-	-	-	-	-	-	-	-	-	-	-	-	-	-	-	-	-	-	-	-	-	5.28543e-05	0.0337333	0.00538245	0.85514	0.00018185	0.132619	0.0389366	0.861266	-	-	-	-
	JHI-Hv50k-2016-437077	934824	7H	2	-	-	-	-	-	-	-	-	-	-	-	-	-	-	-	-	-	-	-	-	-	-	-	-	-	-	-	-	2.30794e-05	0.030225	0.00799442	0.912501	0.000109558	0.114202	0.0559144	0.930896	-	-	-	-
	JHI-Hv50k-2016-435062	2540126	7H	3	-	-	-	-	-	-	-	-	-	-	-	-	-	-	-	-	-	-	-	-	-	-	-	-	2.67026e-07	0.00141675	0.088403	0.384463	1.13546e-06	0.00401624	0.0101455	1.07165	7.0282e-06	0.0316602	0.0955293	1.1171	-	-	-	-
	JHI-Hv50k-2016-435161	2549430	7H	5	-	-	-	-	-	-	-	-	-	-	-	-	-	-	-	-	-	-	-	-	4.67368e-13	1.48782e-08	0.3063	1.48782e-08	1.47916e-09	4.70877e-05	0.234034	1.28484	9.66273e-09	0.000307604	0.279008	1.72287	3.24324e-08	0.00103245	0.206308	1.73645	3.97504e-09	0.000126541	0.306635	1.7295
	JHI-Hv50k-2016-435177	2550374	7H	2	-	-	-	-	-	-	-	-	-	-	-	-	-	-	-	-	-	-	-	-	-	-	-	-	-	-	-	-	5.06981e-05	0.0337333	0.0055361	0.78866	0.000905095	0.207815	0.0213697	0.721441	-	-	-	-
	JHI-Hv50k-2016-435274	2564218	7H	3	-	-	-	-	-	-	-	-	-	-	-	-	-	-	-	-	-	-	-	-	0.000171603	0.248897	0.04916	0.802103	-	-	-	-	8.52275e-06	0.015073	0.00876265	0.936669	2.35516e-05	0.0441025	0.0728922	0.98294	-	-	-	-
	JHI-Hv50k-2016-437935	2682155	7H	3	-	-	-	-	3.46e-05	0.0696973	0.053721	1.37722	2.57158e-05	0.0517733	0.053721	1.37722	4.89989e-05	0.158476	0.0540679	1.38165	-	-	-	-	-	-	-	-	-	-	-	-	-	-	-	-	-	-	-	-	-	-	-	-
	SCRI_RS_8079	2877097	7H	3	-	-	-	-	1.61672e-05	0.0643332	0.0587416	1.45663	1.2472e-05	0.0496294	0.0587416	1.45663	2.89156e-05	0.115062	0.0579081	1.44626	-	-	-	-	-	-	-	-	-	-	-	-	-	-	-	-	-	-	-	-	-	-	-	-
	JHI-Hv50k-2016-437307	2877915	7H	2	-	-	-	-	-	-	-	-	-	-	-	-	-	-	-	-	-	-	-	-	-	-	-	-	-	-	-	-	9.15773e-05	0.0337333	0.00154132	0.909181	3.06483e-05	0.0542032	0.0710058	1.05836	-	-	-	-
	JHI-Hv50k-2016-437598	3170162	7H	3	-	-	-	-	7.78778e-06	0.042669	0.0528014	1.27838	6.2732e-06	0.0339704	0.0528014	1.27838	1.34545e-05	0.0659432	0.054078	1.29374	-	-	-	-	-	-	-	-	-	-	-	-	-	-	-	-	-	-	-	-	-	-	-	-
	JHI-Hv50k-2016-437597	3170183	7H	3	-	-	-	-	7.78778e-06	0.042669	0.0528014	1.27838	6.2732e-06	0.0339704	0.0528014	1.27838	1.34545e-05	0.0659432	0.054078	1.29374	-	-	-	-	-	-	-	-	-	-	-	-	-	-	-	-	-	-	-	-	-	-	-	-
	JHI-Hv50k-2016-439043	4183410	7H	2	-	-	-	-	-	-	-	-	-	-	-	-	-	-	-	-	-	-	-	-	-	-	-	-	-	-	-	-	3.6364e-05	0.0330746	0.00615068	0.868723	0.000757105	0.201414	0.0402339	0.788599	-	-	-	-
	JHI-Hv50k-2016-439082	4186736	7H	2	-	-	-	-	-	-	-	-	-	-	-	-	-	-	-	-	-	-	-	-	-	-	-	-	-	-	-	-	4.28801e-07	0.00227508	0.0110216	1.30523	8.79044e-06	0.0316602	0.0936429	1.25399	-	-	-	-
	JHI-Hv50k-2016-439213	4412992	7H	2	-	-	-	-	-	-	-	-	-	-	-	-	-	-	-	-	-	-	-	-	-	-	-	-	-	-	-	-	7.80275e-07	0.00321721	0.0114469	1.26463	1.57629e-05	0.0374151	0.0842107	1.20341	-	-	-	-
	JHI-Hv50k-2016-439375	4417609	7H	3	-	-	-	-	9.38252e-06	0.042669	0.0509425	1.29406	7.46977e-06	0.0339704	0.0509425	1.29406	1.45003e-05	0.0659432	0.0550814	1.3456	-	-	-	-	-	-	-	-	-	-	-	-	-	-	-	-	-	-	-	-	-	-	-	-
	JHI-Hv50k-2016-439464	4440986	7H	2	-	-	-	-	-	-	-	-	-	-	-	-	-	-	-	-	-	-	-	-	-	-	-	-	-	-	-	-	4.28801e-07	0.00227508	0.0114538	1.30523	8.79044e-06	0.0316602	0.0917564	1.25399	-	-	-	-
	JHI-Hv50k-2016-439341	4451118	7H	2	-	-	-	-	-	-	-	-	-	-	-	-	-	-	-	-	-	-	-	-	-	-	-	-	-	-	-	-	4.28801e-07	0.00227508	0.0114538	1.30523	8.79044e-06	0.0316602	0.08987	1.25399	-	-	-	-
	JHI-Hv50k-2016-439340	4451198	7H	3	-	-	-	-	5.18557e-06	0.042669	0.0534452	1.31935	4.29224e-06	0.0339704	0.0534452	1.31935	8.02708e-06	0.0659432	0.05789	1.37311	-	-	-	-	-	-	-	-	-	-	-	-	-	-	-	-	-	-	-	-	-	-	-	-
	JHI-Hv50k-2016-439309	4452490	7H	2	-	-	-	-	-	-	-	-	-	-	-	-	-	-	-	-	-	-	-	-	-	-	-	-	-	-	-	-	2.8885e-06	0.00835932	0.00983817	1.14434	8.83841e-05	0.114202	0.0634601	1.04003	-	-	-	-
	JHI-Hv50k-2016-439545	4455199	7H	3	-	-	-	-	9.38252e-06	0.042669	0.0509425	1.29406	7.46977e-06	0.0339704	0.0509425	1.29406	1.45003e-05	0.0659432	0.0550814	1.3456	-	-	-	-	-	-	-	-	-	-	-	-	-	-	-	-	-	-	-	-	-	-	-	-
	JHI-Hv50k-2016-439559	4455831	7H	3	-	-	-	-	9.38252e-06	0.042669	0.0509425	1.29406	7.46977e-06	0.0339704	0.0509425	1.29406	1.45003e-05	0.0659432	0.0550814	1.3456	-	-	-	-	-	-	-	-	-	-	-	-	-	-	-	-	-	-	-	-	-	-	-	-
	JHI-Hv50k-2016-439565	4456295	7H	2	-	-	-	-	-	-	-	-	-	-	-	-	-	-	-	-	-	-	-	-	-	-	-	-	-	-	-	-	8.08497e-07	0.00321721	0.0114188	1.26094	2.0801e-05	0.0413862	0.0747786	1.18595	-	-	-	-
	JHI-Hv50k-2016-439567	4456340	7H	2	-	-	-	-	-	-	-	-	-	-	-	-	-	-	-	-	-	-	-	-	-	-	-	-	-	-	-	-	6.05394e-06	0.0120451	0.00906994	1.06675	6.93523e-05	0.110388	0.0672329	1.01212	-	-	-	-
	BOPA1_1555-631	4580292	7H	2	-	-	-	-	-	-	-	-	-	-	-	-	-	-	-	-	-	-	-	-	-	-	-	-	-	-	-	-	1.25945e-05	0.0211017	0.008609	0.933313	0.000179288	0.132619	0.040823	0.895068	-	-	-	-
	JHI-Hv50k-2016-439829	4641549	7H	2	-	-	-	-	-	-	-	-	-	-	-	-	-	-	-	-	-	-	-	-	-	-	-	-	-	-	-	-	6.93395e-06	0.0129844	0.00891629	1.02866	1.76298e-05	0.0374151	0.0766651	1.10053	-	-	-	-
	JHI-Hv50k-2016-439890	4686449	7H	3	-	-	-	-	3.44018e-05	0.0696973	0.0452062	1.20263	2.55749e-05	0.0517733	0.0452062	1.20263	5.57923e-05	0.158476	0.0476474	1.23468	-	-	-	-	-	-	-	-	-	-	-	-	-	-	-	-	-	-	-	-	-	-	-	-
	JHI-Hv50k-2016-440562	5134684	7H	2	-	-	-	-	-	-	-	-	-	-	-	-	-	-	-	-	-	-	-	-	-	-	-	-	-	-	-	-	5.4031e-06	0.0114668	0.00922358	1.06467	1.44803e-05	0.0374151	0.0860972	1.10572	-	-	-	-
	JHI-Hv50k-2016-440879	5165768	7H	3	-	-	-	-	3.50303e-05	0.0696973	0.0468785	1.19986	2.60216e-05	0.0517733	0.0468785	1.19986	9.4586e-05	0.158476	0.0453118	1.17964	-	-	-	-	-	-	-	-	-	-	-	-	-	-	-	-	-	-	-	-	-	-	-	-
	JHI-Hv50k-2016-440882	5165886	7H	3	-	-	-	-	3.50303e-05	0.0696973	0.0468785	1.19986	2.60216e-05	0.0517733	0.0468785	1.19986	9.4586e-05	0.158476	0.0453118	1.17964	-	-	-	-	-	-	-	-	-	-	-	-	-	-	-	-	-	-	-	-	-	-	-	-
	JHI-Hv50k-2016-440888	5234237	7H	3	-	-	-	-	3.50303e-05	0.0696973	0.0468785	1.19986	2.60216e-05	0.0517733	0.0468785	1.19986	9.4586e-05	0.158476	0.0453118	1.17964	-	-	-	-	-	-	-	-	-	-	-	-	-	-	-	-	-	-	-	-	-	-	-	-
	JHI-Hv50k-2016-441670	5554752	7H	2	-	-	-	-	-	-	-	-	-	-	-	-	-	-	-	-	-	-	-	-	-	-	-	-	-	-	-	-	2.6684e-07	0.00227508	0.021546	1.47325	1.92617e-06	0.0204392	0.0993021	1.43454	-	-	-	-
	JHI-Hv50k-2016-441664	5555314	7H	2	-	-	-	-	-	-	-	-	-	-	-	-	-	-	-	-	-	-	-	-	-	-	-	-	-	-	-	-	5.50436e-05	0.0337333	0.00507516	1.14449	8.82846e-05	0.114202	0.0653465	1.16963	-	-	-	-
	JHI-Hv50k-2016-441653	5555883	7H	2	-	-	-	-	-	-	-	-	-	-	-	-	-	-	-	-	-	-	-	-	-	-	-	-	-	-	-	-	1.7818e-05	0.0257827	0.00845536	1.34291	1.6716e-05	0.0374151	0.0823243	1.42688	-	-	-	-
	JHI-Hv50k-2016-441652	5555965	7H	2	-	-	-	-	-	-	-	-	-	-	-	-	-	-	-	-	-	-	-	-	-	-	-	-	-	-	-	-	1.7818e-05	0.0257827	0.00830171	1.34291	1.6716e-05	0.0374151	0.0804379	1.42688	-	-	-	-
	JHI-Hv50k-2016-441643	5556522	7H	2	-	-	-	-	-	-	-	-	-	-	-	-	-	-	-	-	-	-	-	-	-	-	-	-	-	-	-	-	1.7818e-05	0.0257827	0.00814807	1.34291	1.6716e-05	0.0374151	0.0785515	1.42688	-	-	-	-
	JHI-Hv50k-2016-441961	6572207	7H	3	-	-	-	-	4.32588e-05	0.0724789	0.0494759	1.46283	3.185e-05	0.0533638	0.0494759	1.46283	7.43381e-05	0.158476	0.0489545	1.4551	-	-	-	-	-	-	-	-	-	-	-	-	-	-	-	-	-	-	-	-	-	-	-	-
	JHI-Hv50k-2016-441962	6572420	7H	3	-	-	-	-	4.32588e-05	0.0724789	0.0494759	1.46283	3.185e-05	0.0533638	0.0494759	1.46283	7.43381e-05	0.158476	0.0489545	1.4551	-	-	-	-	-	-	-	-	-	-	-	-	-	-	-	-	-	-	-	-	-	-	-	-
	JHI-Hv50k-2016-441967	6573267	7H	3	-	-	-	-	4.32588e-05	0.0724789	0.0494759	1.46283	3.185e-05	0.0533638	0.0494759	1.46283	7.43381e-05	0.158476	0.0489545	1.4551	-	-	-	-	-	-	-	-	-	-	-	-	-	-	-	-	-	-	-	-	-	-	-	-
	SCRI_RS_160297	6590892	7H	2	-	-	-	-	-	-	-	-	-	-	-	-	-	-	-	-	-	-	-	-	-	-	-	-	-	-	-	-	3.84577e-06	0.0102022	0.00968452	1.37193	8.95086e-06	0.0316602	0.0879836	1.38728	-	-	-	-
	JHI-Hv50k-2016-442556	7130958	7H	2	-	-	-	-	-	-	-	-	-	-	-	-	-	-	-	-	-	-	-	-	-	-	-	-	-	-	-	-	6.95076e-05	0.0337333	0.00277048	1.25277	0.000273299	0.153631	0.0332774	1.20024	-	-	-	-
	JHI-Hv50k-2016-442574	7131854	7H	2	-	-	-	-	0.000137009	0.207693	0.0469195	1.29434	9.71606e-05	0.147286	0.0469195	1.29434	0.000270198	0.358396	0.0443556	1.25848	-	-	-	-	-	-	-	-	-	-	-	-	6.95076e-05	0.0337333	0.00277048	1.25277	0.000273299	0.153631	0.0313909	1.20024	-	-	-	-
	JHI-Hv50k-2016-442878	7382135	7H	2	-	-	-	-	-	-	-	-	-	-	-	-	-	-	-	-	-	-	-	-	-	-	-	-	-	-	-	-	6.95076e-05	0.0337333	0.00277048	1.25277	0.000273299	0.153631	0.0295045	1.20024	-	-	-	-
	SCRI_RS_230060	7846242	7H	2	-	-	-	-	-	-	-	-	-	-	-	-	-	-	-	-	-	-	-	-	-	-	-	-	-	-	-	-	6.21234e-05	0.0337333	0.00461422	-1.04945	0.000489082	0.165632	0.0200724	-1	-	-	-	-
	JHI-Hv50k-2016-443382	7894665	7H	2	-	-	-	-	-	-	-	-	-	-	-	-	-	-	-	-	-	-	-	-	-	-	-	-	-	-	-	-	6.21234e-05	0.0337333	0.00461422	-1.04945	0.000489082	0.165632	0.018186	-1	-	-	-	-
	JHI-Hv50k-2016-443385	7894775	7H	2	-	-	-	-	-	-	-	-	-	-	-	-	-	-	-	-	-	-	-	-	-	-	-	-	-	-	-	-	6.21234e-05	0.0337333	0.00461422	-1.04945	0.000489082	0.165632	0.0162996	-1	-	-	-	-
	JHI-Hv50k-2016-443386	7894836	7H	2	-	-	-	-	-	-	-	-	-	-	-	-	-	-	-	-	-	-	-	-	-	-	-	-	-	-	-	-	6.21234e-05	0.0337333	0.00461422	-1.04945	0.000489082	0.165632	0.0144131	-1	-	-	-	-
	JHI-Hv50k-2016-443408	7911072	7H	2	-	-	-	-	-	-	-	-	-	-	-	-	-	-	-	-	-	-	-	-	-	-	-	-	-	-	-	-	6.21234e-05	0.0337333	0.00461422	-1.04945	0.000489082	0.165632	0.0125267	-1	-	-	-	-
	JHI-Hv50k-2016-443414	7911233	7H	2	-	-	-	-	-	-	-	-	-	-	-	-	-	-	-	-	-	-	-	-	-	-	-	-	-	-	-	-	6.95076e-05	0.0337333	0.00230954	1.25277	0.000273299	0.153631	0.0276181	1.20024	-	-	-	-
	JHI-Hv50k-2016-443540	8150854	7H	2	-	-	-	-	-	-	-	-	-	-	-	-	-	-	-	-	-	-	-	-	-	-	-	-	-	-	-	-	6.21234e-05	0.0337333	0.00461422	-1.04945	0.000489082	0.165632	0.0106403	-1	-	-	-	-
	BOPA2_12_31411	8151497	7H	2	-	-	-	-	-	-	-	-	-	-	-	-	-	-	-	-	-	-	-	-	-	-	-	-	-	-	-	-	6.21234e-05	0.0337333	0.00461422	-1.04945	0.000489082	0.165632	0.00875387	-1	-	-	-	-
	JHI-Hv50k-2016-443531	8152062	7H	2	-	-	-	-	-	-	-	-	-	-	-	-	-	-	-	-	-	-	-	-	-	-	-	-	-	-	-	-	6.21234e-05	0.0337333	0.00461422	-1.04945	0.000489082	0.165632	0.00686745	-1	-	-	-	-
	JHI-Hv50k-2016-443528	8152213	7H	2	-	-	-	-	-	-	-	-	-	-	-	-	-	-	-	-	-	-	-	-	-	-	-	-	-	-	-	-	6.21234e-05	0.0337333	0.00461422	-1.04945	0.000489082	0.165632	0.00498102	-1	-	-	-	-
	JHI-Hv50k-2016-443527	8152219	7H	2	-	-	-	-	-	-	-	-	-	-	-	-	-	-	-	-	-	-	-	-	-	-	-	-	-	-	-	-	6.21234e-05	0.0337333	0.00461422	-1.04945	0.000489082	0.165632	0.0030946	-1	-	-	-	-
	JHI-Hv50k-2016-443525	8152485	7H	2	-	-	-	-	-	-	-	-	-	-	-	-	-	-	-	-	-	-	-	-	-	-	-	-	-	-	-	-	6.21234e-05	0.0337333	0.00461422	-1.04945	0.000489082	0.165632	0.00120818	-1	-	-	-	-
	JHI-Hv50k-2016-443524	8152542	7H	2	-	-	-	-	-	-	-	-	-	-	-	-	-	-	-	-	-	-	-	-	-	-	-	-	-	-	-	-	6.21234e-05	0.0337333	0.00461422	-1.04945	0.000489082	0.165632	0.0440068	-1	-	-	-	-
	JHI-Hv50k-2016-443515	8153340	7H	2	-	-	-	-	-	-	-	-	-	-	-	-	-	-	-	-	-	-	-	-	-	-	-	-	-	-	-	-	6.95076e-05	0.0337333	0.0021559	1.25277	0.000273299	0.153631	0.0257317	1.20024	-	-	-	-
	JHI-Hv50k-2016-443502	8153864	7H	2	-	-	-	-	-	-	-	-	-	-	-	-	-	-	-	-	-	-	-	-	-	-	-	-	-	-	-	-	2.5463e-05	0.030225	0.00768713	1.35161	0.000133457	0.121203	0.0445959	1.28594	-	-	-	-
	JHI-Hv50k-2016-443689	8964705	7H	3	-	-	-	-	0.000108268	0.17233	0.0568105	1.42425	7.72519e-05	0.122962	0.0568105	1.42425	0.000201227	0.291176	0.0544725	1.39464	-	-	-	-	-	-	-	-	-	-	-	-	-	-	-	-	-	-	-	-	-	-	-	-
	JHI-Hv50k-2016-446949	11788159	7H	2	-	-	-	-	-	-	-	-	-	-	-	-	-	-	-	-	-	-	-	-	-	-	-	-	-	-	-	-	7.0355e-05	0.0337333	0.00169496	-1.02163	0.000635472	0.186018	0.0421203	-0.953181	-	-	-	-
Q_rpg_7H.2	SCRI_RS_234502	58907935	7H	2	-	-	-	-	-	-	-	-	-	-	-	-	-	-	-	-	-	-	-	-	-	-	-	-	-	-	-	-	2.5507e-05	0.030225	0.00753349	1.13895	4.1004e-05	0.0687012	0.0691194	1.16623	-	-	-	-
Q_rpg_7H.3	JHI-Hv50k-2016-498211	584358525	7H	3	-	-	-	-	-	-	-	-	-	-	-	-	-	-	-	-	-	-	-	-	-	-	-	-	-	-	-	-	3.1332e-05	0.030225	0.0069189	1.49316	0.00090297	0.207815	0.0308018	1.40038	0.000374464	0.398601	0.00945156	1.35808
	JHI-Hv50k-2016-498293	584388608	7H	3	-	-	-	-	-	-	-	-	-	-	-	-	-	-	-	-	-	-	-	-	-	-	-	-	-	-	-	-	3.1332e-05	0.030225	0.0069189	1.49316	0.00090297	0.207815	0.0289154	1.40038	0.000374464	0.398601	0.00945156	1.35808
	JHI-Hv50k-2016-498295	584388714	7H	3	-	-	-	-	-	-	-	-	-	-	-	-	-	-	-	-	-	-	-	-	-	-	-	-	-	-	-	-	3.1332e-05	0.030225	0.0069189	1.49316	0.00090297	0.207815	0.027029	1.40038	0.000374464	0.398601	0.00945156	1.35808
	JHI-Hv50k-2016-498322	584395482	7H	3	-	-	-	-	-	-	-	-	-	-	-	-	-	-	-	-	-	-	-	-	-	-	-	-	-	-	-	-	3.1332e-05	0.030225	0.0069189	1.49316	0.00090297	0.207815	0.0251425	1.40038	0.000374464	0.398601	0.00945156	1.35808
	JHI-Hv50k-2016-498326	584395756	7H	3	-	-	-	-	-	-	-	-	-	-	-	-	-	-	-	-	-	-	-	-	-	-	-	-	-	-	-	-	3.1332e-05	0.030225	0.0069189	1.49316	0.00090297	0.207815	0.0232561	1.40038	0.000374464	0.398601	0.00945156	1.35808
Q_rpg_7H.4	JHI-Hv50k-2016-506060	602014442	7H	4	-	-	-	-	-	-	-	-	-	-	-	-	-	-	-	-	-	-	-	-	-	-	-	-	0.000324446	0.737744	0.0452	0.66981	4.03138e-05	0.0337333	0.00599703	1.20693	0.000419324	0.165632	0.0219588	1.14487	0.000375637	0.398601	0.00945156	1.05034
