# Supplementary material for: Dissecting adult plant resistance to stem rust through multi-model GWAS in a diverse barley germplasm panel
Source: Front Plant Sci. 2025 Oct 8;16:1681398. doi: 10.3389/fpls.2025.1681398 (PMC12540453; doi:10.3389/fpls.2025.1681398)
Supplement: Supplementary file 9 [file Table7.xlsx]

## Sheet: Expression
Supplementary Table 5 - Gene expression values by plant tissues/organs
QTL	Gene(s)	CAR15	CAR5	EMB	EPI	ETI	INF1	INF2	LEA	LEM	LOD	NOD	PAL	RAC	ROO	ROO2	SEN		Legend
Q_rpg_1H.1	HORVU.MOREX.r3.1HG0010600	0	0	0	0	0	0	0	0	0	0	0	0	0	0	0	3		TPM > 50
Q_rpg_2H.1	HORVU.MOREX.r3.2HG0096750	0	0	0.52	0.71	0.16	0	0	4.71	0	0	0	0	0	8.18	4.48	11.09		TPM > 100
	HORVU.MOREX.r3.2HG0096760	3.44	11.88	7.17	2.34	4.87	16.55	16.71	2.46	1.33	5.3	0.19	1.59	5.33	5.28	7.26	3.42		TPM > 1000
	HORVU.MOREX.r3.2HG0096770	63.14	17.87	6.83	8.51	17.75	19.09	43.46	6.48	11.16	16.55	12.45	11.88	12.27	13.05	5.35	8.03
Q_rpg_2H.2	Intergenic region	-	-	-	-	-	-	-	-	-	-	-	-	-	-	-	-
Q_rpg_2H.3	HORVU.MOREX.r3.2HG0182210	0.45	5.59	40.42	6.84	17.22	1	0.88	25.47	171.08	11.49	371.09	302.78	259.56	67.5	105.36	4.46
	HORVU.MOREX.r3.2HG0182220	0.25	2.4	0.5	0.4	1.52	3.52	4.53	0.54	1.06	1.12	0.08	1.07	1.5	0.11	0.58	0.72
Q_rpg_2H.4	HORVU.MOREX.r3.2HG0197110	0	0	11.02	0	0	0	0	0	0	0	0	0	0	25.53	26.78	0
	HORVU.MOREX.r3.2HG0197130	2.26	12.43	12.23	24.51	49.67	16.42	16.94	32.7	26.28	7.22	18.58	17.39	11.86	6.63	2.56	37.45
Q_rpg_2H.5	HORVU.MOREX.r3.2HG0203130	NA	NA	NA	NA	NA	NA	NA	NA	NA	NA	NA	NA	NA	NA	NA	NA
Q_rpg_2H.6	HORVU.MOREX.r3.2HG0209800	3.07	5.17	3.17	4.15	6.42	5.39	9.56	4.04	3.13	5.66	4.64	2.78	3.9	3.28	3.3	3.82
Q_rpg_3H.1	Intergenic region	-	-	-	-	-	-	-	-	-	-	-	-	-	-	-	-
Q_rpg_4H.1	HORVU.MOREX.r3.4HG0417920	0	0	0.42	0	0	0	0	0	0	0	0	0	0	0.44	0.24	0
Q_rpg_5H.1	HORVU.MOREX.r3.5HG0420630	2.79	15.66	7.23	7.66	3.4	19.09	26.25	3.54	7.97	18.91	4.95	15.82	26.2	3.93	6.13	1.92
	HORVU.MOREX.r3.5HG0420640	0	0	0	0	0	0	0	0	0	0	0	0	0	0	0	0
	HORVU.MOREX.r3.5HG0420650	0	0	0	0	0	0	0	0	0	0	0	0	0	0	0	0
	HORVU.MOREX.r3.5HG0420660	0	0	0.21	1.15	0.18	0	0	0	1.65	0.71	0.57	2.59	0.15	1.12	0.45	0
	HORVU.MOREX.r3.5HG0420670	1.17	7.8	5.44	3.29	3.98	3.97	4	0.98	3.99	5.12	2.8	4.56	7.43	4.78	9.17	2.73
	HORVU.MOREX.r3.5HG0420680	8.37	13.55	10.23	11.55	11.83	13.83	17.04	7.2	14.27	17.03	16.46	14.66	16.69	18.23	11.43	9.63
	HORVU.MOREX.r3.5HG0420690	0	0.16	0.07	14.13	5.78	0	0	1.04	1.5	0.56	0.79	0.31	0.41	1.3	0	0.54
	HORVU.MOREX.r3.5HG0420700	0	0	0	0	0.12	0	0	0	0	0	0	0	0	0.07	1.02	0
	HORVU.MOREX.r3.5HG0420710	0	0	0	4.45	1.53	0	0	0.29	0.57	0	1.04	0	0.16	0.46	0	0.06
	HORVU.MOREX.r3.5HG0420720	0	0	0	0	0	0	13.07	0	0	0	0	0	0	0	0	0
	HORVU.MOREX.r3.5HG0420730	3.42	9.39	11.63	7.65	9.92	15.78	10.53	6.61	7.69	8.6	3.55	9.74	11.63	9.29	25.31	10.19
	HORVU.MOREX.r3.5HG0420740	6.73	19.36	16	14.17	21.68	14.15	18.66	13.73	22.99	29.64	26.44	21.97	24.71	14.79	18.65	20.25
	HORVU.MOREX.r3.5HG0420760	0	0	0	0	0	0	0.18	0	0	0	0	0	0	0	0	0
	HORVU.MOREX.r3.5HG0420780	0	0	0	0	0	0	0	0	0	0	0	0	0	0.1	0.12	0
	HORVU.MOREX.r3.5HG0420790	0	0	0	0	0	0	0	0	0	0	0	0	0	1.06	0.41	0
	HORVU.MOREX.r3.5HG0420830	0	0	0	0	0	0	0	0	0	0	0.09	0	0.18	0.07	0	0
	HORVU.MOREX.r3.5HG0420850	7.39	0.06	1.43	1.08	1.76	0	0	2.97	0.88	0	4.32	1.48	0.26	8.69	0.47	5.37
	HORVU.MOREX.r3.5HG0420860	0	0	0	0	0	0	0	0	0	0	0	0	0	0	0	0
	HORVU.MOREX.r3.5HG0420880	0	0	0	0	0	0	0	0	0	0	0	0.15	0	0	0	0
	HORVU.MOREX.r3.5HG0420890	0	0	0	0	0	0	0	0	0	0	0	0	0	0	0	0
	HORVU.MOREX.r3.5HG0420900	0	0	0	0	0	0	0	0	0	0	0	0	0	0	0	0
	HORVU.MOREX.r3.5HG0420910	0	0	0	0	0	0	0	0	0	0	0	0	0	0	0	0
	HORVU.MOREX.r3.5HG0420920	0.12	0	0.42	9.27	18.51	0	0	5.27	30.65	0	25.96	27.23	12.16	1.06	0	0
	HORVU.MOREX.r3.5HG0420960	0	0	0	144.44	42.46	0	0	25.2	23.08	0	13.82	6.24	2.13	0	0	43.28
	HORVU.MOREX.r3.5HG0420970	2.71	2.85	3.58	11.14	11.65	2.99	3.92	7.4	16.14	50.83	4.78	9.26	4.83	5.06	9.33	9.37
	HORVU.MOREX.r3.5HG0420980	0.36	6.2	3.69	29.77	20.95	6.81	8.81	16.23	11.62	12.57	21.13	11.47	9.69	1.91	3.11	7.11
	HORVU.MOREX.r3.5HG0420990	0	0	0	0	0	0	0	0	1.04	0	0.09	7.83	0	0.38	0	0
	HORVU.MOREX.r3.5HG0421020	0	0	0	0	0	0	0	0	1.89	0	0	6.93	0	0	0	0
	HORVU.MOREX.r3.5HG0421030	0	0	0	0	0	0.84	2.08	0	0	0	0	0	0	0	0	0
	HORVU.MOREX.r3.5HG0421040	0	1.55	1.22	3.09	0.66	0.08	0.15	1.23	0.47	0.56	1.25	0.18	0.66	0.93	0.24	0.87
	HORVU.MOREX.r3.5HG0421070	8.08	21.45	9.38	0.55	4.99	23.15	30.61	3.82	3.26	15.78	5.59	6.78	14.1	5.3	3.85	0
	HORVU.MOREX.r3.5HG0421100	10.84	9.87	3.29	6.06	6.08	8.65	13.52	3.93	7.88	8.1	3.94	8.06	6.81	2.35	3.27	3.87
	HORVU.MOREX.r3.5HG0421110	2.21	0	0	56.58	4.75	0	0.12	19.1	63.78	0.05	4.5	15.93	0.9	2.04	0	5.34
	HORVU.MOREX.r3.5HG0421130	0	0	0	0.35	0	0	0	1.5	0	0	0	0	0	0	0	5.35
	HORVU.MOREX.r3.5HG0421140	0	5.31	0	0	0	0	0	0	0	0	0	0	0	0	0	0
	HORVU.MOREX.r3.5HG0421150	0	0	0	0	0	0	0	0	0	0	0	0	0	0	0	0
	HORVU.MOREX.r3.5HG0421160	0	4.93	0	0	0	0	0	0	0	0	0	0	0	0	0	0
	HORVU.MOREX.r3.5HG0421170	0	1.74	0	0	0	0	0	0	0	0	0	0	0	0	0	0
	HORVU.MOREX.r3.5HG0421200	0	1.49	0	0	0	0	0	0	0	0	0	0	0	0	0	0
	HORVU.MOREX.r3.5HG0421220	0	0	0	0	0	0	0	0	0	0	0	0	0	0	0	0
	HORVU.MOREX.r3.5HG0421290	0	0	0	0	0.38	0	0	0	0	0	0	0	0	0	0	0
	HORVU.MOREX.r3.5HG0421310	4.52	4.31	4.16	10.55	7.28	0.6	0.14	2.96	12.77	8.82	3.43	12.33	5.76	8.86	9.39	1.79
	HORVU.MOREX.r3.5HG0421350	3.01	9.68	5.05	4	5.83	6.58	7.52	4.64	2.35	8.7	3	2.51	4.65	7.39	7.93	6.32
	HORVU.MOREX.r3.5HG0421360	48.49	48.71	53.23	20.75	54.08	24.53	29.37	23.34	45.47	43.55	58.06	48.24	39.51	42.4	42.68	25.99
	HORVU.MOREX.r3.5HG0421370	454.58	696.79	767.03	371.22	281.08	877.98	514.14	286.51	341.27	621.79	411.02	493.61	735.4	619.03	1379.22	543.68
	HORVU.MOREX.r3.5HG0421410	17.21	16.65	6.83	7.67	13.34	18.62	27.88	9.66	11.75	14.1	5.41	11.4	13.7	4.98	7.52	7.7
	HORVU.MOREX.r3.5HG0421420	0	0	13.02	0.55	7.51	1.85	0.6	2.43	0	0	0.42	0	1.17	7.81	6	0
	HORVU.MOREX.r3.5HG0421430	1.48	2.73	3.55	20.32	18.43	4.94	8.3	3.48	9.96	8.65	8.27	7.54	7.73	2.45	2.34	11.74
	HORVU.MOREX.r3.5HG0421450	3.29	10.67	10.59	3.88	7.29	9.29	8.99	4.53	6.7	11.69	9.16	8.64	8.8	5.55	6.48	7.05
	HORVU.MOREX.r3.5HG0421460	1193.06	1328.68	2059.11	2020.28	1833.76	1818.76	1271.31	680.4	815.88	1424.61	1090.62	1356.08	1707.4	1777.5	1363.13	1699.77
	HORVU.MOREX.r3.5HG0421470	7.92	24.8	15.59	8.61	9.81	34.31	34.14	3.08	11.39	19.9	5.84	10.02	20.12	8.65	24.55	5.79
	HORVU.MOREX.r3.5HG0421560	1.58	3.92	3.57	2.68	4.44	8	6.88	2.25	2.67	3.49	0.79	2.89	4.32	3.91	6.11	2.97
	HORVU.MOREX.r3.5HG0421570	0	3.99	8.53	0.42	0.5	11.49	9.53	0.87	0.65	2.47	0.27	0.8	3.72	6.63	9.66	1.1
	HORVU.MOREX.r3.5HG0421580	0	0	0.34	1.88	1.91	0	0.1	2.18	0.41	0	0.67	0.23	0.42	4.18	12.52	9
	HORVU.MOREX.r3.5HG0421680	15.46	16.11	11.39	35.13	37.42	13.99	16.54	36.54	38.22	21.82	27.14	25.65	17.49	18.48	15.91	35.33
	HORVU.MOREX.r3.5HG0421690	11.84	12.27	8.94	29.2	27.77	10.1	12.3	27.32	30.23	16.25	21.33	19.67	12.85	14.06	12.59	27.42
	HORVU.MOREX.r3.5HG0421710	0	0	0	0	0	0	0	0	0	0	0	0	0	0	0	0
	HORVU.MOREX.r3.5HG0421720	0	0	0	0	0	0	0	0	0	0	0	0	0	0	0	0
	HORVU.MOREX.r3.5HG0421760	0	0	0	0	0	0	0	0	0	0	0	0	0	0	0	0
	HORVU.MOREX.r3.5HG0421810	0	0	0	0	0	0	0.23	0	0	0	0	0	0	0.11	0.07	0
	HORVU.MOREX.r3.5HG0421830	0	0	0	0	0	0	0	0	0	0	0	0	0	0	0	0
	HORVU.MOREX.r3.5HG0421840	0	0	0	0	0	0	0	0	0	0	0	0	0	0	0	0
	HORVU.MOREX.r3.5HG0421880	0	0	0	0	0	0	0	0	0	0	0	0	0	0	0	0
	HORVU.MOREX.r3.5HG0421920	0	0	0	0	0	0	0.21	0	0	0	0	0	0	0.11	0	0
	HORVU.MOREX.r3.5HG0422080	22.75	35.86	19.33	21.13	19.21	8.26	10.7	18.4	21.01	21.41	52.24	22.59	37.56	21.39	14.85	9.69
	HORVU.MOREX.r3.5HG0422110	15.92	16.25	15.93	11.33	12.51	22.95	21.56	10.99	14.03	30.05	22.56	16.42	25.21	20.43	26.33	10.97
	HORVU.MOREX.r3.5HG0422130	19.42	31.69	31.35	46.14	36.47	14.32	17.57	37.87	59.28	67.54	50.87	58.69	36.46	68.31	56.97	37.69
	HORVU.MOREX.r3.5HG0422220	0	0	0	0	0	0	0.59	0	0	0	0	0	0	0	0	0
	HORVU.MOREX.r3.5HG0422360	0	0	0	0	0	0	0.06	0	0	0	0	0	0	0	0	0
	HORVU.MOREX.r3.5HG0422380	0	0	0	0	0	0	0.86	0	0	0	0	0	0	0	0	0
	HORVU.MOREX.r3.5HG0422410	11.01	24.24	19.56	9.23	15.27	24.6	25.24	19.64	19.42	28.31	20.62	26.77	27.77	16.01	16.7	12.34
	HORVU.MOREX.r3.5HG0422490	3.7	16.52	10.22	36.96	43.15	16.2	17.98	12.59	24.02	21.57	15.17	27.52	28.87	6.45	10.26	29.65
	HORVU.MOREX.r3.5HG0422500	0	0	0	0	0	0	0	0	0	0	0	0	0	0	0	0
	HORVU.MOREX.r3.5HG0422530	0	0	0	0	0	0	0	0	0	0	0	0	0	0	0	0
	HORVU.MOREX.r3.5HG0422540	0	0.17	0	0	0	6.57	2.2	1.48	0	0	0.47	0	0	0.09	0	0
	HORVU.MOREX.r3.5HG0422600	10.37	28.15	14.76	5.58	13.37	41.09	45.62	20.19	18.17	22.44	7.18	22.24	28.29	23.27	13.97	13.85
	HORVU.MOREX.r3.5HG0422660	0	0	0	0	0	0	0	0	8.16	0.22	0	5.99	1.14	0	0.66	0
	HORVU.MOREX.r3.5HG0422670	0	0	0	0.54	0	0	0	0	16.35	0.31	0	13.59	1.76	0	0.41	0
	HORVU.MOREX.r3.5HG0422690	0	0	0	1.04	0	0.07	0	0	26.48	0.14	0	25.15	2.44	0	0.04	0
	HORVU.MOREX.r3.5HG0422710	0	0	0	0.88	0	0	0	0	30.17	0.08	0	29.89	2.42	0	0	0
	HORVU.MOREX.r3.5HG0422720	0	0	0	0.11	0	0	0.19	1.5	0	0	0	0	0	0	0	0
	HORVU.MOREX.r3.5HG0422780	0	0	0	0	0	0	0	0	0	0	0	0	0	0	0	0
	HORVU.MOREX.r3.5HG0422930	0	0	6.92	0	4.66	0	0	1.81	0.54	0	31.83	2.17	0.22	9.92	1.85	0
	HORVU.MOREX.r3.5HG0422940	0	0	0	0	0	0	2.17	0	0.35	0	0	0.72	0	0	0	0
	HORVU.MOREX.r3.5HG0422950	0	0	0	0	0	0	0	0	0	0	0	0	0	0	0	0
	HORVU.MOREX.r3.5HG0423020	0	0	0	0	0	0	0.17	0	0	0	0	0	0	0	0	0
	HORVU.MOREX.r3.5HG0423030	0.44	1.06	10.84	41.26	82.5	0	0.05	34.89	13.23	3.65	48.41	21.51	3.5	13.01	9.56	6.55
	HORVU.MOREX.r3.5HG0423040	0.11	4.73	0	0	0	0	0	0	0	0	0	0.43	0	0	0	0
	HORVU.MOREX.r3.5HG0423060	9.03	4.3	76.24	1.49	3.35	0	1	120.88	33.36	12.41	0	6.93	0.19	31.2	16.44	214.69
	HORVU.MOREX.r3.5HG0423070	0	0	0	0	0	0	0	0	0	0	0	0	0	0	0	0
	HORVU.MOREX.r3.5HG0423080	0	28.04	0	0	0	0	0	0	0	0	0	0	0	0	0	0
	HORVU.MOREX.r3.5HG0423090	0	0	0	0	0	0	0	0	0	0	0	0	0	0	0	0
	HORVU.MOREX.r3.5HG0423100	1.81	0	23.73	119.72	20.82	0	0	71.82	1.19	0	14	0.26	0	30.81	29.85	305.21
	HORVU.MOREX.r3.5HG0423110	2.1	0.89	36.47	58.44	110.73	0	0	59.89	17.3	3.33	79.89	22.19	1.74	38.67	40.53	14.85
	HORVU.MOREX.r3.5HG0423130	29.51	1.06	48.88	0.07	2.15	0	0	24.65	24.56	0.04	0	3.71	0	15.19	6.56	235.26
	HORVU.MOREX.r3.5HG0423140	0	0	0	0	0	0	0.08	0	0.24	0	0	0.77	0	0	0	0
	HORVU.MOREX.r3.5HG0423160	21.43	14.57	1.75	1.45	0.68	7.28	12.16	1.59	0.53	0.84	2.4	0.96	0.84	1.73	0	0
	HORVU.MOREX.r3.5HG0423170	0	0	0	0	0	0	0	0	0	0	0	0	0	0	0	0
	HORVU.MOREX.r3.5HG0423190	0	0.06	0.35	0	0.08	1.16	0.2	0	0.36	0.62	0.41	0.73	0.47	0	0	0
	HORVU.MOREX.r3.5HG0423200	0	0	0	0	0	0	0	0	0	0	0	0	0	0	0	0
	HORVU.MOREX.r3.5HG0423250	0	0	0	0	0	0	0	0	0	0	0	0	0	0	0	0
	HORVU.MOREX.r3.5HG0423260	0	0	0	0	0	0	0	0	0	0	0	0	0	0	0	0
	HORVU.MOREX.r3.5HG0423290	0	0	0	0.05	0	0	0	0.52	0	0	0	0	0	0	0	0
	HORVU.MOREX.r3.5HG0423300	75.85	7.22	3.66	12.74	2.3	1.76	1.28	215.9	1.13	0.05	1.94	0.72	0.49	7.89	0	3.64
	HORVU.MOREX.r3.5HG0423340	0	0.07	0	1.49	0.71	0	0	3.29	0.42	0	0.17	0.28	0	0	0	2.3
	HORVU.MOREX.r3.5HG0423360	0	0	0	0	0	0	0	0	0	0	0	0	0	0	0	0
	HORVU.MOREX.r3.5HG0423380	0	0	0	0	0	0	0	0	0	0	0	0	0	0	0	0
	HORVU.MOREX.r3.5HG0423390	0	0	0	0	0	0	0	0	0	0	0	0	0	0	0	0
	HORVU.MOREX.r3.5HG0423410	39.54	5.01	3.03	19.2	3.36	1.33	0.76	154.44	1.31	0.04	1.72	0.85	0.68	6.48	0	4.61
	HORVU.MOREX.r3.5HG0423420	0	0	0	0.08	0	0	0	0.79	0	0	0	0	0	0	0	0
	HORVU.MOREX.r3.5HG0423460	0	0	0	0	0	0	0	0	0	0	0	0	0	0	0	0
	HORVU.MOREX.r3.5HG0423470	0	0	0	0	0	0	0	0	0	0	0	0	0	0	0	0
	HORVU.MOREX.r3.5HG0423530	0	0	0	0	0	0	0	0	0	0	0	0	0	0	0	0
	HORVU.MOREX.r3.5HG0423650	0	0	0	0.05	0	0	0	1.07	0	0	0	0	0	0	0	0
	HORVU.MOREX.r3.5HG0423710	0	0	0	0	0	0	0	0	0	0	0	0	0	0	0	0
	HORVU.MOREX.r3.5HG0423740	0	0	0	0	0	0	0	0.11	0	0	0	0	0	0	0	0
	HORVU.MOREX.r3.5HG0423750	0	0.2	0	2.18	1.44	0	0	2.74	0.2	0	0	0	0	0	0	0
	HORVU.MOREX.r3.5HG0423780	7.8	33.33	54.72	5.36	21.11	29.03	26.68	24.11	18.64	47.32	30.99	27.91	51.93	31.48	41.63	7.93
	HORVU.MOREX.r3.5HG0423800	4.91	19.04	14.97	4.95	4.94	38.52	34.39	7.8	9.13	9.78	1.36	10.49	13.05	8.75	26.32	7.89
	HORVU.MOREX.r3.5HG0423810	67.77	1.75	0.08	3.81	5.1	1.4	0.23	1.73	4.71	15.12	60.75	5.59	1.71	2.27	1.26	0
	HORVU.MOREX.r3.5HG0423820	3.67	3.72	6.41	2.55	6.15	2.96	3	3.68	3.83	2.16	19.54	4.86	3.06	8.28	3.97	1.67
	HORVU.MOREX.r3.5HG0423840	0	0	0	0	0	0	0	0	0	0	0	0	0	0	0	0
	HORVU.MOREX.r3.5HG0423910	0	0	0	0	0	0	0	0	0	0	0	0	0	0	0	0
	HORVU.MOREX.r3.5HG0423930	0.08	0	0	0	0.12	0	0	0	0	0	0.1	0.1	0.59	0.06	0.16	0
	HORVU.MOREX.r3.5HG0423980	4.47	10.43	4.74	10.22	12.07	10.11	12.63	6.96	7.62	5.36	15.86	8.02	8.7	6.41	4.38	10.31
	HORVU.MOREX.r3.5HG0423990	3.22	7.11	5.71	0.9	8.77	17.84	21.22	2.85	2.77	4.4	1.55	2.73	6.7	4.07	6.04	1.58
	HORVU.MOREX.r3.5HG0424010	2.15	8.22	6.1	133.73	110.12	3.12	3.94	118.07	29.71	5.65	14.09	16.63	9.69	3.82	7.05	57.59
	HORVU.MOREX.r3.5HG0424030	0	0	0	0	0	0	0	0	0	0	0	0	0	0	0	0
	HORVU.MOREX.r3.5HG0424050	0	0	0	0	0	0	0	0	0	0	0	0	0	0	0	0
	HORVU.MOREX.r3.5HG0424060	3.72	0	0	0	0	0	0	0	0	0	0	0	0	0	0	0
	HORVU.MOREX.r3.5HG0424080	0	0	0	0	0	0	0	0	0	0	0	0	0	0	0	0
	HORVU.MOREX.r3.5HG0424110	0	0	0	0	0	0	0	0	0	0	0	0	0	0	0	0
	HORVU.MOREX.r3.5HG0424130	0	0	0	0	0	0	0	0	0.16	0	0	0.21	0	0	0	0
	HORVU.MOREX.r3.5HG0424150	0.13	0	0	0	0	0	0	0	0	0	0	0	0	0	0	0
	HORVU.MOREX.r3.5HG0424180	0	0	0	0	0	0	0	0	0	0	0	0	0	0	0	0
	HORVU.MOREX.r3.5HG0424230	0	0	0	0	0	0	0	0	0	0	0	0	0	0	0	0
	HORVU.MOREX.r3.5HG0424270	24.03	25.85	28.06	34.78	39.1	43	48.09	25.31	39.97	51.19	38.36	38.39	40.06	30.42	31.35	27.26
	HORVU.MOREX.r3.5HG0424280	11.69	17.53	10.03	8.44	9.13	29.68	34.77	5.47	4.1	4.37	5.43	4.62	13.28	8.46	7.12	11.85
	HORVU.MOREX.r3.5HG0424290	40.17	101.17	217.53	363.54	186.91	71.42	74.84	278.2	102.89	108.56	256.26	76.67	155.67	219.96	611.8	1114.89
	HORVU.MOREX.r3.5HG0424430	15.71	28.45	19.97	12.4	13.36	11.11	11.72	14.48	12.68	22.95	15.73	14.78	18.14	21.39	18.62	12.67
	HORVU.MOREX.r3.5HG0424440	0.46	1.19	0.97	0	0	3.52	3.14	0	0	0	0	0.05	0.23	0.39	1.14	0
	HORVU.MOREX.r3.5HG0424470	0	0	2.34	2.29	3.16	0	0	6.2	3.16	0	4.88	2.13	0.58	1.57	0	5.6
	HORVU.MOREX.r3.5HG0424490	0.88	0	1.44	0	0	0	0	0	0	0	0	0	0	2.52	5.13	0
	HORVU.MOREX.r3.5HG0424520	0	0	0	0	0	0	0	0	0	0	0	0	0	0.15	1.04	0
	HORVU.MOREX.r3.5HG0424540	0	0	0	0	0	0	0	0	0	0	0	0	0	8.59	1.9	0
	HORVU.MOREX.r3.5HG0424550	4.02	5.34	3.13	3.91	5.74	7.16	10.06	3.21	4.16	4.49	4.22	3.75	4.57	2.79	3.59	3.72
	HORVU.MOREX.r3.5HG0424560	0	0	56.42	5.67	15.91	0	0	7.41	1.2	0	3.77	0.91	0	52.71	85.91	0
	HORVU.MOREX.r3.5HG0424570	0	0.36	0	0	0	0	0	0	0	0	0	0	0	0	0	0
	HORVU.MOREX.r3.5HG0424590	0	0	0	1.78	0	0	0	9.64	0.98	0	0	0	0	0	0	8.95
	HORVU.MOREX.r3.5HG0424600	0	0	4.68	0.59	0.45	0	0	0.27	0.88	0	7.75	2.26	4.67	0.28	0.52	0
	HORVU.MOREX.r3.5HG0424630	0	0	0	0	0	0	0	0	0	0	0	0	0	0	0	0
Q_rpg_5H.2	Intergenic region	-	-	-	-	-	-	-	-	-	-	-	-	-	-	-	-
Q_rpg_5H.3	HORVU.MOREX.r3.5HG0485210	3.89	17.13	23.64	14.53	10.8	16.28	9.76	12.16	10.67	13.48	8.73	8.8	17.67	18.99	21.31	13.72
	HORVU.MOREX.r3.5HG0485220	3.14	7.92	6.17	3.86	4.21	12.67	12.34	5.34	4.15	8.74	7.56	4.59	8.69	6.16	4.91	3.85
	HORVU.MOREX.r3.5HG0485230	0	0.7	0	0	0	0	0	0	0	0.96	0.48	0	0	0.25	0.3	0.79
	HORVU.MOREX.r3.5HG0485240	0	0	0	0	0	0	0	0	0.81	0	0	1.73	0	0	0	0
	HORVU.MOREX.r3.5HG0485250	0	0	0	0	0	0	0	0	0	0	0	0	0	0	0	0
	HORVU.MOREX.r3.5HG0485260	0.71	1.36	0.23	0.45	0.42	0.76	0.65	0.19	0.44	0.64	0.21	0.34	0.15	0	0.21	0
	HORVU.MOREX.r3.5HG0485270	0	0	0.31	0	0	1.2	0	0	0.1	0.24	1.35	0	0.26	0	4.92	0
	HORVU.MOREX.r3.5HG0485290	0	0	0.38	5.95	0.38	4.46	0.1	0.59	8.98	1.77	7.3	3.32	2.5	0.07	15.46	0
	HORVU.MOREX.r3.5HG0485300	2.04	5.69	22.2	9.92	18.17	3.01	2.1	5.89	17.69	17.04	17.97	22.69	17.65	21.27	28.83	11.32
	HORVU.MOREX.r3.5HG0485330	132.65	95.81	80.53	41.61	57.85	36.7	31.77	35.35	50.78	37.23	43.27	52.14	45.94	52.59	91.97	67.01
	HORVU.MOREX.r3.5HG0485360	0	0	0	0	0	0	0	0	0	0	0	0	0	0	0	0
	HORVU.MOREX.r3.5HG0485390	0.35	5.56	1.96	4.62	2.41	17.86	11.39	3.57	8.47	5.05	12.1	5.61	4.46	1.66	1.07	4.56
	HORVU.MOREX.r3.5HG0485410	0.51	0.71	0.68	0.6	1.7	2.52	2.94	0.45	0.5	0.44	1.66	0.63	0.75	0.25	0.21	0.27
	HORVU.MOREX.r3.5HG0485420	2.43	2.81	1.46	2.5	7.47	5.8	9.58	2.73	2.31	2.85	3.83	2.62	3.63	1.89	1.75	2.15
	HORVU.MOREX.r3.5HG0485450	0	0.13	0	0	0	0	0	0	0.05	0	0.2	0	0.14	0	0	0
	HORVU.MOREX.r3.5HG0485460	27.34	57.45	37.76	13.72	25.17	53.73	59.87	29.59	33.64	75.73	39.02	51.33	60.7	27.23	30.85	17.31
	HORVU.MOREX.r3.5HG0485470	0	0	0	0	0	0	0	0	0	0	0	0	0	0	0	0
	HORVU.MOREX.r3.5HG0485480	0	0	0	0	0	0	0	0	0	0	0	0	0	0	0	0
	HORVU.MOREX.r3.5HG0485500	0.64	5.38	9.2	0.9	1.35	2.38	3.12	2.72	7.97	2.12	15.24	10.3	4.96	9.81	6.86	0.62
	HORVU.MOREX.r3.5HG0485510	1.91	3.98	2.98	1.17	2.8	4.96	5.03	2.43	2.43	1.9	0.77	2.08	2.8	1.83	2.74	2.24
	HORVU.MOREX.r3.5HG0485520	0	0	0	0.11	0.12	0	0	0	0.36	0	0.41	0.61	0.28	0	0	0
	HORVU.MOREX.r3.5HG0485530	1.51	2.46	1.1	2.18	2.51	1.69	3.64	2.98	1.33	1.08	7.14	0.75	8.11	1.56	1.95	1.1
Q_rpg_6H.1	Intergenic region	-	-	-	-	-	-	-	-	-	-	-	-	-	-	-	-
Q_rpg_6H.2	HORVU.MOREX.r3.6HG0607710	5.2	10.1	11.45	21.09	29.6	20.97	31.94	17.47	21.11	18.31	20.56	15.47	16.77	16.06	12.71	24.19
	HORVU.MOREX.r3.6HG0607740	3.22	17.42	7.65	2.05	1.38	27	23.68	3.27	2.16	3.45	0.25	2.73	5.99	5.21	15.41	2.96
Q_rpg_6H.3	HORVU.MOREX.r3.6HG0634290	1.6	8.84	3.93	159.48	95.48	12.53	14.92	50.5	55.82	26.31	34.58	31.12	11.51	0.73	0	47.34
Q_rpg_7H.1	HORVU.MOREX.r3.7HG0634340	24.39	168.45	19.94	1641.8	850.47	12.71	10.6	746.04	444.68	1.19	389.23	276.7	138.37	6.14	0.04	1659.44
	HORVU.MOREX.r3.7HG0634370	0	0	0.09	0	0	0	0	0.14	0	0	0	0	0	0.34	0	0
	HORVU.MOREX.r3.7HG0634380	5.12	11.15	5.94	4.17	4.12	4.58	6.35	5.01	3.87	4.84	8.42	3.38	3.64	7.26	4.63	4.61
	HORVU.MOREX.r3.7HG0634390	0.51	2.76	3.25	0.13	0.22	8.19	6.13	0.26	0.57	0.53	0.27	0.94	2.4	2.58	1.69	0.2
	HORVU.MOREX.r3.7HG0634400	1.22	15.83	11.32	0.21	0.19	42	41.54	2.51	0.1	1.06	0.46	0.43	6.38	3.6	13.18	1.26
	HORVU.MOREX.r3.7HG0634430	0	0	0.16	0	0	0	0	0	0	0	0	0	0	0.16	0.82	0
	HORVU.MOREX.r3.7HG0634460	4.93	5.78	4.18	3.17	6.14	11.59	18.38	2.9	4.49	3.8	2.31	4.45	5.69	4.48	6.07	2.74
	HORVU.MOREX.r3.7HG0634470	24.71	28.28	13.65	7.84	14.41	19.68	23.05	10.66	12.81	18.49	12.25	15.98	18.77	12.36	12.59	8.96
	HORVU.MOREX.r3.7HG0634480	3.52	10.11	10.35	10.96	16.45	5.71	7.39	12.29	18.51	15.58	16.03	17.52	12.42	15.02	14.22	10.42
	HORVU.MOREX.r3.7HG0634490	0.71	2.58	13.66	4.44	4.78	2.21	3.69	1.93	2.73	3.58	0.46	2.35	2.51	6.5	4.91	2.5
	HORVU.MOREX.r3.7HG0634520	0	0	0.71	0	0.95	0	0	0	0	0	0	0.31	0	1.52	2.17	0
	HORVU.MOREX.r3.7HG0634540	0	0	0	0	0	0	0	0	0	0	0	0	0	0	0	0
	HORVU.MOREX.r3.7HG0634570	0	0	0	0	0	0	0	0	0	0	0	0	0	0	1.79	0
	HORVU.MOREX.r3.7HG0634580	0	0	0	0	0	0	0	0	0	0	0	0	0	0	0	0
	HORVU.MOREX.r3.7HG0634590	0	0	0.36	0.11	0.92	0	0	0.23	0.04	0	0	0	0	1.85	2.86	0.83
	HORVU.MOREX.r3.7HG0634610	0	0	0	0	0	0	0	0	0	0	0	0	0	0	0	0
	HORVU.MOREX.r3.7HG0634620	0	0	0	0	0	0	0	0	16.85	0	0	3.57	0	0	0	0
	HORVU.MOREX.r3.7HG0634640	0	0	0	0	0	0	0	0	0	0	0	0	0	0.6	0.83	0
	HORVU.MOREX.r3.7HG0634650	0	0	0	0	0	0	0	0	0	0	0	0	0	0	0	0
	HORVU.MOREX.r3.7HG0634660	0	0	1.72	0	0	0	0	0	0	0	0	0	0	1.59	2.28	0
	HORVU.MOREX.r3.7HG0634670	0	0	0	0	0	0	0	0	0	0	0	0	0	0	0	0
	HORVU.MOREX.r3.7HG0634680	0	0	1.4	0	0	0.72	0	0	0	0	0	0	0	3.38	9.28	0
	HORVU.MOREX.r3.7HG0634700	0	0	0.57	2.64	3.67	0	0	2.07	2.78	0.24	2.75	4.59	1.74	3.94	0.21	2.29
	HORVU.MOREX.r3.7HG0634710	5.52	19.8	21.29	17.67	13.93	16.22	15.68	16.68	11.93	23.01	14.07	16.55	21.58	19.06	26.47	15.85
	HORVU.MOREX.r3.7HG0634720	15.91	13.56	16.22	42.69	37.65	12.94	21.79	30.46	13.47	15.56	18.49	16.75	11.76	26.42	8.16	20.61
	HORVU.MOREX.r3.7HG0634760	1.96	5.04	2.63	0.22	2.27	11.6	17.46	1.19	0.52	1.15	1.03	0.52	2.22	1.01	1.68	0
	HORVU.MOREX.r3.7HG0634770	2.7	4.67	2.75	0.53	2.81	10.16	16.16	0.45	0.7	1.48	1.65	1.05	2.83	1.44	2.11	0.09
	HORVU.MOREX.r3.7HG0634780	0	0	0	0	0	0	0	0	0	0	0	2.18	0	0	0	0
	HORVU.MOREX.r3.7HG0634790	4.4	9.86	9.18	15.98	4.45	13.03	21.73	18.21	6.07	6.78	2.79	8.15	12.91	12.52	12.19	21.67
	HORVU.MOREX.r3.7HG0634800	0	0	0	0	0	0	0.13	0	0	0	0	0	4	0	0	0
	HORVU.MOREX.r3.7HG0634820	2.72	9	2.56	1.82	3.22	6.83	11.67	2.85	2.33	3.48	4.02	2.7	5.01	3.5	2.52	3.52
	HORVU.MOREX.r3.7HG0634830	0	0	0	0.49	0	0	0	26.15	0	0	0	0	0	2.07	0.16	30.65
	HORVU.MOREX.r3.7HG0634850	35.94	131.62	82.13	91.21	64.09	71.46	52.1	77.36	131	144.25	67.95	179.38	116.87	78.87	121.64	62.69
	HORVU.MOREX.r3.7HG0634860	2.84	15.7	8.99	35.33	112.82	21.82	21.83	30.43	41.35	5.53	8.34	32.4	18.4	1.74	1.3	44.39
	HORVU.MOREX.r3.7HG0634870	4.67	26.97	22.57	35.15	26.72	56.15	75.66	14.02	81.99	83.52	41.21	55.84	47.17	10.49	13.31	6.41
	HORVU.MOREX.r3.7HG0634880	1.94	12.82	15.36	23.9	20.82	31.18	51.52	6.42	25.58	22.22	19.36	20.45	9.58	8.31	3.62	10.7
	HORVU.MOREX.r3.7HG0634900	0	0	0.2	0	0	1.23	0.84	0	0	0	0.28	0.08	0.72	1.68	3.69	0
	HORVU.MOREX.r3.7HG0634910	0	0	2.07	0	0	0	0	0	0	0	0	0	0	2.5	3.08	0
	HORVU.MOREX.r3.7HG0634930	0	0	0.93	0.44	0.1	0	0	0.25	0	0	1.52	0	0	1.87	2.17	0
	HORVU.MOREX.r3.7HG0634940	0	0	0	0	0	0	0	0	2.34	0	15.53	9.48	8.79	0	0	0
	HORVU.MOREX.r3.7HG0634950	0	0	0	0.08	0.1	0	0	0	0	0	0	0	0	0	0	0
	HORVU.MOREX.r3.7HG0634980	0	0	0	0	0	0	0	0	0	0	0	0	0	0	0	0
	HORVU.MOREX.r3.7HG0634990	0	0	0.22	0	0	0	0.07	0	0	0	0	0	0	1.22	3.41	0
	HORVU.MOREX.r3.7HG0635000	0	0	0.37	0	0	0.27	0.58	0	0	0	0	0	0.11	2.1	5.43	0
	HORVU.MOREX.r3.7HG0635010	0	0	1.63	0	0	0	0	0	0	0	0	0	0	1.38	3.02	0
	HORVU.MOREX.r3.7HG0635020	0	0	1	0	0	0	0	0	0	0	0	0	0	0.67	3.18	0
	HORVU.MOREX.r3.7HG0635050	0	0	0	1.09	0.21	0	0	0	1.39	0.64	0.86	0.69	0.61	0.12	0.45	0.48
	HORVU.MOREX.r3.7HG0635090	0	0	0	0.06	0	0	0.14	0.11	0.22	0	0	0	0	0.07	0	0
	HORVU.MOREX.r3.7HG0635110	1.61	10.93	2.51	5.62	4.72	7.54	16.99	4.51	8.16	7.57	2.89	9.46	6.94	1.99	2.27	3.27
	HORVU.MOREX.r3.7HG0635120	5.39	1.31	0.2	15.65	10.14	3.02	2.76	14.46	3.83	0.98	5.06	2.51	2.39	0.12	0.49	17.24
	HORVU.MOREX.r3.7HG0635130	3.61	4.96	5.8	0.78	3.53	3.31	4.42	1.9	1.99	2.75	2.01	2.5	4.76	4.25	5.42	2.57
	HORVU.MOREX.r3.7HG0635150	0	0	1.01	0	1.01	0.37	0.82	0.12	0.44	0	5.17	1.04	8.62	0.52	1.97	0
	HORVU.MOREX.r3.7HG0635160	6.68	53.09	23.15	2.84	12.16	50.11	57.42	9.68	6.54	58.97	2.94	5.93	31.11	19.42	18.65	0.8
	HORVU.MOREX.r3.7HG0635170	4.75	95.2	85.57	1.2	2.87	10.18	30.25	85.23	6.75	5.37	100.41	9.07	70.68	86.44	65.03	0.37
	HORVU.MOREX.r3.7HG0635200	59.43	0	0	0	0	0	0	0	0	0	0	0	0	0	0	0
	HORVU.MOREX.r3.7HG0635210	0.74	0	0	0	0	0	0	0	0	0	0	0	0	0	0	0
	HORVU.MOREX.r3.7HG0635240	1.06	0	0	0	0.19	0	0	0	0	0	0	0	0	0	0	0
	HORVU.MOREX.r3.7HG0635270	1.25	21.47	0	0	0	0	0	0	0	0	0	0	0	0	0	0
	HORVU.MOREX.r3.7HG0635300	17.03	800.65	236.26	4.04	0	43.38	82	557.2	1.01	3.78	2.26	14.53	233.63	156.54	25.53	7.24
	HORVU.MOREX.r3.7HG0635310	0	0	0	0	0	0	3.84	0	0	0.25	0	0	0	0	0	0
	HORVU.MOREX.r3.7HG0635320	48.19	93.35	48.43	6.05	11.39	123.2	114.59	14.17	17.57	57.98	24.45	20.56	83.38	40.47	41.75	12.89
	HORVU.MOREX.r3.7HG0635330	0.77	291.19	59.2	1.75	6.07	71.46	54.41	39.79	17.89	88.76	72.27	25.03	13.41	38.53	1.35	4.4
	HORVU.MOREX.r3.7HG0635350	1.59	407.44	54.77	1.43	9.3	82.44	72.98	17.84	51.73	197.55	93.03	44.96	31.3	28.33	1.11	3.25
	HORVU.MOREX.r3.7HG0635360	0	138.63	36.98	0.6	11.44	49.95	27	60.3	2.53	1.09	111.26	1.77	2.02	60.98	0	0
	HORVU.MOREX.r3.7HG0635370	0.09	8.7	2.07	0.06	3.32	4.61	4.04	3.2	1.24	0.24	7.03	1.57	1.17	1.5	0	0
	HORVU.MOREX.r3.7HG0635380	0	1.08	69.47	23.55	65.8	0.08	0	18.22	37.68	11.35	43.45	52.94	3.59	36.07	72.5	8.04
	HORVU.MOREX.r3.7HG0635390	0	0	0	0	0	0	0	0	0	0	0	0	0	0	0	0
	HORVU.MOREX.r3.7HG0635400	5.58	11.91	7.12	2.53	4.45	19.31	18.56	5.49	5.82	5.03	2.9	5.73	6.8	5.74	9.78	4
	HORVU.MOREX.r3.7HG0635410	21.8	22.72	16.84	29.33	38.52	18.08	8.43	26.36	23.17	32.03	62.09	18.16	21.9	40.32	21.71	20.34
	HORVU.MOREX.r3.7HG0635430	0	0	0	0	0	0	0	0	0	0	0	0	0	0	0	0
	HORVU.MOREX.r3.7HG0635440	0	0	0	0	0	0	0	0	0	0	0	0	0	0	0	0
	HORVU.MOREX.r3.7HG0635460	3.49	6.92	2.19	2.72	3.84	6.74	6.23	1.08	2.18	2.82	3.56	1.42	2.72	1.08	2.34	3.59
	HORVU.MOREX.r3.7HG0635480	0	1.57	0	5.6	1.6	0	0	0.93	0.33	0.86	2.75	0.13	0.77	0	0	5.44
	HORVU.MOREX.r3.7HG0635490	0	0	0	0	0	0	0	0	0	0	0	0	0	0	0	0
	HORVU.MOREX.r3.7HG0635500	0	0	0	0	0	0	0	0	0	0	0	0	0	0	0	0
	HORVU.MOREX.r3.7HG0635550	0	0	100.97	0	0	0	0	0	0	0	0	0	0	2.47	4.09	0
	HORVU.MOREX.r3.7HG0635560	0	0	0	1.82	0.52	0	0	2.12	0.24	0	1.41	0.09	0	0.07	0	2.04
	HORVU.MOREX.r3.7HG0635600	0	0	0	4.13	0	0	0	1.07	0.5	0	1.14	0.95	0	0	0	12.64
	HORVU.MOREX.r3.7HG0635610	0	0	0	0	0	0	0	0	0	0	0	0	0	0	0	0
	HORVU.MOREX.r3.7HG0635620	0	0	0	0	0	0	0	0	0	0	0	0	0	0	0	0
	HORVU.MOREX.r3.7HG0635640	0	0	0	0	0	0	0	0	0	0	0	0	0	0	0	0
	HORVU.MOREX.r3.7HG0635660	0	0	0	0	0	0	0	0	0	0	0	0	0	0	0	0
	HORVU.MOREX.r3.7HG0635710	0	0	0	0	0	0	0	0	1.59	0	0	5.22	0	0	0	0
	HORVU.MOREX.r3.7HG0635740	0.19	1.7	2.11	7.75	3.71	0.88	1.97	6.76	0.66	2.22	4.46	0.7	1.29	3.82	1.33	2.38
	HORVU.MOREX.r3.7HG0635750	0	0	0	0	0	0	0	0	4.55	0.19	0	5.28	0	0	0	0
	HORVU.MOREX.r3.7HG0635780	16.44	50.23	117.81	67.81	30.2	23.97	28.91	39.51	51.87	58.19	28.99	63.76	66.34	68.84	125.36	18.24
	HORVU.MOREX.r3.7HG0635790	3.61	6.25	3.7	3.24	6.77	7.6	9.14	2.99	5.45	5.24	2.82	4.79	5.89	3.29	4.68	1.36
	HORVU.MOREX.r3.7HG0635820	36.17	26.8	10.63	9.36	10.4	18.04	21.03	12.18	16.22	22.68	13.93	17.4	19.2	11	11.91	10.62
	HORVU.MOREX.r3.7HG0635890	0	0	0	0	0	0	0	0	0	0	0	0	0	0	0	0
	HORVU.MOREX.r3.7HG0635910	0	0	0	0	0	0	0	0	0	0	0	0	0	0	0	0
	HORVU.MOREX.r3.7HG0635930	0	0	0	0	0	0	0	0	0	0	0.06	0	0	0	0	0
	HORVU.MOREX.r3.7HG0635950	2.28	12.48	3.23	16.63	4.87	0	0.27	7.8	24.8	0.99	4.02	37.66	15.45	7.18	2.93	19.21
	HORVU.MOREX.r3.7HG0635970	4.04	19.86	0.8	15.45	2.56	0.6	2.76	36.95	27.6	5.95	23.9	31.78	28.85	3.99	0.17	84.82
	HORVU.MOREX.r3.7HG0636000	0.95	9.61	0.24	22.22	2.34	0.08	0.6	19.8	31.68	5.95	11.72	38.56	33.7	2.36	0.21	101.07
	HORVU.MOREX.r3.7HG0636010	1.7	9.48	6.26	3.92	4.29	2.5	2.1	2.15	1.76	4.39	13.45	3.19	6.52	10.36	5.7	0.33
	HORVU.MOREX.r3.7HG0636020	7.74	26.12	87.03	66.87	43.56	28.36	20.87	50.96	45.75	39.37	66.65	53.12	51.08	72.47	107.58	42.57
	HORVU.MOREX.r3.7HG0636030	0	0	1.85	0	0	0.07	0	3.97	0.22	0.57	4.7	1.55	3.08	1.75	2.17	0
	HORVU.MOREX.r3.7HG0636050	1.45	2.24	1.96	3.34	2.83	3.84	3.36	0.66	2.28	3.08	0.67	1.91	2.86	1.61	2.38	2.22
	HORVU.MOREX.r3.7HG0636060	0	0	0	0.17	0.54	0	0	0.94	0	0	0.08	0	0	2.94	0.74	6.72
	HORVU.MOREX.r3.7HG0636070	0	0	0	0	0	0	0	0	0.52	0	0	1	0	0.07	1.1	0
	HORVU.MOREX.r3.7HG0636110	0	0	0	0	0	0	0	0	0	0	0	0	0.04	0	0	0
	HORVU.MOREX.r3.7HG0636120	0	0	0	0	0	0	0	0	0	0	0	0	0	0	0	0
	HORVU.MOREX.r3.7HG0636130	0	0	0	0.23	0.11	0	0	2.31	0	0	1.21	0	0	0	0	2.17
	HORVU.MOREX.r3.7HG0636150	0	0	0	0	0	0	0	0	0	0	0	0	0	0	0	0
	HORVU.MOREX.r3.7HG0636230	0	0	0	0	0	0	0	0	0	0	0	0.15	0	0	0.04	0
	HORVU.MOREX.r3.7HG0636240	0	1.93	0.08	0	0	0	0	0	0.56	0	0	1.39	0	0	0.04	0
	HORVU.MOREX.r3.7HG0636250	0	0	0	0.14	0.18	0.31	0.16	0	0.2	0.36	0.02	0.34	0.33	0	0.22	0.07
	HORVU.MOREX.r3.7HG0636260	0	0	0	0	0	0	0	0	0	0	0	0	0	0	0	0
	HORVU.MOREX.r3.7HG0636280	0.67	0	0	0	0	0	0	0	0	0	0.02	0	0	0.27	0	0
	HORVU.MOREX.r3.7HG0636290	0.35	0	0	0	0	0	0	0	0	0	0	0	0	0	0	0
	HORVU.MOREX.r3.7HG0636300	0.3	0	0	0	0	0	0	0	0	0	0	0	0	0	0	0
	HORVU.MOREX.r3.7HG0636320	0	0	0.53	0.06	0	0	0	0	0.05	0	0	0.46	0	0	0.86	0.07
	HORVU.MOREX.r3.7HG0636330	2.7	1.88	0.36	0.14	0.88	1.05	2.81	0.81	0.46	0.8	0.52	0.48	0.75	1.84	0	0.15
	HORVU.MOREX.r3.7HG0636340	1.5	8.56	8.03	0.69	3.54	19.01	16.04	3.02	2.41	3.79	4.09	4.89	10.09	6.6	4.25	1.55
	HORVU.MOREX.r3.7HG0636350	23.01	42.82	24.79	22.65	35.95	41.03	60.21	27.1	29.33	44.07	32.23	28.2	34.8	22.93	25.35	21.82
	HORVU.MOREX.r3.7HG0636370	1.93	6.61	7.99	52.49	42.88	12.26	17.62	48.07	35.81	15.55	130.56	6.45	3.69	18.85	9.57	35.9
	HORVU.MOREX.r3.7HG0636380	1.45	2.35	2.3	1.75	2.52	2.81	3.2	1.61	2.02	2.51	2.27	2.87	3.12	1.96	3.67	0.82
	HORVU.MOREX.r3.7HG0636400	3.57	4.74	1.56	1.34	2.04	3.07	6.41	2.04	1.25	1.78	1.89	1.26	1.5	2.6	0.44	1.43
	HORVU.MOREX.r3.7HG0636420	34.43	73.36	47.86	36.43	67.47	76.34	96.72	49.35	52.74	56.16	58.06	44.11	51.76	42.5	54.79	51.82
	HORVU.MOREX.r3.7HG0636440	0	0	0	0	0	0	0	0	0	0	0	0	0	0	0	0
	HORVU.MOREX.r3.7HG0636450	0.52	0.97	0	3.22	1.03	0	0	1.04	1.17	0	0.99	0.48	0.15	0	0.23	4.78
	HORVU.MOREX.r3.7HG0636480	0	0	0	72.78	35.99	0	0	43.95	1.46	0	0.07	0.23	0	0	0	61.82
	HORVU.MOREX.r3.7HG0636500	0	0	0.09	0	0	0	0	0	0	0	0	0	0	0.1	0.1	0
	HORVU.MOREX.r3.7HG0636510	1.33	6.68	5.08	1.08	3.58	8.85	8.61	1.58	2.34	7.84	5.93	3.67	7.99	3.52	4.81	2.44
	HORVU.MOREX.r3.7HG0636520	0	0	0	0	0	0	0	0	0	0	0	0	0	0	0	0
	HORVU.MOREX.r3.7HG0636530	19.38	22.39	13.36	15.2	15.33	5.04	8.49	17.79	10.76	24.31	21.02	12.41	10.72	19.37	11.69	16.34
	HORVU.MOREX.r3.7HG0636540	6.72	12.66	3.63	12.89	2.92	4.89	2.7	0.96	0.41	1.19	0.6	0.67	1.47	7.2	5.61	0.13
	HORVU.MOREX.r3.7HG0636560	0	0	0	1.12	0.15	0	0	1.46	0	0	0	0	0	0	0	8.94
	HORVU.MOREX.r3.7HG0636570	8.53	9.27	4.66	12.17	15.21	5.63	6.86	12.61	6.94	5.77	17.52	5.31	4.52	8.88	3.46	14.3
	HORVU.MOREX.r3.7HG0636590	5.64	6.47	3.74	6.96	9.03	5.6	8.44	6.33	7.49	7.6	5.3	6.69	7.56	4.34	2.7	7.01
	HORVU.MOREX.r3.7HG0636600	0	0	0	0	0	0	0	0	0	0	0	0	0	0	0	0
	HORVU.MOREX.r3.7HG0636630	2.07	1.53	14.62	4.02	1.27	0.08	0.23	1.75	1.1	0.22	5.04	0.59	6.44	13.96	0.93	0.86
	HORVU.MOREX.r3.7HG0636640	5.62	33.04	3.91	724.91	221.61	3	2.4	195.18	106.59	3.49	57.59	87.26	49.72	0	0	586.44
	HORVU.MOREX.r3.7HG0636660	73.46	91.08	77.33	49.72	35.13	37.95	48.07	35.16	33.52	61.99	51.82	40.6	53.71	79.69	64.38	39.99
	HORVU.MOREX.r3.7HG0636670	0	0	0	0	0	0	0	0	0	0	0	0	0	0	0	0
	HORVU.MOREX.r3.7HG0636680	0	0	0	0	0	0	0	0	0	0	0	0	0	0.37	0.17	0
	HORVU.MOREX.r3.7HG0636690	0	0	0	3.01	2.92	0	0	22.57	0.04	0	0.03	0	0	0	0	4.42
	HORVU.MOREX.r3.7HG0636710	0.83	10.83	6.75	6.85	8.54	12.49	17.73	8.97	11.41	14.05	11.33	11.32	15.09	6.34	3.91	2.81
	HORVU.MOREX.r3.7HG0636740	0	0	0.74	0.59	0.59	0	0	0.15	0.1	0	0.86	0.05	0	2.31	2.57	0.07
	HORVU.MOREX.r3.7HG0636750	0	3.25	18.22	0	0.2	8.39	4.35	3.34	0.1	0.72	0.22	0.35	5.67	10.52	16.43	0
	HORVU.MOREX.r3.7HG0636760	0	0	0	0	0	0	0	0	0.2	0	0	0.62	0	0	0	0
	HORVU.MOREX.r3.7HG0636780	0.21	2.42	0	3.96	3.95	0.73	0.46	8.1	11.32	2.28	5.2	7.23	4.24	0	0	9.45
	HORVU.MOREX.r3.7HG0636790	0	0	0	0	0	0	0	0	0	0	0	0	0	0	0	1.66
	HORVU.MOREX.r3.7HG0636800	0	0	0	0	0	0	0	0.2	0	0	0	0	0	3.18	26.53	0.1
	HORVU.MOREX.r3.7HG0636830	0	0	0.57	0	0	0	0	0	0	0	0	0	0	16.7	36.34	0
	HORVU.MOREX.r3.7HG0636850	0	0	0	28.47	0.28	0	0	17.77	0	0	0	0	0	0	0	653.74
	HORVU.MOREX.r3.7HG0636870	0	0	0	0	0	0	0	0	0	0	0	0	0	0	0	0
	HORVU.MOREX.r3.7HG0636880	0	0	3.32	0.05	0	0	0	0	0	0	0	0	0	0.15	0	5.75
	HORVU.MOREX.r3.7HG0636890	0	0	12.67	0	0	0	0	0	0	0	0	0	0	2.62	0.75	0
	HORVU.MOREX.r3.7HG0636900	19.75	14.3	14.49	2.55	15.26	24.08	36	7.5	13.29	16.97	29.49	12.73	16.99	19.82	14.56	4.81
	HORVU.MOREX.r3.7HG0636950	0	0	0	3.84	0.21	0	0	3.6	1.19	0	0.26	0.38	0	0	0	3
	HORVU.MOREX.r3.7HG0636970	0.12	1.7	0.21	0.54	0.11	0.39	0.94	0	1.92	3.64	1.67	1.75	4.88	0.75	2.31	0.81
	HORVU.MOREX.r3.7HG0636980	0.77	3.16	0.84	0.42	0.17	1.52	2.52	0.24	1.83	3.33	2.24	1.47	4.5	1.46	2.2	0.69
	HORVU.MOREX.r3.7HG0637000	0.28	3.41	2.84	7.86	1.15	2.88	6.53	2.49	1.7	2.42	11.44	2.59	24.85	5.44	8.51	1.36
	HORVU.MOREX.r3.7HG0637020	0	0	0	0	0	0	0	0	0	0	0	0	0	0	0	0
	HORVU.MOREX.r3.7HG0637050	0	0.49	0.46	1.85	1.6	0.55	0.79	0.7	3.08	4.8	0.54	2.55	3.29	0.61	2.71	1.58
	HORVU.MOREX.r3.7HG0637060	0	0	0	0	0	0	0	0	0	0	0	0	0	0	0	0
	HORVU.MOREX.r3.7HG0637070	0	0	0.12	0	0	0	0	0	0	0	0	0	0	0.15	0.5	0
	HORVU.MOREX.r3.7HG0637080	0	0	0.16	0	0.13	0	0	0	0	0	0	0	0	1.46	2.17	0
	HORVU.MOREX.r3.7HG0637090	0	0	0	0	0	0	0	0	0	0	0	0	0	0	0	0
	HORVU.MOREX.r3.7HG0637100	0	0	0	0	0.61	0	0	0.12	0	0	0	0	0	0.8	9.32	0
	HORVU.MOREX.r3.7HG0637120	0	0	0	0	0	0	0	0	0	0	0	0	0	0	0	0
	HORVU.MOREX.r3.7HG0637130	9.75	7.43	2.36	1.42	3.22	0.52	2.9	2.7	1.92	2.58	0.71	2.91	1.02	2.6	0.67	2.74
	HORVU.MOREX.r3.7HG0637150	0	5.99	9.54	10.38	32.16	1.54	3.63	26.63	5.75	7.03	101.16	14.28	13.48	8.12	3.73	0.74
	HORVU.MOREX.r3.7HG0637160	0	0	0	0	0	0	0	0	0	0	0	0	0	0	0	0
	HORVU.MOREX.r3.7HG0637170	0	0	0	0	0	0	0	0	0	0	0	0	0	0	0	0
	HORVU.MOREX.r3.7HG0637190	0.16	1.86	1.94	7.49	8.4	0.76	2.21	1.25	15.33	100.98	8.18	4.23	23.31	1.62	2.28	0.93
	HORVU.MOREX.r3.7HG0637200	0.08	0.79	0	0.47	0.97	0.57	1.31	0.66	1.11	0.6	3.94	0.56	3.71	0.09	0.05	0.29
	HORVU.MOREX.r3.7HG0637230	0	0	0	0	0	0	0	0	0	0	0	0	0	0	0	0
	HORVU.MOREX.r3.7HG0637240	0	0	0.08	4	6.29	0	0	0.91	0.84	0	3.7	1.47	1.09	0	0	0
	HORVU.MOREX.r3.7HG0637270	3.2	10.89	11.05	3.21	10.66	25.98	28.77	6.39	10.34	8.14	6.08	8.78	11.92	6.73	10.06	3.68
	HORVU.MOREX.r3.7HG0637280	0	0.55	61.47	19.7	27.92	2.57	1.91	57.08	54.97	1.03	89.65	19.47	2.46	57.95	146.54	6.38
	HORVU.MOREX.r3.7HG0637290	0	0	1.09	19	12.02	3.67	2.04	9.96	23.34	0.72	5.48	9.86	1.31	5.33	2.22	0.23
	HORVU.MOREX.r3.7HG0637310	0	0	0	0	0	0	0	0	0	0	0	0	0	0	0	0
	HORVU.MOREX.r3.7HG0637320	10.51	10.31	7.84	3.45	8.32	19.83	23.74	7.48	6.42	4.81	4.85	5.78	8.04	7.29	7.92	4.66
	HORVU.MOREX.r3.7HG0637330	4.41	5.03	5.61	4.17	7.84	8.47	8.63	2.72	5.83	4.51	4.45	4.37	5.69	5.77	8.5	4.27
	HORVU.MOREX.r3.7HG0637340	1.55	0.56	2.94	0.54	1.97	1.21	1.76	1.67	0.05	0.99	1.53	0.59	12.22	3.7	2.71	0
	HORVU.MOREX.r3.7HG0637360	0	0	0.07	0	0.55	0	0	0	0	0.2	0.08	0.05	3.23	0.11	0.36	0
	HORVU.MOREX.r3.7HG0637400	0	0	0	0	0	0	0	0	0.5	0	0	0.79	0	0	0.1	0
	HORVU.MOREX.r3.7HG0637410	0	0	0	0	0	0	0	0	0	0	0	0	0	0	0	0
	HORVU.MOREX.r3.7HG0637430	0	0	0	0	0	0	0	0	0	0	0	0	0	0	0	0
	HORVU.MOREX.r3.7HG0637440	0	0	0	0	0	0	0	0	0.49	0	0	0.8	0	0.06	0.1	0
	HORVU.MOREX.r3.7HG0637450	0	0	0	0	0	0	0	0	0	0	0	0	0	0	0	0
	HORVU.MOREX.r3.7HG0637460	0	0	0	0	0	0	0	0	0	0	0	0	0	0	0	0
	HORVU.MOREX.r3.7HG0637470	1.17	4.38	2.55	3.34	5.87	4.51	5.66	3.96	2.67	2.99	6.33	2.86	4.26	3.64	1.3	5.98
	HORVU.MOREX.r3.7HG0637480	0	0	0	0	0	0	0	0	0	0	0	0	0	0	0	0
	HORVU.MOREX.r3.7HG0637500	12.58	8	4.75	12.41	8.73	9.09	12.22	6.29	8.75	12.93	4.72	7.29	7.88	4.81	5.76	6.66
	HORVU.MOREX.r3.7HG0637540	1.91	1.71	10.06	0.23	5.55	2.15	1.76	0.35	1.8	45.76	3.23	0.24	1.46	3.55	1.28	0
	HORVU.MOREX.r3.7HG0637550	0	0	0	0	0.2	0	0	0	0	0	0	0	0	0	0	0
	HORVU.MOREX.r3.7HG0637560	10.88	313.54	0	0	0	0	0	0	0	0	0	0	0	0	0	0
	HORVU.MOREX.r3.7HG0637570	10.79	308.66	0	0	0	0	0	0	0	0	0	0	0	0	0	0
	HORVU.MOREX.r3.7HG0637580	1.23	19.11	0	0	0	0	0	0	0	0	0	0	0	0	0	0
	HORVU.MOREX.r3.7HG0637590	1.22	18.82	0	0	0	0	0	0	0	0	0	0	0	0	0	0
	HORVU.MOREX.r3.7HG0637600	0	0	0	0	0	0	0	0	0	0	0	0	0	0	0	0
	HORVU.MOREX.r3.7HG0637610	27.7	290.19	0	0	0	0	0	0	0	0	0	0	0	0	0	0
	HORVU.MOREX.r3.7HG0637620	17.36	260.34	0	0	0	0	0	0	0	0	0	0	0	0	0	0
	HORVU.MOREX.r3.7HG0637630	24.02	244.74	0	0	0	0	0	0	0	0.05	0	0	0	0	0	0
	HORVU.MOREX.r3.7HG0637640	11.9	324.68	0	0	0	0	0	0	0	0	0	0	0	0	0	0
	HORVU.MOREX.r3.7HG0637680	0	57.68	0	0	0	0	0	0	0	0	0	0	0	0	0	0
	HORVU.MOREX.r3.7HG0637690	0	58.43	0	0	0	0	0	0	0	0	0	0	0	0	0	0
	HORVU.MOREX.r3.7HG0637700	0	58.03	0	0	0	0	0	0	0	0	0	0	0	0	0	0
	HORVU.MOREX.r3.7HG0637710	0	58.3	0	0	0	0	0	0	0	0	0	0	0	0	0	0
	HORVU.MOREX.r3.7HG0637760	22.72	25.31	15.07	40.93	22.08	9.54	10.46	15.4	15.18	36.39	10.62	17.8	14.03	17.77	10.52	40.92
	HORVU.MOREX.r3.7HG0637770	0	0	0	0	0	0	0	0	0	0	0	0	0	0	0	0
	HORVU.MOREX.r3.7HG0637790	4.14	149.38	0	0	0	0	0	0	0	0.47	0	0	0	0	0	0
	HORVU.MOREX.r3.7HG0637810	0.23	0	2.67	0	0	0	0.97	1.62	0	0.05	0	0	0.05	7.05	1.76	0
	HORVU.MOREX.r3.7HG0637870	0	0	0	0	0	0	0	0	0	0	0	0	0	0	0	0
	HORVU.MOREX.r3.7HG0637930	0	0.08	0	0	0	0	0	0	0	0	0	0	0	0	0	0
	HORVU.MOREX.r3.7HG0637940	0	0	0	0	0	0	0	0	0	0	0	0.12	0	0	0	0
	HORVU.MOREX.r3.7HG0637960	46.66	62.83	29.14	30.74	30.49	57.35	73.78	43.43	74.35	135.49	30.6	64.31	50.94	26.77	31.62	39.25
	HORVU.MOREX.r3.7HG0637970	0	0	0.74	0	0.08	0	0	0.13	0	0	2.72	0.11	0	2.03	0.8	0
	HORVU.MOREX.r3.7HG0637990	0	0	0	0	0	0	0	0	0	0	0	0	0	0	0	0
	HORVU.MOREX.r3.7HG0638020	0	0	0	0	0	0	0	0	0	0	0	0	0	0.08	0	0
	HORVU.MOREX.r3.7HG0638070	0	0	0	0	0	0	0	0	0	0	0	0	0	0	0	0
	HORVU.MOREX.r3.7HG0638090	0	0	0	0	0	0	0	0	0	0	0	0	0	0	0	0
	HORVU.MOREX.r3.7HG0638110	0	0	0	0.07	0	0	0	0.11	0	0	0	0	0	0.14	0	6.42
	HORVU.MOREX.r3.7HG0638160	38.4	41.65	36.59	22.72	27.8	22.44	20.63	30.5	22.67	33.8	20.99	24.57	27.73	55.41	49.7	35.51
	HORVU.MOREX.r3.7HG0638180	0	0	0	0	0	0	0	0	0	0	0	0	0	0	0	0
	HORVU.MOREX.r3.7HG0638210	0	0	0	0	0	0	0.64	0	0	0	0	0	0	0	0	0
	HORVU.MOREX.r3.7HG0638270	0	0	0	0	0	0	0.29	0	0	0	0	0	0	0	0	0
	HORVU.MOREX.r3.7HG0638280	0	0	0	0	0	0	1.72	0	0	0	0	0	0	0	0	0
	HORVU.MOREX.r3.7HG0638300	0	0	0	0	0	0	0	0	0	0	0	0	0	0	0	0
	HORVU.MOREX.r3.7HG0638310	0	0	0	0	0	0	0	0	0	0	0	0	0	0	7.76	0
	HORVU.MOREX.r3.7HG0638320	0	0	0	0	0	0	0	0	0	0	0	0	0	0	10.4	0
	HORVU.MOREX.r3.7HG0638330	0	0	0	0	0	0	0	0	0	0	0	0	0	0	6.51	0
	HORVU.MOREX.r3.7HG0638340	4.46	11.57	4.89	4.4	11.27	7.71	8.27	6	6	18.78	8.18	5.79	7.98	2.63	1.52	5.46
	HORVU.MOREX.r3.7HG0638370	12	29.48	26.88	1.83	8.16	29.32	30.66	13.33	15.71	19.02	16.96	22.63	45.24	20.53	43.64	13.25
	HORVU.MOREX.r3.7HG0638390	1.36	4.26	8.14	5.87	7.15	6.97	8.7	4.2	5.56	9.71	7.08	7.33	13.3	5.54	12.09	4.19
	HORVU.MOREX.r3.7HG0638420	0	0	0	0	0	0	0	0	0	0	0	0	0	0	0	0
	HORVU.MOREX.r3.7HG0638430	0	0	0	0	0	0	0	0	0	0	0	0	0	0	0	0
	HORVU.MOREX.r3.7HG0638450	0	0	0	0	0	0	0	0	0	0	0	0	0	0	0	0
	HORVU.MOREX.r3.7HG0638480	0	0	0	0	0	0	0	0	0	0	0	0	0	0	0	0
	HORVU.MOREX.r3.7HG0638540	0	3.13	0	0.2	0.06	0.31	1.32	0	0.16	1.1	0.15	0.68	0.91	0.08	0	0
	HORVU.MOREX.r3.7HG0638550	13.76	42.25	114.01	75.9	77.42	26.8	21.8	39.48	56.4	68.41	60.11	60.4	69.18	77.04	133.4	43.54
	HORVU.MOREX.r3.7HG0638810	0	0	0	0	0	0	0	0	0	0	0	0	0	0	0	0
	HORVU.MOREX.r3.7HG0638840	31.79	36.18	17.24	2.36	2.88	32.66	18.69	11.51	10.57	21.7	17.69	8.84	8.95	14.84	19.05	2.8
	HORVU.MOREX.r3.7HG0638850	43.44	45.53	13.62	7.3	7.43	22.62	12.93	8.74	47.56	89.8	19.82	36.51	33.75	16.17	100.65	10.35
	HORVU.MOREX.r3.7HG0638930	75.66	154.66	98.94	37.05	68.82	121.2	116.43	62.15	64.46	135.62	78.77	88.57	120.47	93.21	95.94	76.27
	HORVU.MOREX.r3.7HG0638940	1.01	2.51	1.31	0.65	0.65	5.65	6.44	0.5	0.83	0.49	0.55	0.83	1.39	1.86	1.09	0.47
	HORVU.MOREX.r3.7HG0639030	0	0	0	0	0	0	0	0	0	0	0	0	0	0	0	0
	HORVU.MOREX.r3.7HG0639080	8.72	11.25	8.66	17.5	25.37	12.59	12.82	16.48	28.39	11.93	16.97	18.33	12.97	13.97	18.8	17.94
	HORVU.MOREX.r3.7HG0639100	128.56	367.02	339.73	104.43	101.95	141.95	96.74	105.06	222.31	162.01	236.75	301.01	217.35	350.64	312.56	65.05
	HORVU.MOREX.r3.7HG0639110	0.12	0.64	0	0	0.06	0	0	0	0	0.38	0.33	0.11	0	0	0	1.26
	HORVU.MOREX.r3.7HG0639150	8.3	7.41	5.59	5.97	11.97	14.5	25.92	7.82	5.28	4.73	5.08	5.6	5.79	5.41	4.43	2.72
	HORVU.MOREX.r3.7HG0639160	0	0	0	0	0	0	0	0	0.56	0	0	2.44	0	0	0	0
	HORVU.MOREX.r3.7HG0639200	0	0	0	0	0	0	0	0	0	0	0	0	0	0.12	0	0
	HORVU.MOREX.r3.7HG0639230	0	14.27	0.1	5.01	13.7	0.68	0	28.7	41.47	0	5.47	31.59	0.93	0	0	0
	HORVU.MOREX.r3.7HG0639250	215.51	0	0	0	0	0	0	0	0.07	0	0	0	0	0	0.13	0
	HORVU.MOREX.r3.7HG0639260	0	0	0	0	0	0	0	0	0	0	0	0	0	0	0	0
	HORVU.MOREX.r3.7HG0639300	1.88	6.38	4.63	5.48	5.5	5.11	6.81	5.07	3.24	6.05	3.39	4.16	6.66	5.85	3.66	5.52
	HORVU.MOREX.r3.7HG0639310	3976.21	0.78	1.03	1.64	8.12	0.1	0.34	0.76	1.39	0.36	0.74	0.3	0.28	0.12	0.63	0.68
	HORVU.MOREX.r3.7HG0639320	2328.96	0.11	0.95	0	0	0	0.07	0	0	0	0	0	0	0.14	0	0
	HORVU.MOREX.r3.7HG0639330	0.36	0	0	0	0	0	0.35	0	0.1	0	0	0.45	0.06	0	0	0
	HORVU.MOREX.r3.7HG0639340	0.48	0.5	0	1.32	1.02	0	0	0	0	0.54	0	0	0	0.8	0.08	3.56
	HORVU.MOREX.r3.7HG0639350	6.13	0.34	0	0	0	0	0	0	0	0	0	0	0	0	0	0
	HORVU.MOREX.r3.7HG0639360	12.63	111.27	39.03	14.57	17.16	147.3	216.86	46.52	14.81	40.97	20.1	13.11	67.6	50.66	28.67	8.72
	HORVU.MOREX.r3.7HG0639370	0.11	1.23	0.32	25.96	16.57	1.59	1.7	4.13	5.31	1.91	17.79	3.95	2.75	0.3	0.04	7.76
	HORVU.MOREX.r3.7HG0639380	74.25	378.28	290.17	75.48	1000.45	309.77	203.17	288.78	407.77	71.98	115.06	343.86	249.84	84.22	87.54	442.32
	HORVU.MOREX.r3.7HG0639390	14.23	5.45	0	0	0	0	0	0	0	0	0	0	0	0	0	0
	HORVU.MOREX.r3.7HG0639400	0	0.06	0	0.16	0.1	0	0	0	0	0.14	0	0	0	0	0	0.85
	HORVU.MOREX.r3.7HG0639410	0	0	0	0	0	0	0	0	0	0	0	0	0	0	0	0
	HORVU.MOREX.r3.7HG0639420	29.94	0	0	0	0	0	0	0	0	0	0	0	0	0	0	0
	HORVU.MOREX.r3.7HG0639440	0	0	0	0.05	0	0	0	0.19	0	0	0	0	0	0	0	31.13
	HORVU.MOREX.r3.7HG0639470	0	0	0	0.14	0	0	0	0.59	0	0	0	0	0	0	0	44.5
	HORVU.MOREX.r3.7HG0639500	0	0	0	0.14	0	0	0	0.6	0	0	0	0	0	0	0	44.93
	HORVU.MOREX.r3.7HG0639530	0	0	0	0.06	0	0	0	0.22	0	0	0	0	0	0	0	32.16
	HORVU.MOREX.r3.7HG0639560	0	0	0	0.06	0	0	0	1.28	0	0.93	0	0	0.51	0	0	34.4
	HORVU.MOREX.r3.7HG0639610	0	0	0	0	0	0	0	0	0	0	0	0	0	0	0	0.13
	HORVU.MOREX.r3.7HG0639620	0	0	0	0	0	0	0	0	0	0	0	0	0	0	0	0.07
	HORVU.MOREX.r3.7HG0639630	5.07	1.89	0	0	0	0	0	0	0.62	0.5	0	0.43	0.57	0	0	0.12
	HORVU.MOREX.r3.7HG0639640	0	59.24	0	0	0	0	0	0	0	0	0	0	0	0	0	0
	HORVU.MOREX.r3.7HG0639650	4.03	64.42	0	0	0	0	0	0	0	0	0	0	0	0	0	0
	HORVU.MOREX.r3.7HG0639690	0	0	0	0	0	0	0	0	0	0	0	0	0	0	0	0
	HORVU.MOREX.r3.7HG0639740	0.25	0	0	0	0	0	0	0	0	0	0	0	0	0.11	0	0.68
	HORVU.MOREX.r3.7HG0639750	0	0	0	0	0	0	0	0	0	0	0	0	0	0	0.14	0
	HORVU.MOREX.r3.7HG0639770	0	0	1.29	0.16	5.19	0	0.05	0.28	0.21	0	0.06	0.35	0	0.48	0.53	0
	HORVU.MOREX.r3.7HG0639810	9.26	0	0.59	3.44	1.56	0.16	1.04	1.98	0.96	2.21	1.48	0.73	4.05	1.48	1.88	1.41
	HORVU.MOREX.r3.7HG0639820	0	0	0	0	0	0	0	0	0	0	0	0	0	0.44	2.81	0
	HORVU.MOREX.r3.7HG0639840	0	0	0	4.52	0	0	0	8.56	0	0	0	0	0	0	0	7.37
	HORVU.MOREX.r3.7HG0639850	0	0	0	0	0	0	0	0	0	0	0	0	0	0.07	0.16	0
	HORVU.MOREX.r3.7HG0639870	0	0	0	101.97	0.27	0	0	66.31	0	0	0	0	0	0	0	21.07
	HORVU.MOREX.r3.7HG0639890	3.28	3.15	3.35	2.03	1.55	12.91	13.86	2.63	2.86	2.76	3.01	2.04	3.02	3.6	6.1	1.37
	HORVU.MOREX.r3.7HG0639910	71.06	37.21	26.05	12.49	11.25	67.86	76.45	19.09	27.78	29.29	20.53	37.67	39.11	21.01	28.67	16.46
	HORVU.MOREX.r3.7HG0639930	3.11	6.03	2.7	2.26	3.84	5.95	8.49	3.27	2.66	3.63	3.2	3.28	4.22	2.17	1.88	2.44
	HORVU.MOREX.r3.7HG0639980	7.8	7.43	11.74	1.01	10	7.46	3.85	11.26	1333.15	47.12	1540.74	2461.97	792.39	59.47	66.2	0.43
	HORVU.MOREX.r3.7HG0640000	0	0	0	0	0	0	0.1	0	0	0	0	0	0	0	0	0
	HORVU.MOREX.r3.7HG0640060	0	0	2.85	12.7	1.32	0	0	34.57	0	0	0	0	0	5.16	0	323
	HORVU.MOREX.r3.7HG0640090	0.17	0	1.66	11.38	7.29	0	0	22.35	2.37	1.07	7.67	2.08	0.44	11.4	1.59	58.63
	HORVU.MOREX.r3.7HG0640110	0	0	0	0	0	0	0	0	0	0	0	0	0	0	0	0
	HORVU.MOREX.r3.7HG0640130	0	0	7.12	0.81	3	0.51	0	3.31	16.39	1.95	61.76	27.83	5.66	27.48	11.66	0.34
	HORVU.MOREX.r3.7HG0640140	0.11	0.95	0.18	0.77	0.43	1.1	3.7	0.19	0.71	1.41	0.26	0.49	1.89	2.85	2.79	0.2
	HORVU.MOREX.r3.7HG0640150	2.5	10.88	12.77	3.23	7.1	12.93	10.3	4.85	6.31	8.85	12.65	10.67	12.98	8.45	15.76	3.01
	HORVU.MOREX.r3.7HG0640180	89.15	174.64	389.93	147.25	93.36	155.85	94.24	162.15	111.4	172.25	217.96	151.6	247.71	324.12	342.65	132.93
	HORVU.MOREX.r3.7HG0640190	0	0	0	0	0	0	0	0.9	0	0	0	0	0	1.38	0	0
	HORVU.MOREX.r3.7HG0640210	0	0	0	0	0	0	0	0	0	0	0	0	0	0	0	0
	HORVU.MOREX.r3.7HG0640220	0	0	0	0	0	0	0	0	0	0	0	0	0	0	0	0
	HORVU.MOREX.r3.7HG0640230	0	0	0	0	0	0	0	0	0	0	0	0	0	0	0	0
	HORVU.MOREX.r3.7HG0640270	10.87	0	0.62	0	0	0	0	0	0	0	0	0	0	0	0	0
	HORVU.MOREX.r3.7HG0640290	0	0	0	0	0	0	0	0	0	0	0	0	0	0	0	0
	HORVU.MOREX.r3.7HG0640300	0	0	0	0	0	0	0.05	0	0	0	0	0	0	0	0	0
	HORVU.MOREX.r3.7HG0640320	38.82	0	0.12	0	0	0	0	0	0	0	0	0	0	0	0	0
	HORVU.MOREX.r3.7HG0640340	0	0	3.09	0	3.28	0	0	0	0	0	0	0	0	0	0	0
	HORVU.MOREX.r3.7HG0640370	0	0	0	0	0	0	0	0	0	0	0	0	0	0	0	0
	HORVU.MOREX.r3.7HG0640380	0	0	0	0	0	0	0	0	0	0	0	0	0	0	0	0
	HORVU.MOREX.r3.7HG0640390	0	0	0.24	0	0	0	0	0	0	0	0	0	0	0.86	2.15	0
	HORVU.MOREX.r3.7HG0640420	0	0	0	0	0	0	0	0	0	0	0	0	0	0	0	0
	HORVU.MOREX.r3.7HG0640430	1.55	4.31	3.94	3.01	5.14	6.99	8.42	2.7	3.21	4.74	3.35	2.69	4.92	3.3	4.38	3.47
	HORVU.MOREX.r3.7HG0640440	0.89	6.91	6.67	5.78	9.19	9.43	10.02	5.82	4.74	6.01	6.53	3.12	6.74	4.02	6.19	4.15
	HORVU.MOREX.r3.7HG0640470	6.21	15.01	15.81	9.86	14.75	25.46	26.03	8.1	10.52	17.03	8.88	12.74	18.23	6.59	16.93	8.18
	HORVU.MOREX.r3.7HG0640480	2.53	3.95	4.79	5.43	5.27	2.1	2.55	1.24	1.43	2.04	3.92	1.46	1.91	6.7	4.19	3.34
	HORVU.MOREX.r3.7HG0640490	11.27	37.82	26.05	9.39	10	45.99	44.84	14.05	22.81	34.52	41.92	37.09	36.91	32.47	24.55	3.92
	HORVU.MOREX.r3.7HG0640520	0	0	0	0	0	0	0	0	0	0	0	0	0	0	0	0
	HORVU.MOREX.r3.7HG0640540	0.2	7.76	0.28	0.58	0.16	0.08	0.07	1.49	3.2	0.17	6.66	9.74	2.36	2.98	1.7	0.09
	HORVU.MOREX.r3.7HG0640550	0	0	0.07	0	0.3	0	0	0	0	0.13	0.14	0.35	1.88	0.19	0.64	0
	HORVU.MOREX.r3.7HG0640560	0	0	0	0	0	0	0	0	0	0	0	0	0	0	0	0
	HORVU.MOREX.r3.7HG0640570	2.85	8.32	9.96	3.62	22.1	15.32	16.82	3.4	4.94	9.77	8.97	4.24	11.38	12.34	7.34	3.65
	HORVU.MOREX.r3.7HG0640580	40.61	24.62	12.5	20.56	35.45	15.92	16.25	26.48	22.95	14.18	9.6	23.99	16.81	5.78	8.14	55.4
	HORVU.MOREX.r3.7HG0640590	0	0	0	4.57	0.83	0	0	3.9	0.26	0	0	0	0	0	0	15.6
	HORVU.MOREX.r3.7HG0640610	4.29	7.88	5.02	12.51	16.91	6.56	10.43	6.88	9.69	5.99	6.37	6.93	7.29	3.55	3.47	11.74
	HORVU.MOREX.r3.7HG0640620	0	0	0	0	0	0	0	0	0	0	0	0	0	0	0	0
	HORVU.MOREX.r3.7HG0640630	0	0	0	0	0	0	0	0	0	0	0	0	0.1	0	0	0
	HORVU.MOREX.r3.7HG0640640	0	0	0	0	0	0	0	0	0	0	0	0	0.05	0	0	0
	HORVU.MOREX.r3.7HG0640650	0.4	0.26	0	0	0	0	0	0	0	0	0	0	0	0	0	0
	HORVU.MOREX.r3.7HG0640660	0	0	0	0	0	0.66	3.4	1.33	0	0	0	0.9	2.65	0.44	0.39	0
	HORVU.MOREX.r3.7HG0640690	0	0	0.1	0	0	0.71	1.67	0	0	0.05	0	0	0.17	0	0	0
	HORVU.MOREX.r3.7HG0640700	0	0.67	2.26	0.87	2.4	2.42	4.35	2.21	0.12	0.82	2.23	0.22	0.87	4.16	1.85	0.63
	HORVU.MOREX.r3.7HG0640710	0	0	10.02	0	0	0	0	0	0	0	0	0	0	4.15	7.33	0
	HORVU.MOREX.r3.7HG0640720	0	0	0	0.31	0.7	0	0	3.76	0	0	0	0	0	0	0	14.49
	HORVU.MOREX.r3.7HG0640730	2.45	5.15	0	0.62	0	2.12	3.32	0	0.44	1.12	0	0.71	1.28	0	0	0.59
	HORVU.MOREX.r3.7HG0640740	0	0	1.68	14.29	1	0	0	0.43	1.18	0	0.16	1.15	2.74	0.09	1.85	0.13
	HORVU.MOREX.r3.7HG0640780	13.96	49.03	81.18	88.59	46.48	51.32	55.76	66.2	66.58	79.29	83.75	61.99	125.54	109.24	89.28	93.61
	HORVU.MOREX.r3.7HG0640790	67.38	596.65	548.36	152.46	152.29	123.62	74.78	348.15	122.74	76.31	223.14	89.82	401.13	297.58	323.16	217.33
	HORVU.MOREX.r3.7HG0640800	0	0.4	0.14	0.26	0.52	1.36	1.44	0	0.15	0.21	0.56	0.42	0.55	0	0.28	0.24
	HORVU.MOREX.r3.7HG0640810	1.69	0	0	0	0	0.21	0	0	0.17	0	0	0.06	0.35	0	0	0
	HORVU.MOREX.r3.7HG0640860	0	0.36	0	0	0	0	0	0	0	0	0	0	0	0	0	0
	HORVU.MOREX.r3.7HG0640870	0	0	0	0	0	0	0	0	0	0	0	0	0	0	0	0
	HORVU.MOREX.r3.7HG0640890	0	0.76	0	0	0	0	0	0	0	0	0	0	0	0	0	0
	HORVU.MOREX.r3.7HG0640920	1.11	6.46	0	0	0	0	0.14	0	0	0	0	0	0	0	0	0
	HORVU.MOREX.r3.7HG0640930	0	0.41	0	0	0	0	0	0	0	0	0	0	0	0	0	0
	HORVU.MOREX.r3.7HG0640950	3.64	10.52	11.21	0.98	21.26	15.47	12.36	7.19	9.37	2.42	2.87	8.32	8.08	2.33	1.39	13.16
Q_rpg_7H.2	Intergenic region	-	-	-	-	-	-	-	-	-	-	-	-	-	-	-	-
Q_rpg_7H.3	HORVU.MOREX.r3.7HG0732490	6.93	7.87	5.63	3.22	9.73	12.32	20.71	5.09	6.28	5.5	5.25	4.79	8.67	6.33	4	3.45
	HORVU.MOREX.r3.7HG0732500	0	0	0	0.45	1.07	0	0	0.33	7.2	0.07	52.51	12.25	5.86	0.24	0.05	0
	HORVU.MOREX.r3.7HG0732560	7.14	11.05	19.46	15.24	22.74	9	9.23	22.27	34.69	33.88	51.85	38.42	30.02	20.61	19.95	6.6
Q_rpg_7H.4	HORVU.MOREX.r3.7HG0739300	0.56	0.85	0.29	0.82	3.47	1.02	0.91	0.38	6.81	2.29	2.68	9.6	1.51	0.12	0.05	0
