# Supplementary material for: Dissecting adult plant resistance to stem rust through multi-model GWAS in a diverse barley germplasm panel
Source: Front Plant Sci. 2025 Oct 8;16:1681398. doi: 10.3389/fpls.2025.1681398 (PMC12540453; doi:10.3389/fpls.2025.1681398)
Supplement: Supplementary file 10 [file Table8.xlsx]

## Sheet: GO
Supplementary Table 6 - GO annotation of highly expressed genes
QTL	Gene ID	Gene position	Plant organ with TPM >100	Protein ID	Protein	Molecular function	Cellular component	Biological Process
Q_rpg_2H.3	HORVU.MOREX.r3.2HG0182210	561309670-561315027	LEM/NOD/PAL/RAC/ROO2	A0A8I7B3H1	Sugar phosphate transporter domain-containing protein	-	membrane	-
Q_rpg_5H.1	HORVU.MOREX.r3.5HG0420960	4159860-4161284	EPI	A0A8I6YC17	Uncharacterized protein	-	membrane	-
	HORVU.MOREX.r3.5HG0421370	4909830-4922212	CAR15/CAR5/EMB/EPI/ETI/INF1/INF2/LEA/LEM/LOD/NOD/PAL/RAC/ROO/ROO2/SEN	A0A8I6Y5L4	phosphopyruvate hydratase	magnesium ion binding	phosphopyruvate hydratase complex	glycolytic process
						phosphopyruvate hydratase activity	-	-
						lyase activity	-	-
	HORVU.MOREX.r3.5HG0421460 (GATC)	5219756-5220806	CAR15/CAR5/EMB/EPI/ETI/INF1/INF2/LEA/LEM/LOD/NOD/PAL/RAC/ROO/ROO2/SEN	A0A8I6YJL2	Glutamyl-tRNA(Gln) amidotransferase subunit C, chloroplastic/mitochondrial	nucleotide binding	mitochondrion	translation
						ATP binding	chloroplast	glutaminyl-tRNAGln biosynthesis via transamidation
						ligase activity	glutamyl-tRNA(Gln) amidotransferase complex	-
						carbon-nitrogen ligase activity, with glutamine as amido-N-donor	-	-
						glutaminyl-tRNA synthase (glutamine-hydrolyzing) activity	-	-
	HORVU.MOREX.r3.5HG0423060	7465748-7466666	LEA/SEN	A0A287SAY0	ALA-interacting subunit	-	endoplasmic reticulum	-
						-	Golgi apparatus	-
						-	plasma membrane	-
	HORVU.MOREX.r3.5HG0423100	7574264-7575123	EPI/SEN	A0A8I6X7D5	Thaumatin-like protein	-	membrane	defense response
	HORVU.MOREX.r3.5HG0423110	7614778-7615820	ETI	A0A8I6XMQ9	Thaumatin-like protein	-	-	killing of cells of another organism
						-	-	defense response
						-	-	defense response to fungus
	HORVU.MOREX.r3.5HG0423130	7635145-7636145	SEN	M0Z3L2	WRKY transcription factor WRKY51	transcription cis-regulatory region binding	nucleus	regulation of DNA-templated transcription
						DNA-binding transcription factor activity	-	-
	HORVU.MOREX.r3.5HG0423300	7750262-7750808	LEA	A0A8I6YJX6	Uncharacterized protein	-	-	-
	HORVU.MOREX.r3.5HG0423410	7774178-7776212	EPI/ETI/LEA	A0A8I6YLC0	GRF-type domain-containing protein	zinc ion binding	membrane	-
	HORVU.MOREX.r3.5HG0424290	9000062-9004243	CAR5/EMB/EPI/ETI/LEA/LEM/LOD/NOD/RAC/ROO/ROO2/SEN	A0A8I6X7G9	Cysteine synthase	cysteine synthase activity	cytoplasm	cysteine biosynthetic process from serine
						transferase activity	-	amino acid biosynthetic process
						-	-	cysteine biosynthetic process
Q_rpg_5H.3	HORVU.MOREX.r3.5HG0485330	453679251-453683535	CAR15	A0A8I6XP22	formate--tetrahydrofolate ligase	nucleotide binding	-	one-carbon metabolic process
						formate-tetrahydrofolate ligase activity	-	tetrahydrofolate interconversion
						ATP binding	-	-
						ligase activity	-	-
Q_rpg_6H.3	HORVU.MOREX.r3.6HG0634290	561746428-561748542	EPI	A0A8I6Z5E9	Epimerase family protein SDR39U1 homolog, chloroplastic	-	-	-
Q_rpg_7H.1	HORVU.MOREX.r3.7HG0634340	218997-219782	CAR5/ETI/LEA/LEM/NOD/PAL/RAC	F2D7P5	Plastocyanin	copper ion binding	chloroplast	-
						electron transfer activity	-	-
	HORVU.MOREX.r3.7HG0634850	1549489-1554703	CAR5/LEM/LOD/PAL/RAC/ROO2	A0A8I6Z5H4	Acyl-coenzyme A oxidase	acyl-CoA oxidase activity	peroxisome	long-chain fatty acid metabolic process
						fatty acid binding	-	lipid metabolic process
						oxidoreductase activity	-	fatty acid metabolic process
						flavin adenine dinucleotide binding	-	fatty acid beta-oxidation using acyl-CoA oxidase
	HORVU.MOREX.r3.7HG0634860	1557020-1577227	ETI	A0A8I6YFT8	glycine--tRNA ligase	nucleotide binding	mitochondrion	translation
						aminoacyl-tRNA ligase activity	cytoplasm	arginyl-tRNA aminoacylation
						arginine-tRNA ligase activity	-	glycyl-tRNA aminoacylation
						glycine-tRNA ligase activity	-	-
						ATP binding	-	-
						ligase activity	-	-
	HORVU.MOREX.r3.7HG0635170	2583658-2587436	NOD	J7GM45	Sucrose:sucrose 1-fructosyltransferase	hydrolase activity, hydrolyzing O-glycosyl compounds	vacuole	carbohydrate metabolic process
						beta-fructofuranosidase activity	membrane	-
						transferase activity	-	-
						glycosyltransferase activity	-	-
						hydrolase activity	-	-
						hydrolase activity, acting on glycosyl bonds	-	-
						sucrose 1F-fructosyltransferase activity	-	-
	HORVU.MOREX.r3.7HG0635300	2749117-2752281	CAR5/EMB/LEA/ROC/ROO	J7GP58	Sucrose:fructan 6-fructosyltransferase	hydrolase activity, hydrolyzing O-glycosyl compounds	membrane	carbohydrate metabolic process
						transferase activity	-	-
						glycosyltransferase activity	-	-
						hydrolase activity	-	-
						hydrolase activity, acting on glycosyl bonds	-	-
						levansucrase activity	-	-
	HORVU.MOREX.r3.7HG0635320	2829472-2832563	INF1/INF2	A0A8I6YXT0	BAG domain-containing protein	-	-	protein folding
	HORVU.MOREX.r3.7HG0635330	2833168-2877901	CAR5	A0A8I6Y9N1	Uncharacterized protein	-	-	-
	HORVU.MOREX.r3.7HG0635350	2860637-2862583	CAR5/LOD	A0A287VC55	Uncharacterized protein	-	-	-
	HORVU.MOREX.r3.7HG0635360	2931079-2932884	CAR5/NOD	A0A8I7BHY6	VWFA domain-containing protein	-	-	-
	HORVU.MOREX.r3.7HG0635550	3105558-3106302	EMB	A0A8I7BHY8	PLAT domain-containing protein	-	-	-
	HORVU.MOREX.r3.7HG0635780	3470539-3475870	EMB/ROO2	A0A8I6YPT9	Dihydrolipoamide acetyltransferase component of pyruvate dehydrogenase complex	transferase activity	pyruvate dehydrogenase complex	pyruvate decarboxylation to acetyl-CoA
						acyltransferase activity	-	-
						acyltransferase activity, transferring groups other than amino-acyl groups	-	-
	HORVU.MOREX.r3.7HG0636000	3811382-3814398	SEN	A0A8I6Y045	Protein kinase domain-containing protein	nucleotide binding	-	-
						protein kinase activity	-	-
						ATP binding	-	-
						kinase activity	-	-
						transferase activity	-	-
	HORVU.MOREX.r3.7HG0636020	3843188-3846665	ROO2	A0A8I6YPU8	Mitochondrial pyruvate carrier	-	mitochondrion	pyruvate import into mitochondria
						-	membrane	-
						-	mitochondrial inner membrane	-
	HORVU.MOREX.r3.7HG0636370	4259188-4262662	NOD	A0A8I6YHK3	Uncharacterized protein	DNA binding	nucleus	regulation of gene expression
	HORVU.MOREX.r3.7HG0636640	4578352-4581019	EPI/ETI/LEA/LEM/SEN	A0A8I7BCY1	Ferredoxin--NADP reductase, chloroplastic	electron transfer activity	chloroplast	photosynthesis
						oxidoreductase activity	-	electron transport chain
	HORVU.MOREX.r3.7HG0636850	4769779-4773738	SEN	A0A8I7BHZ9	MLO-like protein	calmodulin binding	membrane	defense response
	HORVU.MOREX.r3.7HG0637150	5135155-5135667	NOD	A0A8I6YHN8	RING-type domain-containing protein	zinc ion binding	-	protein ubiquitination
						ubiquitin protein ligase activity	-	-
	HORVU.MOREX.r3.7HG0637190	5181781-5183733	LOD	A0A8I6Y9V5	WAT1-related protein	transmembrane transporter activity	membrane	transmembrane transport
	HORVU.MOREX.r3.7HG0637280	5259226-5268079	ROO2	A0A287VE25	Alpha-dioxygenase 1	peroxidase activity	-	long-chain fatty acid metabolic process
						oxidoreductase activity	-	lipid metabolic process
						oxidoreductase activity, acting on single donors with incorporation of molecular oxygen, incorporation of two atoms of oxygen	-	fatty acid metabolic process
						heme binding	-	fatty acid biosynthetic process
						metal ion binding	-	defense response
						dioxygenase activity	-	response to oxidative stress
						-	-	oxylipin biosynthetic process
						-	-	cellular oxidant detoxification
	HORVU.MOREX.r3.7HG0637560	5716947-5717582	CAR5	A0A8I7BCZ0	Pectinesterase inhibitor domain-containing protein	enzyme inhibitor activity	plant-type cell wall	plant-type cell wall modification
	HORVU.MOREX.r3.7HG0637570	5740740-5741375	CAR5	A0A8I7BCZ0	Pectinesterase inhibitor domain-containing protein	enzyme inhibitor activity	plant-type cell wall	plant-type cell wall modification
	HORVU.MOREX.r3.7HG0637610	5830920-5831719	CAR5	A0A8I6Z5U9	Pectinesterase inhibitor domain-containing protein	enzyme inhibitor activity	-	-
	HORVU.MOREX.r3.7HG0637620	5832574-5833224	CAR5	A0A8I6YG48	Pectinesterase inhibitor domain-containing protein	enzyme inhibitor activity	plant-type cell wall	plant-type cell wall modification
	HORVU.MOREX.r3.7HG0637630	5879175-5882297	CAR5	A0A8I6Z015	Pectinesterase inhibitor domain-containing protein	enzyme inhibitor activity	-	-
	HORVU.MOREX.r3.7HG0637640	5883249-5883899	CAR5	A0A8I6YHQ8	Pectinesterase inhibitor domain-containing protein	enzyme inhibitor activity	plant-type cell wall	plant-type cell wall modification
	HORVU.MOREX.r3.7HG0637790	6276531-6277196	CAR5	A0A8I6YA05	Pectinesterase inhibitor domain-containing protein	enzyme inhibitor activity	plant-type cell wall	plant-type cell wall modification
	HORVU.MOREX.r3.7HG0637960	6570479-6591974	LOD	A0A8I6YHR4	1,3-beta-glucan synthase	1,3-beta-D-glucan synthase activity	membrane	(1->3)-beta-D-glucan biosynthetic process
						transferase activity	1,3-beta-D-glucan synthase complex	regulation of cell shape
						glycosyltransferase activity	-	-
	HORVU.MOREX.r3.7HG0638550	7361897-7366080	EMB/ROO2	F2D2T8	Predicted protein	catalytic activity	-	nucleoside metabolic process
						methylthioadenosine nucleosidase activity	-	L-methionine salvage from methylthioadenosine
	HORVU.MOREX.r3.7HG0638850 (CslD2)	7690025-7694554	ROO2	A0A0D5CPA7	Putative cellulose synthase-like protein D2	mannan synthase activity	membrane	plant-type cell wall organization or biogenesis
						-	Golgi apparatus	cell wall organization
						-	cytoplasm	cellulose biosynthetic process
						-	-	plant-type primary cell wall biogenesis
						-	-	response to cold
	HORVU.MOREX.r3.7HG0638930	7843049-7844692	CAR5/INF1/INF2/LOD/RAC	F2D2J1	Dolichyl-diphosphooligosaccharide--protein glycosyltransferase subunit DAD1	-	endoplasmic reticulum	protein N-linked glycosylation
						-	membrane	protein glycosylation
						-	oligosaccharyltransferase complex	-
	HORVU.MOREX.r3.7HG0639100	8167593-8171027	CAR15/CAR5/EMB/EPI/ETI/INF1/LEA/LEM/LOD/NOD/PAL/RAC/ROO/ROO2	A0A8I6YA06	6-phosphogluconate dehydrogenase, decarboxylating	phosphogluconate dehydrogenase (decarboxylating) activity	cytosol	pentose-phosphate shunt
						oxidoreductase activity	-	response to cold
						NADP binding	-	response to water deprivation
						-	-	response to salt stress
						-	-	response to abscisic acid
						-	-	D-gluconate metabolic process
	HORVU.MOREX.r3.7HG0639250	8986454-8987398	CAR15	A0A8I6Z5Z3	Bifunctional inhibitor/plant lipid transfer protein/seed storage helical domain-containing protein	nutrient reservoir activity	-	-
	HORVU.MOREX.r3.7HG0639310	9030153-9030872	CAR15	M0VH55	Bifunctional inhibitor/plant lipid transfer protein/seed storage helical domain-containing protein	nutrient reservoir activity	-	-
	HORVU.MOREX.r3.7HG0639320	9033674-9034168	CAR15	M0VEH1	Bifunctional inhibitor/plant lipid transfer protein/seed storage helical domain-containing protein	nutrient reservoir activity	-	-
	HORVU.MOREX.r3.7HG0639360	9154931-9159658	CAR5/INF1/INF2	F2CR42	Predicted protein	-	membrane	-
	HORVU.MOREX.r3.7HG0639380	9303818-9308893	CAR5/EMB/ETI/INF1/LEA/LEM/NOD/PAL/RAC/SEN	A0A8I6YA55	RuBisCO large subunit-binding protein subunit beta, chloroplastic	nucleotide binding	-	protein folding
						ATP binding	-	protein refolding
						ATP-dependent protein folding chaperone	-	-
	HORVU.MOREX.r3.7HG0639870	10027795-10033535	EPI	M0VSE6	Uncharacterized protein	ADP binding	-	innate immune response-activating signaling pathway
						-	-	defense response
						-	-	plant-type hypersensitive response
						-	-	defense response to bacterium
	HORVU.MOREX.r3.7HG0639980	10173935-10179734	LEM/NOD/RAC/ROO2	F2E6J2	Sucrose synthase	sucrose synthase activity	-	sucrose metabolic process
						transferase activity	-	response to carbon dioxide
						glycosyltransferase activity	-	-
	HORVU.MOREX.r3.7HG0640060	10353188-10356876	SEN	A0A8I6YHW4	non-specific serine/threonine protein kinase	nucleotide binding	membrane	-
						protein kinase activity	-	-
						protein serine/threonine kinase activity	-	-
						ATP binding	-	-
						kinase activity	-	-
						transferase activity	-	-
	HORVU.MOREX.r3.7HG0640180	10453474-10455780	CAR5/EMB/EPI/INF1/LEA/LEM/LOD/NOD/PAL/RAC/ROO/ROO2	A0A8I7BI22	Ozone-responsive stress-related protein	-	-	-
	HORVU.MOREX.r3.7HG0640780	11551528-11555735	RAC/ROO	A0A8I6Z645	GDT1 family protein	manganese ion transmembrane transporter activity	Golgi apparatus	Golgi calcium ion homeostasis
						calcium ion transmembrane transporter activity	membrane	Golgi calcium ion transport
						metal ion transmembrane transporter activity	-	calcium ion transmembrane transport
						-	-	manganese ion transmembrane transport
	HORVU.MOREX.r3.7HG0640790	11587548-11589367	CAR5/EMB/EPI/ETI/INF1/LEA/LEM/NOD/RAC/ROO/ROO2/SEN	A0A8I6YGD4	ACB domain-containing protein	fatty-acyl-CoA binding	cytosol	fatty acid metabolic process
						lipid binding	-	-
